# Supplementary material for: Integrated Phenotypic, Proteomic (MALDI-TOF MS), and Genomic (WGS) Investigation of a Prolonged Hospital Outbreak of Pseudomonas aeruginosa with High Biofilm-Forming Capacity
Source: Antibiotics (Basel). 2026 Mar 2;15(3):257. doi: 10.3390/antibiotics15030257 (PMC13023606; doi:10.3390/antibiotics15030257)
Supplement: Supplementary file 1 [file antibiotics-15-00257-s001.zip]

Archive with 2 entries (2 files):
- Supplementary Table S1,S5.pdf
- Supplementary Tables S2-S4, S6.xlsx
