# Supplementary material for: Integrated Phenotypic, Proteomic (MALDI-TOF MS), and Genomic (WGS) Investigation of a Prolonged Hospital Outbreak of Pseudomonas aeruginosa with High Biofilm-Forming Capacity
Source: Antibiotics (Basel). 2026 Mar 2;15(3):257. doi: 10.3390/antibiotics15030257 (PMC13023606; doi:10.3390/antibiotics15030257)
Supplement: Supplementary file 1 [file antibiotics-15-00257-s001.zip › Supplementary Tables S2-S4, S6.xlsx]

## Sheet: Supplementary_Table_S2
Supplementary Table S2. Assembly metrics, mapping , and BUSCO completeness for sequenced Pseudomonas aeruginosa outbreak isolates.
ID isolate	QUAST						Samtools flagstat	Samtools depth				Samtools flagstat	Samtools depth				BUSCO							Kraken2
	Total length (bp)	GC (%)	N° contigs	N50 (bp)	Largest contig (bp)	N° N’s per 100 kbp	Mapped to assembly (%)	Mean depth assembly (X)	≥1x assembly (%)	≥5x assembly (%)	≥10x assembly (%)	Mapped to PAO1 (%)	Mean depth PAO1 (X)	≥1x PAO1 (%)	≥5x PAO1 (%)	≥10x PAO1 (%)	BUSCO lineage	Complete (%)	Single-copy (%)	Duplicated (%)	Fragmented (%)	Missing (%)	N° markers	Pseudomonas (%)	P. aeruginosa (%)
PA_02	7100891	65.74	5	7029498	7029498	0.00	92.32	27.98	99.99	99.95	98.98	61.50	20.65	97.22	96.65	95.45	pseudomonadales_odb12	72.9	72.7	0.1	15.3	11.8	704	100	100
PA_11	7095337	65.74	9	2354303	2488264	0.00	97.54	14.54	99.99	99.45	87.60	84.12	13.58	96.88	96.06	83.66	pseudomonadales_odb12	50.4	50.3	0.1	23.7	25.9	704	100	100
PA_14	6696276	66.18	2	6650200	6650200	0.00	96.96	152.06	100.00	100.00	100.00	84.21	140.07	98.61	97.38	97.16	pseudomonadales_odb12	83.5	82.8	0.7	9.7	6.8	704	100	100
PA_15	6947745	65.86	5	5732441	5732441	0.00	93.91	20.49	99.98	99.25	97.06	82.14	19.15	98.11	97.82	95.87	pseudomonadales_odb12	63.5	63.2	0.3	17.6	18.9	704	100	100
PA_21	6603494	66.20	6	6392292	6392292	0.00	92.62	52.64	100.00	99.90	99.34	85.60	50.51	98.82	98.11	97.83	pseudomonadales_odb12	83.2	82.7	0.6	10.4	6.4	704	100	100
PA_22	7118009	65.79	2	7111107	7111107	0.00	82.22	19.94	100.00	99.95	98.24	72.67	19.28	97.30	96.73	95.10	pseudomonadales_odb12	67.2	66.8	0.4	15.6	17.2	704	100	100
PA_23	7113874	65.78	1	7113874	7113874	0.00	90.93	37.73	100.00	100.00	100.00	78.96	36.05	97.62	96.97	96.77	pseudomonadales_odb12	80.4	80.0	0.4	10.4	9.2	704	100	100
PA_27	7122400	65.78	1	7122400	7122400	0.00	89.63	24.34	100.00	99.93	99.23	79.01	23.29	97.54	96.86	95.85	pseudomonadales_odb12	74.3	73.7	0.6	15.6	10.1	704	100	100
PA_28	7170303	65.74	31	1325879	1657218	0.00	93.31	18.34	99.99	98.77	94.71	77.20	18.27	97.94	96.72	93.98	pseudomonadales_odb12	69.5	68.8	0.7	17.3	13.2	704	100.00	96.77
PA_31	6910297	65.91	3	5738131	5738131	0.00	97.17	15.99	99.99	98.86	92.28	87.01	15.40	98.06	97.72	91.13	pseudomonadales_odb12	59.2	58.7	0.6	19.2	21.6	704	100	100
PA_32	7158887	65.69	5	4571476	4571476	0.00	96.72	31.52	99.98	99.86	99.76	83.73	30.04	97.21	96.86	96.66	pseudomonadales_odb12	76.3	75.9	0.4	12.4	11.4	704	100	100
PA_35	7153459	65.74	2	7138803	7138803	0.00	90.96	40.49	99.93	99.81	99.79	78.91	38.71	97.56	96.98	96.79	pseudomonadales_odb12	83.0	82.2	0.7	9.4	7.7	704	100.00	100.00

## Sheet: Supplementary_Table_S3
Supplementary Table S3. Resistome gene list and genomic information for sequenced isolates
ID isolate	Gene	Class	Subclass	Method	Coverage_pct	Identity_pct	Contig	Start	Stop	Strand
PA_02	catB7	PHENICOL	CHLORAMPHENICOL	INTERNAL_STOP	91.98	96.92	contig_1	399288	399872	+
PA_02	crpP	FLUOROQUINOLONE	FLUOROQUINOLONE	BLASTX	100.00	96.92	contig_1	766012	766206	+
PA_02	pmrB_V15I	COLISTIN	COLISTIN	POINTX	100.00	98.95	contig_1	1135921	1137351	+
PA_02	blaOXA-488	BETA-LACTAM	BETA-LACTAM	ALLELEX	100.00	100.00	contig_1	2037857	2038642	+
PA_02	mexA	EFFLUX	EFFLUX	EXACTX	100.00	100.00	contig_1	2683166	2684314	+
PA_02	aph(3')-IIb	AMINOGLYCOSIDE	KANAMYCIN	PARTIALX	63.06	100.00	contig_1	3156375	3156881	+
PA_02	blaPDC-34	BETA-LACTAM	CEPHALOSPORIN	ALLELEX	100.00	100.00	contig_1	3169236	3170426	-
PA_02	merE	MERCURY	MERCURY	EXACTX	100.00	100.00	contig_1	3544386	3544619	-
PA_02	merD	MERCURY	MERCURY	EXACTX	100.00	100.00	contig_1	3544619	3544981	-
PA_02	merA	MERCURY	MERCURY	BLASTX	100.00	98.40	contig_1	3545002	3546684	-
PA_02	merP	MERCURY	MERCURY	EXACTX	100.00	100.00	contig_1	3546759	3547031	-
PA_02	merT	MERCURY	MERCURY	BLASTX	100.00	93.10	contig_1	3547047	3547394	-
PA_02	merR	MERCURY	MERCURY	BLASTX	91.67	96.21	contig_1	3547501	3547896	+
PA_02	gyrA_T83I	QUINOLONE	QUINOLONE	POINTX	88.19	99.75	contig_1	4250557	4252998	+
PA_02	aadA6	AMINOGLYCOSIDE	STREPTOMYCIN	EXACTX	100.00	100.00	contig_1	4726025	4726867	+
PA_02	qacEdelta1	QUATERNARY AMMONIUM	QUATERNARY AMMONIUM	ALLELEX	100.00	100.00	contig_1	4727307	4727651	+
PA_02	sul1	SULFONAMIDE	SULFONAMIDE	BLASTX	92.11	100.00	contig_1	4727713	4728483	+
PA_02	merR	MERCURY	MERCURY	BLASTX	91.67	96.21	contig_1	4751708	4752103	-
PA_02	merT	MERCURY	MERCURY	PARTIALX	75.86	95.45	contig_1	4752211	4752474	+
PA_02	merP	MERCURY	MERCURY	EXACTX	100.00	100.00	contig_1	4752575	4752847	+
PA_02	merA	MERCURY	MERCURY	BLASTX	100.00	91.27	contig_1	4752922	4754604	+
PA_02	merD	MERCURY	MERCURY	BLASTX	100.00	95.04	contig_1	4754625	4754987	+
PA_02	merE	MERCURY	MERCURY	BLASTX	100.00	94.87	contig_1	4754987	4755220	+
PA_02	mexE	EFFLUX	EFFLUX	EXACTX	100.00	100.00	contig_1	5157084	5158325	-
PA_02	blaVIM-2	BETA-LACTAM	CARBAPENEM	ALLELEX	100.00	100.00	contig_1	5547168	5547965	+
PA_02	aac(6')-29	AMINOGLYCOSIDE	AMINOGLYCOSIDE	EXACTX	100.00	100.00	contig_1	5548537	5548941	+
PA_02	mexX	EFFLUX	EFFLUX	BLASTX	100.00	98.99	contig_1	5904821	5906008	+
PA_02	fosA	FOSFOMYCIN	FOSFOMYCIN	EXACTX	100.00	100.00	contig_1	6899611	6900015	-
PA_11	blaOXA	BETA-LACTAM	BETA-LACTAM	PARTIALX	65.65	100.00	contig_2	317258	317773	-
PA_11	pmrB_V15I	COLISTIN	COLISTIN	POINTX	100.00	98.95	contig_2	1217082	1218512	-
PA_11	crpP	FLUOROQUINOLONE	FLUOROQUINOLONE	BLASTX	100.00	96.92	contig_2	1587867	1588061	-
PA_11	catB7	PHENICOL	CHLORAMPHENICOL	INTERNAL_STOP	100.00	98.11	contig_2	1953881	1954516	-
PA_11	merE	MERCURY	MERCURY	BLASTX	100.00	94.87	contig_4	127071	127304	-
PA_11	merD	MERCURY	MERCURY	BLASTX	100.00	95.04	contig_4	127304	127666	-
PA_11	merA	MERCURY	MERCURY	BLASTX	100.00	91.27	contig_4	127687	129369	-
PA_11	merP	MERCURY	MERCURY	PARTIALX	83.52	100.00	contig_4	129444	129671	-
PA_11	merT	MERCURY	MERCURY	BLASTX	98.28	100.00	contig_4	129739	130080	-
PA_11	merR	MERCURY	MERCURY	EXACTX	100.00	100.00	contig_4	130152	130583	+
PA_11	sul1	SULFONAMIDE	SULFONAMIDE	INTERNAL_STOP	58.18	98.12	contig_4	154069	154548	-
PA_11	qacEdelta1	QUATERNARY AMMONIUM	QUATERNARY AMMONIUM	ALLELEX	100.00	100.00	contig_4	154610	154954	-
PA_11	aadA6	AMINOGLYCOSIDE	STREPTOMYCIN	PARTIALX	61.01	100.00	contig_4	155505	156011	-
PA_11	merR	MERCURY	MERCURY	EXACTX	100.00	100.00	contig_4	1333068	1333499	-
PA_11	merT	MERCURY	MERCURY	PARTIALX	74.14	90.70	contig_4	1333571	1333828	+
PA_11	merP	MERCURY	MERCURY	EXACTX	100.00	100.00	contig_4	1333933	1334205	+
PA_11	merA	MERCURY	MERCURY	PARTIALX	67.02	98.40	contig_4	1334280	1335407	+
PA_11	merD	MERCURY	MERCURY	EXACTX	100.00	100.00	contig_4	1335981	1336343	+
PA_11	merE	MERCURY	MERCURY	EXACTX	100.00	100.00	contig_4	1336343	1336576	+
PA_11	blaPDC	BETA-LACTAM	CEPHALOSPORIN	PARTIALX	62.97	100.00	contig_4	1710445	1711194	+
PA_11	aph(3')-IIb	AMINOGLYCOSIDE	KANAMYCIN	BLASTX	100.00	99.25	contig_4	1723551	1724351	-
PA_11	mexA	EFFLUX	EFFLUX	EXACTX	100.00	100.00	contig_4	2195541	2196689	-
PA_11	mexE	EFFLUX	EFFLUX	PARTIALX	52.42	100.00	contig_6	239732	240382	-
PA_11	blaVIM	BETA-LACTAM	CARBAPENEM	PARTIALX	58.11	97.40	contig_6	635458	635919	+
PA_11	aac(6')-29	AMINOGLYCOSIDE	AMINOGLYCOSIDE	EXACTX	100.00	100.00	contig_6	636825	637229	+
PA_11	fosA	FOSFOMYCIN	FOSFOMYCIN	BLASTX	98.52	100.00	contig_6	1985863	1986261	-
PA_14	mexX	EFFLUX	EFFLUX	PARTIALX	68.18	100.00	contig_1	977759	978568	-
PA_14	mexE	EFFLUX	EFFLUX	EXACTX	100.00	100.00	contig_1	1563176	1564417	+
PA_14	blaPDC-8	BETA-LACTAM	CEPHALOSPORIN	ALLELEX	100.00	100.00	contig_1	3660012	3661202	+
PA_14	aph(3')-IIb	AMINOGLYCOSIDE	KANAMYCIN	BLASTX	100.00	99.63	contig_1	3673560	3674363	-
PA_14	mexA	EFFLUX	EFFLUX	EXACTX	100.00	100.00	contig_1	4134349	4135497	-
PA_14	blaOXA-851	BETA-LACTAM	BETA-LACTAM	ALLELEX	100.00	100.00	contig_1	4646080	4646865	-
PA_14	catB7	PHENICOL	CHLORAMPHENICOL	BLASTX	93.87	97.99	contig_1	6148243	6148839	-
PA_14	oprD_V359L	BETA-LACTAM	CARBAPENEM	POINTX	100.00	94.58	contig_1	6398922	6400244	-
PA_14	fosA	FOSFOMYCIN	FOSFOMYCIN	EXACTX	100.00	100.00	contig_1	6576524	6576928	+
PA_15	merR	MERCURY	MERCURY	EXACTX	100.00	100.00	contig_1	147084	147515	-
PA_15	merT	MERCURY	MERCURY	BLASTX	100.00	93.97	contig_1	147587	147934	+
PA_15	merP	MERCURY	MERCURY	BLASTX	100.00	98.90	contig_1	147950	148222	+
PA_15	merD	MERCURY	MERCURY	PARTIALX	56.20	91.55	contig_1	149996	150208	+
PA_15	merE	MERCURY	MERCURY	EXACTX	100.00	100.00	contig_1	150359	150592	+
PA_15	blaPDC	BETA-LACTAM	CEPHALOSPORIN	PARTIALX	84.38	100.00	contig_1	2537233	2538237	+
PA_15	aph(3')-IIb	AMINOGLYCOSIDE	KANAMYCIN	BLASTX	100.00	97.01	contig_1	2550762	2551547	-
PA_15	mexA	EFFLUX	EFFLUX	PARTIALX	59.27	99.56	contig_1	2987987	2988667	-
PA_15	blaOXA-50	BETA-LACTAM	BETA-LACTAM	ALLELEX	100.00	100.00	contig_1	3521736	3522521	-
PA_15	catB7	PHENICOL	CHLORAMPHENICOL	BLASTX	96.23	99.02	contig_1	5054191	5054802	-
PA_15	crpP	FLUOROQUINOLONE	FLUOROQUINOLONE	BLASTX	100.00	96.92	contig_1	5457262	5457456	-
PA_15	fosA	FOSFOMYCIN	FOSFOMYCIN	EXACTX	100.00	100.00	contig_1	5637778	5638182	+
PA_15	mexX	EFFLUX	EFFLUX	BLASTX	100.00	98.74	contig_5	295507	296694	-
PA_21	fosA	FOSFOMYCIN	FOSFOMYCIN	EXACTX	100.00	100.00	contig_2	962847	963251	-
PA_21	catB7	PHENICOL	CHLORAMPHENICOL	BLASTX	100.00	99.06	contig_2	1403242	1403877	+
PA_21	blaOXA	BETA-LACTAM	BETA-LACTAM	PARTIALX	86.64	100.00	contig_2	2880151	2880831	+
PA_21	mexA	EFFLUX	EFFLUX	EXACTX	100.00	100.00	contig_2	3413540	3414688	+
PA_21	aph(3')-IIb	AMINOGLYCOSIDE	KANAMYCIN	EXACTX	100.00	100.00	contig_2	3855030	3855833	+
PA_21	blaPDC-5	BETA-LACTAM	CEPHALOSPORIN	ALLELEX	100.00	100.00	contig_2	3868191	3869381	-
PA_21	mexE	EFFLUX	EFFLUX	PARTIALX	76.81	100.00	contig_2	5728256	5729209	-
PA_21	mexX	EFFLUX	EFFLUX	BLASTX	100.00	99.24	contig_2	6351335	6352522	+
PA_21	crpP	FLUOROQUINOLONE	FLUOROQUINOLONE	BLASTX	100.00	98.46	contig_5	64140	64334	+
PA_22	sul1	SULFONAMIDE	SULFONAMIDE	INTERNAL_STOP	57.82	98.11	contig_1	30598	31074	-
PA_22	qacEdelta1	QUATERNARY AMMONIUM	QUATERNARY AMMONIUM	ALLELEX	100.00	100.00	contig_1	31139	31483	-
PA_22	aac(6')-29b	AMINOGLYCOSIDE	AMINOGLYCOSIDE	ALLELEX	100.00	100.00	contig_1	31688	32086	-
PA_22	blaVIM	BETA-LACTAM	CARBAPENEM	PARTIALX	86.47	98.26	contig_1	32386	33072	-
PA_22	aac(6')-29	AMINOGLYCOSIDE	AMINOGLYCOSIDE	BLASTX	100.00	99.25	contig_1	33203	33601	-
PA_22	mexE	EFFLUX	EFFLUX	PARTIALX	52.42	100.00	contig_1	399070	399720	+
PA_22	gyrA_T83I	QUINOLONE	QUINOLONE	POINTX	92.85	99.77	contig_1	1378017	1380587	-
PA_22	blaPDC-3	BETA-LACTAM	CEPHALOSPORIN	ALLELEX	100.00	100.00	contig_1	2564264	2565454	+
PA_22	mexA	EFFLUX	EFFLUX	EXACTX	100.00	100.00	contig_1	3001347	3002495	-
PA_22	clpK	NA	NA	BLASTX	100.00	94.23	contig_1	3616111	3618969	+
PA_22	shsP	NA	NA	EXACTX	100.00	100.00	contig_1	3622350	3622805	+
PA_22	yfdX1	NA	NA	PARTIALX	85.53	91.92	contig_1	3622961	3623740	+
PA_22	yfdX2	NA	NA	BLASTX	95.25	92.17	contig_1	3623846	3624688	+
PA_22	trxLHR	NA	NA	BLASTX	100.00	98.63	contig_1	3626652	3627089	+
PA_22	blaOXA	BETA-LACTAM	BETA-LACTAM	PARTIALX	66.41	100.00	contig_1	3670293	3670814	-
PA_22	pmrB_V15I	COLISTIN	COLISTIN	POINTX	78.20	97.86	contig_1	4567644	4568762	-
PA_22	merR	MERCURY	MERCURY	BLASTX	98.61	92.25	contig_1	4704305	4704730	-
PA_22	merT	MERCURY	MERCURY	EXACTX	100.00	100.00	contig_1	4704801	4705148	+
PA_22	merP	MERCURY	MERCURY	BLASTX	100.00	96.70	contig_1	4705167	4705439	+
PA_22	chrA	CHROMATE	CHROMATE	PARTIALX	52.40	96.79	contig_1	4708050	4708703	-
PA_22	crpP	FLUOROQUINOLONE	FLUOROQUINOLONE	BLASTX	100.00	98.46	contig_1	4956758	4956952	-
PA_22	catB7	PHENICOL	CHLORAMPHENICOL	BLASTX	100.00	99.06	contig_1	5357956	5358591	-
PA_22	oprD_E176STOP	BETA-LACTAM	CARBAPENEM	POINTX	100.00	93.23	contig_1	5637991	5639313	-
PA_22	fosA	FOSFOMYCIN	FOSFOMYCIN	INTERNAL_STOP	100.00	98.52	contig_1	5815188	5815592	+
PA_22	mexX	EFFLUX	EFFLUX	PARTIALX	54.80	100.00	contig_1	6827663	6828313	-
PA_23	sul1	SULFONAMIDE	SULFONAMIDE	EXACTX	100.00	100.00	contig_1	30344	31180	-
PA_23	qacEdelta1	QUATERNARY AMMONIUM	QUATERNARY AMMONIUM	ALLELEX	100.00	100.00	contig_1	31177	31521	-
PA_23	aac(6')-29b	AMINOGLYCOSIDE	AMINOGLYCOSIDE	ALLELEX	100.00	100.00	contig_1	31727	32125	-
PA_23	blaVIM-2	BETA-LACTAM	CARBAPENEM	ALLELEX	100.00	100.00	contig_1	32318	33115	-
PA_23	aac(6')-29	AMINOGLYCOSIDE	AMINOGLYCOSIDE	BLASTX	100.00	99.25	contig_1	33248	33646	-
PA_23	mexE	EFFLUX	EFFLUX	EXACTX	100.00	100.00	contig_1	402323	403564	+
PA_23	blaPDC-3	BETA-LACTAM	CEPHALOSPORIN	ALLELEX	100.00	100.00	contig_1	2569906	2571096	+
PA_23	aph(3')-IIb	AMINOGLYCOSIDE	KANAMYCIN	BLASTX	100.00	99.25	contig_1	2583442	2584245	-
PA_23	mexA	EFFLUX	EFFLUX	EXACTX	100.00	100.00	contig_1	3007229	3008377	-
PA_23	clpK	NA	NA	BLASTX	100.00	94.23	contig_1	3624478	3627336	+
PA_23	shsP	NA	NA	PARTIALX	63.16	94.79	contig_1	3630715	3631002	+
PA_23	yfdX1	NA	NA	BLASTX	100.00	92.76	contig_1	3631195	3632106	+
PA_23	yfdX2	NA	NA	BLASTX	100.00	93.56	contig_1	3632212	3633096	+
PA_23	hdeD-GI	NA	NA	BLASTX	100.00	91.63	contig_1	3633196	3633804	+
PA_23	trxLHR	NA	NA	BLASTX	100.00	98.63	contig_1	3635022	3635459	+
PA_23	blaOXA-395	BETA-LACTAM	BETA-LACTAM	ALLELEX	100.00	100.00	contig_1	3678422	3679207	-
PA_23	parC_S87L	QUINOLONE	QUINOLONE	POINTX	84.75	99.84	contig_1	4369630	4371546	+
PA_23	pmrB_V15I	COLISTIN	COLISTIN	POINTX	100.00	98.74	contig_1	4576151	4577581	-
PA_23	merR	MERCURY	MERCURY	BLASTX	98.61	92.25	contig_1	4713236	4713661	-
PA_23	merT	MERCURY	MERCURY	EXACTX	100.00	100.00	contig_1	4713733	4714080	+
PA_23	merP	MERCURY	MERCURY	BLASTX	100.00	96.70	contig_1	4714099	4714371	+
PA_23	merA	MERCURY	MERCURY	BLASTX	100.00	91.09	contig_1	4714446	4716128	+
PA_23	crpP	FLUOROQUINOLONE	FLUOROQUINOLONE	BLASTX	100.00	98.46	contig_1	4965896	4966090	-
PA_23	catB7	PHENICOL	CHLORAMPHENICOL	BLASTX	100.00	99.06	contig_1	5367347	5367982	-
PA_23	oprD_E176STOP	BETA-LACTAM	CARBAPENEM	POINTX	100.00	93.23	contig_1	5647600	5648922	-
PA_23	fosA	FOSFOMYCIN	FOSFOMYCIN	INTERNAL_STOP	100.00	98.52	contig_1	5824918	5825322	+
PA_23	mexX	EFFLUX	EFFLUX	BLASTX	94.44	95.72	contig_1	6837772	6838893	-
PA_27	mexX	EFFLUX	EFFLUX	BLASTX	100.00	99.24	contig_1	41179	42366	-
PA_27	sul1	SULFONAMIDE	SULFONAMIDE	PARTIALX	59.64	100.00	contig_1	357563	358054	-
PA_27	qacEdelta1	QUATERNARY AMMONIUM	QUATERNARY AMMONIUM	ALLELEX	100.00	100.00	contig_1	358051	358395	-
PA_27	aac(6')-29b	AMINOGLYCOSIDE	AMINOGLYCOSIDE	ALLELEX	100.00	100.00	contig_1	358601	358999	-
PA_27	blaVIM-2	BETA-LACTAM	CARBAPENEM	ALLELEX	100.00	100.00	contig_1	359192	359989	-
PA_27	aac(6')-29	AMINOGLYCOSIDE	AMINOGLYCOSIDE	BLASTX	100.00	99.25	contig_1	360123	360521	-
PA_27	mexE	EFFLUX	EFFLUX	EXACTX	100.00	100.00	contig_1	729068	730309	+
PA_27	blaPDC	BETA-LACTAM	CEPHALOSPORIN	PARTIALX	64.23	98.43	contig_1	2896724	2897488	+
PA_27	aph(3')-IIb	AMINOGLYCOSIDE	KANAMYCIN	BLASTX	100.00	99.25	contig_1	2909826	2910629	-
PA_27	mexA	EFFLUX	EFFLUX	EXACTX	100.00	100.00	contig_1	3333563	3334711	-
PA_27	clpK	NA	NA	BLASTX	100.00	94.23	contig_1	3950766	3953624	+
PA_27	shsP	NA	NA	PARTIALX	63.16	94.79	contig_1	3957005	3957292	+
PA_27	yfdX1	NA	NA	BLASTX	100.00	92.76	contig_1	3957485	3958396	+
PA_27	yfdX2	NA	NA	BLASTX	100.00	93.56	contig_1	3958502	3959386	+
PA_27	hdeD-GI	NA	NA	BLASTX	100.00	91.63	contig_1	3959486	3960094	+
PA_27	trxLHR	NA	NA	BLASTX	100.00	98.63	contig_1	3961312	3961749	+
PA_27	blaOXA	BETA-LACTAM	BETA-LACTAM	PARTIALX	68.32	100.00	contig_1	4004712	4005248	-
PA_27	pmrB_V15I	COLISTIN	COLISTIN	POINTX	100.00	98.74	contig_1	4902339	4903769	-
PA_27	merR	MERCURY	MERCURY	BLASTX	98.61	92.25	contig_1	5039416	5039841	-
PA_27	merT	MERCURY	MERCURY	EXACTX	100.00	100.00	contig_1	5039913	5040260	+
PA_27	merP	MERCURY	MERCURY	BLASTX	100.00	96.70	contig_1	5040279	5040551	+
PA_27	chrA	CHROMATE	CHROMATE	PARTIALX	76.44	100.00	contig_1	5043136	5044089	-
PA_27	crpP	FLUOROQUINOLONE	FLUOROQUINOLONE	BLASTX	100.00	98.46	contig_1	5292055	5292249	-
PA_27	catB7	PHENICOL	CHLORAMPHENICOL	BLASTX	100.00	98.58	contig_1	5693443	5694078	-
PA_27	oprD_E176STOP	BETA-LACTAM	CARBAPENEM	POINTX	100.00	93.23	contig_1	5973662	5974984	-
PA_27	fosA	FOSFOMYCIN	FOSFOMYCIN	INTERNAL_STOP	100.00	98.52	contig_1	6150917	6151321	+
PA_28	fosA	FOSFOMYCIN	FOSFOMYCIN	EXACTX	100.00	100.00	contig_12	216610	217014	+
PA_28	mexX	EFFLUX	EFFLUX	BLASTX	97.47	98.70	contig_12	1210397	1211554	-
PA_28	pmrB_V15I	COLISTIN	COLISTIN	POINTX	100.00	98.95	contig_21	107107	108537	+
PA_28	blaOXA-488	BETA-LACTAM	BETA-LACTAM	ALLELEX	100.00	100.00	contig_21	1007425	1008210	+
PA_28	mexE	EFFLUX	EFFLUX	PARTIALX	87.44	100.00	contig_26	419749	420834	+
PA_28	aph(3')-IIb	AMINOGLYCOSIDE	KANAMYCIN	BLASTX	100.00	98.88	contig_29	20816	21616	+
PA_28	blaPDC-34	BETA-LACTAM	CEPHALOSPORIN	ALLELEX	100.00	100.00	contig_29	33973	35163	-
PA_28	merE	MERCURY	MERCURY	EXACTX	100.00	100.00	contig_29	408935	409168	-
PA_28	merD	MERCURY	MERCURY	EXACTX	100.00	100.00	contig_29	409168	409530	-
PA_28	merA	MERCURY	MERCURY	BLASTX	100.00	98.40	contig_29	409551	411233	-
PA_28	merP	MERCURY	MERCURY	EXACTX	100.00	100.00	contig_29	411308	411580	-
PA_28	merT	MERCURY	MERCURY	BLASTX	100.00	93.10	contig_29	411596	411943	-
PA_28	merR	MERCURY	MERCURY	BLASTX	91.67	96.21	contig_29	412050	412445	+
PA_28	qacE	QUATERNARY AMMONIUM	QUATERNARY AMMONIUM	PARTIALX	75.45	98.80	contig_29	1591168	1591416	+
PA_28	sul1	SULFONAMIDE	SULFONAMIDE	BLASTX	100.00	98.92	contig_29	1591507	1592343	+
PA_28	merR	MERCURY	MERCURY	EXACTX	100.00	100.00	contig_29	1615553	1615984	-
PA_28	merT	MERCURY	MERCURY	BLASTX	92.24	100.00	contig_29	1616082	1616402	+
PA_28	merP	MERCURY	MERCURY	EXACTX	100.00	100.00	contig_29	1616421	1616693	+
PA_28	merD	MERCURY	MERCURY	BLASTX	100.00	95.04	contig_29	1618468	1618830	+
PA_28	merE	MERCURY	MERCURY	BLASTX	100.00	94.87	contig_29	1618830	1619063	+
PA_28	mexA	EFFLUX	EFFLUX	BLASTX	93.47	99.72	contig_3	294610	295683	+
PA_28	crpP	FLUOROQUINOLONE	FLUOROQUINOLONE	BLASTX	96.92	96.83	contig_5	262241	262429	-
PA_28	catB7	PHENICOL	CHLORAMPHENICOL	INTERNAL_STOP	100.00	98.11	contig_5	628420	629055	-
PA_31	merR	MERCURY	MERCURY	PARTIALX	68.75	94.95	contig_2	162502	162798	-
PA_31	merT	MERCURY	MERCURY	BLASTX	100.00	93.97	contig_2	162870	163217	+
PA_31	merP	MERCURY	MERCURY	BLASTX	100.00	98.90	contig_2	163233	163505	+
PA_31	merD	MERCURY	MERCURY	EXACTX	100.00	100.00	contig_2	165279	165641	+
PA_31	merE	MERCURY	MERCURY	EXACTX	100.00	100.00	contig_2	165641	165874	+
PA_31	mexE	EFFLUX	EFFLUX	PARTIALX	85.99	99.72	contig_2	572381	573448	+
PA_31	blaPDC	BETA-LACTAM	CEPHALOSPORIN	PARTIALX	62.97	94.80	contig_2	2551131	2551880	+
PA_31	aph(3')-IIb	AMINOGLYCOSIDE	KANAMYCIN	EXACTX	100.00	100.00	contig_2	2564647	2565450	-
PA_31	mexA	EFFLUX	EFFLUX	BLASTX	100.00	99.74	contig_2	3001695	3002843	-
PA_31	blaOXA	BETA-LACTAM	BETA-LACTAM	PARTIALX	68.70	100.00	contig_2	3535427	3535966	-
PA_31	catB7	PHENICOL	CHLORAMPHENICOL	BLASTX	100.00	99.06	contig_2	5068063	5068698	-
PA_31	crpP	FLUOROQUINOLONE	FLUOROQUINOLONE	BLASTX	100.00	96.92	contig_2	5471068	5471262	-
PA_31	fosA	FOSFOMYCIN	FOSFOMYCIN	PARTIALX	62.22	100.00	contig_2	5651635	5651886	+
PA_32	mexE	EFFLUX	EFFLUX	BLASTX	93.96	99.74	contig_3	240070	241236	-
PA_32	blaVIM	BETA-LACTAM	CARBAPENEM	BLASTX	96.62	100.00	contig_3	636301	637071	+
PA_32	aac(6')-29	AMINOGLYCOSIDE	AMINOGLYCOSIDE	EXACTX	100.00	100.00	contig_3	637668	638072	+
PA_32	mexX	EFFLUX	EFFLUX	PARTIALX	54.55	97.70	contig_3	994431	995081	+
PA_32	fosA	FOSFOMYCIN	FOSFOMYCIN	EXACTX	100.00	100.00	contig_3	2045750	2046154	-
PA_32	catB7	PHENICOL	CHLORAMPHENICOL	INTERNAL_STOP	100.00	98.11	contig_3	2601740	2602375	+
PA_32	pmrB_V15I	COLISTIN	COLISTIN	POINTX	100.00	98.95	contig_3	3351349	3352779	+
PA_32	blaOXA-488	BETA-LACTAM	BETA-LACTAM	ALLELEX	100.00	100.00	contig_3	4253060	4253845	+
PA_32	mexA	EFFLUX	EFFLUX	EXACTX	100.00	100.00	contig_5	315856	317004	+
PA_32	aph(3')-IIb	AMINOGLYCOSIDE	KANAMYCIN	PARTIALX	63.06	100.00	contig_5	788993	789499	+
PA_32	blaPDC-34	BETA-LACTAM	CEPHALOSPORIN	ALLELEX	100.00	100.00	contig_5	801856	803046	-
PA_32	merE	MERCURY	MERCURY	BLASTX	97.44	100.00	contig_5	1176945	1177172	-
PA_32	merD	MERCURY	MERCURY	EXACTX	100.00	100.00	contig_5	1177172	1177534	-
PA_32	merA	MERCURY	MERCURY	PARTIALX	74.69	98.57	contig_5	1177980	1179236	-
PA_32	merP	MERCURY	MERCURY	PARTIALX	83.52	100.00	contig_5	1179311	1179538	-
PA_32	merT	MERCURY	MERCURY	BLASTX	100.00	93.10	contig_5	1179598	1179945	-
PA_32	merR	MERCURY	MERCURY	PARTIALX	84.72	100.00	contig_5	1180017	1180382	+
PA_32	gyrA_T83I	QUINOLONE	QUINOLONE	POINTX	88.19	99.88	contig_5	1883005	1885446	+
PA_32	aadA6	AMINOGLYCOSIDE	STREPTOMYCIN	EXACTX	100.00	100.00	contig_5	2358445	2359287	+
PA_32	qacEdelta1	QUATERNARY AMMONIUM	QUATERNARY AMMONIUM	ALLELEX	100.00	100.00	contig_5	2359727	2360071	+
PA_32	sul1	SULFONAMIDE	SULFONAMIDE	EXACTX	100.00	100.00	contig_5	2360068	2360904	+
PA_32	merR	MERCURY	MERCURY	EXACTX	100.00	100.00	contig_5	2384116	2384547	-
PA_32	merT	MERCURY	MERCURY	BLASTX	100.00	97.41	contig_5	2384619	2384960	+
PA_32	merP	MERCURY	MERCURY	EXACTX	100.00	100.00	contig_5	2384979	2385251	+
PA_32	merD	MERCURY	MERCURY	BLASTX	100.00	95.04	contig_5	2387028	2387390	+
PA_32	merE	MERCURY	MERCURY	BLASTX	100.00	94.87	contig_5	2387390	2387623	+
PA_35	mexE	EFFLUX	EFFLUX	PARTIALX	79.23	99.39	contig_2	1955612	1956595	-
PA_35	aac(6')-29	AMINOGLYCOSIDE	AMINOGLYCOSIDE	BLASTX	100.00	99.25	contig_2	2325516	2325914	+
PA_35	blaVIM-2	BETA-LACTAM	CARBAPENEM	ALLELEX	100.00	100.00	contig_2	2326048	2326845	+
PA_35	aac(6')-29b	AMINOGLYCOSIDE	AMINOGLYCOSIDE	ALLELEX	100.00	100.00	contig_2	2327038	2327436	+
PA_35	qacEdelta1	QUATERNARY AMMONIUM	QUATERNARY AMMONIUM	ALLELEX	100.00	100.00	contig_2	2327642	2327986	+
PA_35	sul1	SULFONAMIDE	SULFONAMIDE	EXACTX	100.00	100.00	contig_2	2327983	2328819	+
PA_35	mexX	EFFLUX	EFFLUX	BLASTX	100.00	99.24	contig_2	2658744	2659931	+
PA_35	fosA	FOSFOMYCIN	FOSFOMYCIN	INTERNAL_STOP	100.00	98.52	contig_2	3672519	3672923	-
PA_35	oprD_E176STOP	BETA-LACTAM	CARBAPENEM	POINTX	100.00	93.23	contig_2	3848915	3850237	+
PA_35	catB7	PHENICOL	CHLORAMPHENICOL	BLASTX	100.00	99.06	contig_2	4129871	4130506	+
PA_35	crpP	FLUOROQUINOLONE	FLUOROQUINOLONE	BLASTX	100.00	98.46	contig_2	4531784	4531978	+
PA_35	chrA	CHROMATE	CHROMATE	PARTIALX	74.28	99.35	contig_2	4779988	4780914	+
PA_35	merA	MERCURY	MERCURY	BLASTX	100.00	91.09	contig_2	4781770	4783452	-
PA_35	merP	MERCURY	MERCURY	BLASTX	100.00	96.70	contig_2	4783527	4783799	-
PA_35	merT	MERCURY	MERCURY	EXACTX	100.00	100.00	contig_2	4783818	4784165	-
PA_35	merR	MERCURY	MERCURY	BLASTX	98.61	92.25	contig_2	4784237	4784662	+
PA_35	pmrB_V15I	COLISTIN	COLISTIN	POINTX	100.00	98.74	contig_2	4920325	4921755	+
PA_35	parC_S87L	QUINOLONE	QUINOLONE	POINTX	100.00	99.87	contig_2	5126030	5128291	-
PA_35	blaOXA-395	BETA-LACTAM	BETA-LACTAM	ALLELEX	100.00	100.00	contig_2	5818738	5819523	+
PA_35	trxLHR	NA	NA	BLASTX	98.63	98.61	contig_2	5862499	5862930	-
PA_35	hdeD-GI	NA	NA	BLASTX	100.00	91.63	contig_2	5864148	5864756	-
PA_35	yfdX2	NA	NA	BLASTX	100.00	93.56	contig_2	5864856	5865740	-
PA_35	yfdX1	NA	NA	BLASTX	100.00	92.76	contig_2	5865847	5866758	-
PA_35	shsP	NA	NA	PARTIALX	63.16	94.79	contig_2	5866951	5867238	-
PA_35	clpK	NA	NA	PARTIALX	82.51	92.88	contig_2	5870618	5872972	-
PA_35	mexA	EFFLUX	EFFLUX	EXACTX	100.00	100.00	contig_2	6489588	6490736	+
PA_35	blaPDC	BETA-LACTAM	CEPHALOSPORIN	PARTIALX	81.61	99.69	contig_2	6926868	6927839	-

## Sheet: Supplementary_Table_S4
Supplementary Table S4. Virulome gene list and genomic information for sequenced isolates
ID isolate	Gene	Status	Sequence_Id	Start	Stop	Strand	Locus_Tag	Product	DbXrefs
PA_02	phnB	P	contig_1	24056	24658	-	SAMPLE02_00040	Anthranilate synthase component 2, pyocyanine specific	EC:4.1.3.27, GO:0000162, GO:0002047, GO:0004048, GO:0004049, RefSeq:WP_003086250.1, SO:0001217, UniParc:UPI0000396587, UniRef:UniRef100_A0A8G1VB95, UniRef:UniRef50_P09786, UniRef:UniRef90_P09786
PA_02	pqsE	P	contig_1	26343	27248	-	SAMPLE02_00043	2-aminobenzoylacetyl-CoA thioesterase PqsE	BlastRules:WP_003086247, EC:3.1.2.32, GO:0003677, GO:0006355, GO:0016787, GO:0044550, GO:0046872, KEGG:K18099, RefSeq:WP_003086247.1, SO:0001217, UniParc:UPI0000139EE3, UniRef:UniRef100_P20581, UniRef:UniRef50_P20581, UniRef:UniRef90_P20581
PA_02	mucD	P	contig_1	321623	323047	-	SAMPLE02_00406	serine protease MucD	BlastRules:WP_003114183, RefSeq:WP_003140933.1, SO:0001217, UniParc:UPI00000B064F, UniRef:UniRef100_Q9ALS1, UniRef:UniRef50_Q48EU9, UniRef:UniRef90_G3XD20
PA_02	mucC	P	contig_1	323086	323520	-	SAMPLE02_00407	alginate biosynthesis regulator MucC	BlastRules:WP_003110245, KEGG:K03803, SO:0001217, UniRef:UniRef50_G3XCY1, UniRef:UniRef90_G3XCY1
PA_02	mucB	P	contig_1	323538	324488	-	SAMPLE02_00408	sigma factor AlgU regulator MucB	BlastRules:WP_003101960, GO:0030288, GO:0032885, GO:0042121, GO:0045152, KEGG:K03598, RefSeq:WP_003140937.1, SO:0001217, UniParc:UPI00003964CC, UniRef:UniRef100_A0A0H2Z6T8, UniRef:UniRef50_P38108, UniRef:UniRef90_P38108
PA_02	mucA	P	contig_1	324497	324697	-	SAMPLE02_00409	Sigma factor AlgU negative regulatory protein	GO:0005886, GO:0016989, GO:0032885, GO:0042121, KEGG:K03597, SO:0001217, UniParc:UPI000AC4D006, UniRef:UniRef100_A0A448BR50, UniRef:UniRef50_P38107, UniRef:UniRef90_P38107
PA_02	mucA	P	contig_1	324694	325080	-	SAMPLE02_00410	MucA	SO:0001217, UniRef:UniRef50_Q6J0U5
PA_02	algU	P	contig_1	325112	325693	-	SAMPLE02_00411	alginate biosynthesis protein AlgZ/FimS	GO:0000345, GO:0000976, GO:0001216, GO:0003677, GO:0003700, GO:0006352, GO:0006355, GO:0016987, GO:0032885, GO:0032993, GO:0036460, GO:0042121, GO:0045893, GO:0071236, GO:1900036, GO:1900189, GO:1900233, GO:1902201, GO:1902884, RefSeq:WP_003085543.1, SO:0001217, UniParc:UPI000013484A, UniRef:UniRef100_Q06198, UniRef:UniRef50_P0AGB6, UniRef:UniRef90_Q06198, VFDB:VFC0271, VFDB:VFG000121
PA_02	bifA	P	contig_1	556903	558966	+	SAMPLE02_00664	cyclic-di-GMP phosphodiesterase BifA	BlastRules:WP_003094007, EC:3.1.4.52, KEGG:K21024, RefSeq:WP_003094007.1, SO:0001217, UniParc:UPI00000C5CE4, UniRef:UniRef100_Q9HW35, UniRef:UniRef50_Q9HW35, UniRef:UniRef90_Q9HW35
PA_02	algR	P	contig_1	1693685	1693960	-	SAMPLE02_01912	Two-component response regulator AlgR	SO:0001217, UniRef:UniRef50_A0A0P9VDA9
PA_02	wspR	P	contig_1	3649375	3650418	+	SAMPLE02_04123	Wsp signal transduction system regulator diguanylate cyclase WspR	BlastRules:WP_003103734, BlastRules:WP_029615556, RefSeq:WP_003092531.1, SO:0001217, UniParc:UPI0000396159, UniRef:UniRef100_A0A077JNP3, UniRef:UniRef50_Q9HXT9, UniRef:UniRef90_Q9HXT9
PA_02	algF	P	contig_1	3816421	3817068	-	SAMPLE02_04311	alginate o-acetyltransferase AlgF	GO:0042121, GO:0042597, GO:0051979, SO:0001217, UniRef:UniRef50_Q06062, UniRef:UniRef90_Q06062, VFDB:VFC0271, VFDB:VFG000132
PA_02	algE	P	contig_1	3824320	3825792	-	SAMPLE02_04319	outer membrane porin AlgE	BlastRules:WP_003092105, GO:0009279, GO:0042121, KEGG:K16081, RefSeq:WP_003138101.1, SO:0001217, UniParc:UPI00003960E6, UniRef:UniRef100_A0A0H2ZEK1, UniRef:UniRef50_P18895, UniRef:UniRef90_P18895
PA_02	algD	P	contig_1	3830105	3831415	-	SAMPLE02_04323	GDP-mannose 6-dehydrogenase	BlastRules:WP_003110461, EC:1.1.1.132, GO:0006970, GO:0036460, GO:0042121, GO:0044010, GO:0047919, GO:0051287, KEGG:K00066, SO:0001217, UniRef:UniRef50_P11759, UniRef:UniRef90_P11759
PA_02	rhlI	P	contig_1	3887962	3888567	+	SAMPLE02_04387	acyl-homoserine-lactone synthase	BlastRules:WP_003113896, EC:2.3.1.184, GO:0007165, GO:0061579, GO:0120218, RefSeq:WP_003138177.1, SO:0001217, UniParc:UPI00003960C5, UniRef:UniRef100_D2EDP6, UniRef:UniRef50_P54291, UniRef:UniRef90_P54291
PA_02	amrZ	P	contig_1	3983591	3983917	-	SAMPLE02_04509	transcriptional regulator AmrZ	BlastRules:WP_003091802, GO:0000976, GO:0001217, GO:0003677, GO:0032885, GO:0032993, GO:0043107, GO:0043565, GO:0044780, GO:0045892, GO:1900232, GO:1900233, GO:1902201, GO:2000147, RefSeq:WP_003091802.1, SO:0001217, UniParc:UPI00000D4234, UniRef:UniRef100_G3XCY4, UniRef:UniRef50_G3XCY4, UniRef:UniRef90_G3XCY4
PA_02	pelA	P	contig_1	4371863	4373731	+	SAMPLE02_04965	PelA protein	KEGG:K21006, SO:0001217, UniRef:UniRef50_A0A3S4RDU6, UniRef:UniRef90_A0A3S4RDU6
PA_02	pelD	P	contig_1	4378129	4379496	+	SAMPLE02_04968	PelD	KEGG:K21009, RefSeq:WP_003138550.1, SO:0001217, UniParc:UPI0000395F9C, UniRef:UniRef100_A0A0H2ZD98, UniRef:UniRef50_Q9HZE7, UniRef:UniRef90_Q9HZE7
PA_02	pelE	P	contig_1	4379474	4380463	+	SAMPLE02_04969	PelE	RefSeq:WP_003138551.1, SO:0001217, UniParc:UPI0000395F9B, UniRef:UniRef100_A0A9P1R942, UniRef:UniRef50_Q9HZE8, UniRef:UniRef90_Q9HZE8
PA_02	pelF	P	contig_1	4380460	4381983	+	SAMPLE02_04970	GT4 family glycosyltransferase PelF	GO:0016757, RefSeq:WP_003103472.1, SO:0001217, UniParc:UPI0000395F9A, UniRef:UniRef100_A0A0C7CZB3, UniRef:UniRef50_Q9HZE9, UniRef:UniRef90_Q9HZE9
PA_02	pelG	P	contig_1	4381985	4383355	+	SAMPLE02_04971	PelG	KEGG:K21012, RefSeq:WP_003103470.1, SO:0001217, UniParc:UPI0000395F99, UniRef:UniRef100_A0A0H2ZC00, UniRef:UniRef50_Q9HZF0, UniRef:UniRef90_Q9HZF0
PA_02	pqsH	F	contig_1	4993871	4994515	+	SAMPLE02_05742	(pseudo) 2-heptyl-3-hydroxy-4(1H)-quinolone synthase	EC:1.14.13.182, GO:0004497, GO:0009372, GO:0044550, GO:0071949, GO:0102164, KEGG:K17940, SO:0001217, UniRef:UniRef50_Q02N79, UniRef:UniRef90_Q02N79
PA_02	pslL	P	contig_1	5499357	5500766	-	SAMPLE02_06273	PslL	SO:0001217, UniRef:UniRef50_Q9I1M8, UniRef:UniRef90_Q9I1M8
PA_02	pslJ	P	contig_1	5500768	5502204	-	SAMPLE02_06274	PslJ	KEGG:K21003, SO:0001217, UniRef:UniRef50_Q9I1M9, UniRef:UniRef90_Q9I1M9
PA_02	pslE	P	contig_1	5507017	5509005	-	SAMPLE02_06283	PslE	KEGG:K20998, RefSeq:WP_003089228.1, SO:0001217, UniParc:UPI0000396A2F, UniRef:UniRef100_A0A2R4B6J9, UniRef:UniRef50_Q9I1N4, UniRef:UniRef90_Q9I1N4
PA_02	lasI	P	contig_1	6566993	6567598	-	SAMPLE02_07521	acyl-homoserine-lactone synthase LasI	BlastRules:WP_003083017, EC:2.3.1.184, GO:0007165, GO:0009372, GO:0061579, KEGG:K13060, RefSeq:WP_003083017.1, SO:0001217, UniParc:UPI000012E230, UniRef:UniRef100_P33883, UniRef:UniRef50_P33883, UniRef:UniRef90_P33883
PA_02	lasR	P	contig_1	6567962	6568681	-	SAMPLE02_07523	transcriptional regulator LasR	BlastRules:WP_003082999, GO:0000976, GO:0001216, GO:0003700, GO:0006355, GO:0009372, GO:0010468, GO:0032993, GO:0043565, GO:0045893, GO:0051544, GO:0060310, KEGG:K18304, RefSeq:WP_003082999.1, SO:0001217, UniParc:UPI000012E231, UniRef:UniRef100_P25084, UniRef:UniRef50_P25084, UniRef:UniRef90_P25084
PA_02	pilB	P	contig_1	733040	734794	+	SAMPLE02_00864	type IV-A pilus assembly ATPase PilB	GO:0005524, GO:0005737, GO:0005886, GO:0009297, GO:0015031, GO:0016887, GO:0043107, GO:0043683, GO:0046872, GO:0048870, SO:0001217, UniRef:UniRef50_P22608, UniRef:UniRef90_P22608
PA_02	pilD	P	contig_1	735964	736836	+	SAMPLE02_00868	type IV prepilin peptidase/methyltransferase PilD	BlastRules:WP_003112839, GO:0004190, GO:0005886, GO:0006465, GO:0008170, GO:0009297, GO:0015627, GO:0032259, GO:0043683, GO:0046872, RefSeq:WP_003141356.1, SO:0001217, UniParc:UPI00003963C5, UniRef:UniRef100_A0A0H2ZGZ1, UniRef:UniRef50_P22610, UniRef:UniRef90_P22610
PA_02	pilN	P	contig_1	777597	778994	+	SAMPLE02_00918	PilN family type IVB pilus formation outer membrane protein	GO:0009297, GO:0009306, GO:0019867, SO:0001217, UniRef:UniRef50_A0A0F6UH41, UniRef:UniRef90_A0A0F6UH41
PA_02	pilP	P	contig_1	780522	780845	+	SAMPLE02_00920	type IV pilus biogenesis protein PilP	SO:0001217, UniRef:UniRef50_UPI0034A1B690, UniRef:UniRef90_UPI0020D1CF69
PA_02	pilR	P	contig_1	782387	783511	+	SAMPLE02_00923	PilR	SO:0001217, UniRef:UniRef50_Q7WXX9, UniRef:UniRef90_Q7WXX9
PA_02	pilX	P	contig_1	783533	784063	+	SAMPLE02_00924	Pilus assembly protein PilX	RefSeq:WP_003141434.1, SO:0001217, UniParc:UPI00001B2565, UniRef:UniRef100_Q7WXY0, UniRef:UniRef50_A0A0A1YGK0, UniRef:UniRef90_A0A0F6UHF6
PA_02	pilU	P	contig_1	784060	785001	+	SAMPLE02_00925	PilU	RefSeq:WP_003141435.1, SO:0001217, UniParc:UPI00001B2564, UniRef:UniRef100_Q7WXY1, UniRef:UniRef50_A0A0G5K695, UniRef:UniRef90_Q6X3P7
PA_02	pilV	P	contig_1	785006	785494	+	SAMPLE02_00926	Shufflon system plasmid conjugative transfer pilus tip adhesin PilV	SO:0001217, UniRef:UniRef50_A0AAX2ALK3, UniRef:UniRef90_A0AAX2ALK3
PA_02	pilV	P	contig_1	785485	786333	+	SAMPLE02_00927	shufflon system plasmid conjugative transfer pilus tip adhesin PilV	SO:0001217, UniRef:UniRef50_UPI000AD96AA3, UniRef:UniRef90_UPI000AD96AA3
PA_02	pilM	P	contig_1	786362	786799	+	SAMPLE02_00928	PilM	RefSeq:WP_003141437.1, SO:0001217, UniParc:UPI00001B2562, UniRef:UniRef100_Q7WXY3, UniRef:UniRef50_Q6X3P5, UniRef:UniRef90_Q6X3P5
PA_02	pilS	P	contig_1	864509	865771	+	SAMPLE02_01020	two-component system sensor histidine kinase PilS	SO:0001217, UniRef:UniRef50_A0A0P9LS73, UniRef:UniRef90_UPI00106BC917
PA_02	pilR	P	contig_1	866115	867452	+	SAMPLE02_01022	two-component response regulator PilR	GO:0000160, GO:0005524, GO:0005737, GO:0006355, GO:0016887, GO:0043565, GO:0060491, KEGG:K02667, RefSeq:WP_003094694.1, SO:0001217, UniParc:UPI0000131ACE, UniRef:UniRef100_Q00934, UniRef:UniRef50_Q00934, UniRef:UniRef90_Q00934, VFDB:VFC0001, VFDB:VFG001214
PA_02	pilV	P	contig_1	869851	870375	+	SAMPLE02_01026	type IV pilus modification protein PilV	KEGG:K02671, RefSeq:WP_003116261.1, SO:0001217, UniParc:UPI00001B0834, UniRef:UniRef100_Q7WZP2, UniRef:UniRef50_G3XD84, UniRef:UniRef90_Q7WZP2
PA_02	pilW	P	contig_1	870384	871199	+	SAMPLE02_01027	Type 4 fimbrial biogenesis protein PilW	RefSeq:WP_016254061.1, SO:0001217, UniParc:UPI00001B0835, UniRef:UniRef100_A0A0H2ZHD1, UniRef:UniRef50_G3XD15, UniRef:UniRef90_A0A0H2ZHD1
PA_02	pilX	P	contig_1	871196	871801	+	SAMPLE02_01028	Type 4 fimbrial biogenesis protein PilX	RefSeq:WP_397423634.1, SO:0001217, UniParc:UPI00378A30E9, UniRef:UniRef100_UPI00378A30E9, UniRef:UniRef50_Q9HVM9, UniRef:UniRef90_A0A0H2ZHC4
PA_02	pilY1	F	contig_1	872732	875290	+	SAMPLE02_01030	(pseudo) Type IV pilus biogenesis factor PilY1	GO:0005509, GO:0005829, GO:0009289, GO:0016020, SO:0001217, UniRef:UniRef50_S0HPF7, UniRef:UniRef90_Q02GC2
PA_02	pilY2	P	contig_1	875293	875619	+	SAMPLE02_01031	PilY2	KEGG:K02675, RefSeq:WP_016254060.1, SO:0001217, UniParc:UPI000335F3E5, UniRef:UniRef100_Q7WZN8, UniRef:UniRef50_Q7WZN8, UniRef:UniRef90_Q7WZN8
PA_02	pilE	P	contig_1	875616	876041	+	SAMPLE02_01032	PilE	RefSeq:WP_003116267.1, SO:0001217, UniParc:UPI00001B0839, UniRef:UniRef100_Q7WZN7, UniRef:UniRef50_A0A562QFB2, UniRef:UniRef90_Q7WZN7
PA_02	pilQ	P	contig_1	1446183	1448315	-	SAMPLE02_01629	type 4a pilus secretin PilQ	BlastRules:WP_003114575, GO:0009279, GO:0009306, GO:0043683, SO:0001217, UniRef:UniRef50_P34750, UniRef:UniRef90_P34750
PA_02	pilP	P	contig_1	1448369	1448893	-	SAMPLE02_01630	type 4a pilus biogenesis lipoprotein PilP	BlastRules:WP_003095836, GO:0005886, GO:0043107, GO:0043683, GO:0044096, RefSeq:WP_003116136.1, SO:0001217, UniParc:UPI0000E44C56, UniRef:UniRef100_A0A0H2ZIN8, UniRef:UniRef50_G3XCX7, UniRef:UniRef90_G3XCX7
PA_02	pilO	P	contig_1	1448890	1449513	-	SAMPLE02_01631	type 4a pilus biogenesis protein PilO	BlastRules:WP_003103268, KEGG:K02664, RefSeq:WP_003116135.1, SO:0001217, UniParc:UPI000045D4FB, UniRef:UniRef100_A0A0H2ZIF6, UniRef:UniRef50_G3XD51, UniRef:UniRef90_A0A0H2ZIF6
PA_02	pilN	P	contig_1	1449510	1449920	-	SAMPLE02_01632	type 4a pilus biogenesis protein PilN	SO:0001217, UniRef:UniRef50_A0AAW7DRR1, UniRef:UniRef90_UPI00193C4365
PA_02	pilM	P	contig_1	1450191	1451168	-	SAMPLE02_01635	Type IV pilus inner membrane component PilM	GO:0005524, GO:0005737, GO:0043107, GO:0043683, GO:0044096, GO:0046872, GO:0051301, SO:0001217, UniRef:UniRef50_G3XD28, UniRef:UniRef90_G3XD28
PA_02	fliL	P	contig_1	1662269	1662688	-	SAMPLE02_01874	Flagellar protein FliL	RefSeq:WP_003096328.1, SO:0001217, UniParc:UPI00000C5F6A, UniRef:UniRef100_Q9HTV7, UniRef:UniRef50_W6QS88, UniRef:UniRef90_A0A6A9JTH1
PA_02	pilT	P	contig_1	2647721	2648755	+	SAMPLE02_02960	type IV pilus twitching motility protein PilT	BlastRules:WP_003084552, COG:COG2805, COG:NU, GO:0005524, GO:0005737, GO:0016887, GO:0043107, GO:0043108, GO:0044096, KEGG:K02669, RefSeq:WP_003084552.1, SO:0001217, UniParc:UPI0000131AD1, UniRef:UniRef100_P24559, UniRef:UniRef50_P24559, UniRef:UniRef90_P24559
PA_02	pilU	P	contig_1	2648933	2650081	+	SAMPLE02_02961	twitching motility protein PilU	GO:0005524, GO:0005737, GO:0016887, GO:0016888, GO:0043107, KEGG:K02670, RefSeq:WP_003110016.1, SO:0001217, UniParc:UPI0000E448C0, UniRef:UniRef100_A0A0Q3CWX0, UniRef:UniRef50_G3XCX3, UniRef:UniRef90_G3XCX3, VFDB:VFC0001, VFDB:VFG001224
PA_02	pilG	P	contig_1	2660786	2661193	+	SAMPLE02_02975	twitching motility response regulator PilG	BlastRules:WP_000389061, BlastRules:WP_003084583, BlastRules:WP_008284039, BlastRules:WP_014704325, COG:COG0745, COG:TK, GO:0000160, RefSeq:WP_003084583.1, SO:0001217, UniParc:UPI0000131AC9, UniRef:UniRef100_P46384, UniRef:UniRef50_P46384, UniRef:UniRef90_P46384
PA_02	pilH	P	contig_1	2661240	2661605	+	SAMPLE02_02976	twitching motility response regulator PilH	BlastRules:WP_003084587, BlastRules:WP_008283762, BlastRules:WP_011036249, BlastRules:WP_014704326, RefSeq:WP_397423643.1, SO:0001217, UniParc:UPI003795E4AE, UniRef:UniRef100_UPI003795E4AE, UniRef:UniRef50_A0A7H1RK56, UniRef:UniRef90_A0A024HAB8
PA_02	pilI	P	contig_1	2661656	2662192	+	SAMPLE02_02977	twitching motility protein PilI	GO:0005829, GO:0006935, GO:0007165, RefSeq:WP_003084590.1, SO:0001217, UniParc:UPI0000131ACB, UniRef:UniRef100_P43502, UniRef:UniRef50_P43502, UniRef:UniRef90_P43502, VFDB:VFC0001, VFDB:VFG001227
PA_02	pilK	P	contig_1	2664383	2665258	+	SAMPLE02_02980	type 4 fimbrial methyltransferase PilK	BlastRules:WP_003100938, KEGG:K02661, RefSeq:WP_003084594.1, SO:0001217, UniParc:UPI0000396D51, UniRef:UniRef100_A0A3M5DHI2, UniRef:UniRef50_G3XCT5, UniRef:UniRef90_G3XCT5
PA_02	pilW	F	contig_1	3497705	3498292	+	SAMPLE02_03954	(pseudo) type IV pilus biogenesis/stability protein PilW	GO:0005515, GO:0009279, GO:0009297, GO:0030911, GO:0043107, GO:0043683, GO:0046903, SO:0001217, UniRef:UniRef50_Q9HXJ2, UniRef:UniRef90_Q9HXJ2
PA_02	fliR	P	contig_1	6550530	6551306	-	SAMPLE02_07501	flagellar biosynthetic protein FliR	GO:0006605, GO:0016020, GO:0044780, KEGG:K02421, RefSeq:WP_003083054.1, SO:0001217, UniParc:UPI0000396723, UniRef:UniRef100_A0A0D6I559, UniRef:UniRef50_Q9I3Q3, UniRef:UniRef90_Q9I3Q3, VFDB:VFC0204, VFDB:VFG001261
PA_02	fliQ	P	contig_1	6551306	6551575	-	SAMPLE02_07502	flagellar biosynthetic protein FliQ	GO:0016020, GO:0044780, KEGG:K02420, RefSeq:WP_003083053.1, SO:0001217, UniParc:UPI00000C5385, UniRef:UniRef100_Q9I3Q4, UniRef:UniRef50_A0A3N5DV42, UniRef:UniRef90_Q9I3Q4, VFDB:VFC0204, VFDB:VFG001260
PA_02	fliP	F	contig_1	6551620	6551949	-	SAMPLE02_07503	(pseudo) flagellar type III secretion system pore protein FliP	GO:0009306, GO:0016020, KEGG:K02419, SO:0001217, UniRef:UniRef50_I0HPS7, UniRef:UniRef90_UPI000A99AF14
PA_02	fliP	F	contig_1	6551958	6552386	-	SAMPLE02_07504	(pseudo) flagellar type III secretion system pore protein FliP	GO:0009306, GO:0016020, KEGG:K02419, SO:0001217, UniRef:UniRef50_A0A379IAD9, UniRef:UniRef90_UPI000F7696A7
PA_02	fliO	P	contig_1	6552383	6552835	-	SAMPLE02_07505	flagellar protein FliO	GO:0005886, GO:0006935, GO:0009425, GO:0016020, GO:0044781, GO:0097588, RefSeq:WP_003083051.1, SO:0001217, UniParc:UPI000012A9DB, UniRef:UniRef100_Q51467, UniRef:UniRef50_Q51467, UniRef:UniRef90_Q51467, VFDB:VFC0204, VFDB:VFG001258
PA_02	fliN	P	contig_1	6552837	6553310	-	SAMPLE02_07506	flagellar motor switch protein FliN	GO:0003774, GO:0005886, GO:0006935, GO:0009425, GO:0071973, RefSeq:WP_003083049.1, SO:0001217, UniParc:UPI000012A9D8, UniRef:UniRef100_Q51466, UniRef:UniRef50_Q51466, UniRef:UniRef90_Q51466, VFDB:VFC0204, VFDB:VFG001257
PA_02	fliM	P	contig_1	6553338	6554309	-	SAMPLE02_07507	flagellar motor switch protein FliM	COG:COG1868, COG:N, GO:0001539, GO:0003774, GO:0005886, GO:0009288, GO:0009425, GO:0050918, GO:0071978, RefSeq:WP_003083045.1, SO:0001217, UniParc:UPI000012A9D0, UniRef:UniRef100_Q51465, UniRef:UniRef50_Q51465, UniRef:UniRef90_Q51465, VFDB:VFC0204, VFDB:VFG001256
PA_02	fliL	P	contig_1	6554317	6554757	-	SAMPLE02_07508	flagellar basal body-associated protein FliL	GO:0071973, KEGG:K02415, SO:0001217, UniRef:UniRef50_A0A9X7YSX5, UniRef:UniRef90_Q9I3Q5
PA_02	fliK	P	contig_1	6555079	6556362	-	SAMPLE02_07509	flagellar hook-length control protein FliK	KEGG:K02414, RefSeq:WP_003140280.1, SO:0001217, UniParc:UPI0000E44B1E, UniRef:UniRef100_A0A0H2Z7N9, UniRef:UniRef50_Q9I3Q6, UniRef:UniRef90_Q9I3Q6, VFDB:VFC0204, VFDB:VFG014473
PA_02	fliJ	P	contig_1	6923859	6924302	-	SAMPLE02_07920	flagellar protein FliJ	GO:0003774, GO:0009288, GO:0071973, RefSeq:WP_003082220.1, SO:0001217, UniParc:UPI00000C524C, UniRef:UniRef100_Q9I4N0, UniRef:UniRef50_A0A969XEC7, UniRef:UniRef90_Q9I4N0, VFDB:VFC0204, VFDB:VFG001255
PA_02	fliI	P	contig_1	6924316	6925671	-	SAMPLE02_07921	flagellum-specific ATP synthase FliI	EC:7.1.2.2, GO:0005524, GO:0005737, GO:0016887, GO:0030254, GO:0030257, GO:0044780, GO:0045261, GO:0046933, GO:0046961, GO:0071973, KEGG:K02412, RefSeq:WP_003086458.1, SO:0001217, UniParc:UPI00000C524B, UniRef:UniRef100_Q9I4N1, UniRef:UniRef50_Q9I4N1, UniRef:UniRef90_Q9I4N1, VFDB:VFC0204, VFDB:VFG001254
PA_02	fliH	P	contig_1	6925661	6926056	-	SAMPLE02_07922	Flagellar assembly protein FliH	SO:0001217, UniRef:UniRef50_A0A258C6U4
PA_02	fliG	P	contig_1	6926468	6927484	-	SAMPLE02_07924	flagellar motor switch protein G	GO:0003774, GO:0005886, GO:0006935, GO:0009288, GO:0009425, GO:0071973, RefSeq:WP_003082212.1, SO:0001217, UniParc:UPI000012A9B0, UniRef:UniRef100_Q51464, UniRef:UniRef50_Q51464, UniRef:UniRef90_Q51464, VFDB:VFC0204, VFDB:VFG001252
PA_02	fliF	F	contig_1	6927490	6927795	-	SAMPLE02_07925	(pseudo) flagellar M-ring protein FliF C-terminal domain-containing protein	KEGG:K02409, SO:0001217, UniRef:UniRef50_U2B2R1, UniRef:UniRef90_UPI0026758AA8
PA_02	fliF	P	contig_1	6927747	6929285	-	SAMPLE02_07926	flagellar basal-body MS-ring/collar protein FliF	GO:0001539, GO:0005198, GO:0009431, KEGG:K02409, SO:0001217, UniRef:UniRef50_A0A367MCW6, UniRef:UniRef90_UPI000F52BFAA
PA_02	fleQ	P	contig_1	6932628	6934100	-	SAMPLE02_07930	transcriptional regulator FleQ	BlastRules:WP_003086448, BlastRules:WP_003382141, BlastRules:WP_010955093, GO:0000976, GO:0000987, GO:0001216, GO:0001217, GO:0005524, GO:0006351, GO:0006355, GO:0010811, GO:0016887, GO:0032993, GO:0035438, GO:1901202, GO:1902021, GO:2000155, KEGG:K10941, RefSeq:WP_003086448.1, SO:0001217, UniParc:UPI00000D421B, UniRef:UniRef100_G3XCV0, UniRef:UniRef50_G3XCV0, UniRef:UniRef90_G3XCV0
PA_02	fliD	P	contig_1	6935203	6935442	-	SAMPLE02_07933	flagellar filament capping protein FliD	SO:0001217, UniRef:UniRef50_UPI0013C5331E, UniRef:UniRef90_UPI0013C5331E
PA_02	fliD	F	contig_1	6935439	6935789	-	SAMPLE02_07934	(pseudo) flagellar filament capping protein FliD	KEGG:K02407, SO:0001217, UniRef:UniRef50_UPI000A9E8A62, UniRef:UniRef90_UPI000A9E8A62
PA_02	fliD	P	contig_1	6935786	6936625	-	SAMPLE02_07935	flagellar filament capping protein FliD	KEGG:K02407, SO:0001217, UniRef:UniRef50_UPI0023E2BCF4, UniRef:UniRef90_UPI0023E2BCF4
PA_02	flgL	F	contig_1	6946116	6947153	-	SAMPLE02_07946	(pseudo) flagellar hook-associated protein FlgL	GO:0001539, GO:0005198, GO:0009424, KEGG:K02397, SO:0001217, UniRef:UniRef50_S6AUB0, UniRef:UniRef90_Q9I4P2
PA_02	flgK	P	contig_1	6947576	6949510	-	SAMPLE02_07949	flagellar hook-associated protein 1 FlgK	GO:0005198, GO:0009424, GO:0044780, SO:0001217, UniRef:UniRef50_F8H3K6, UniRef:UniRef90_Q9I4P3, VFDB:VFC0204, VFDB:VFG001244
PA_02	flgJ	P	contig_1	6949529	6950290	-	SAMPLE02_07950	flagellar assembly peptidoglycan hydrolase FlgJ	GO:0016798, GO:0044780, SO:0001217, UniRef:UniRef50_UPI000E31BD1A, UniRef:UniRef90_UPI000E31BD1A
PA_02	flgI	P	contig_1	6950741	6951850	-	SAMPLE02_07951	flagellar P-ring protein precursor FlgI	GO:0005198, GO:0009428, GO:0030288, GO:0071973, KEGG:K02394, RefSeq:WP_003082169.1, SO:0001217, UniParc:UPI000012A932, UniRef:UniRef100_Q9I4P5, UniRef:UniRef50_Q9KQ14, UniRef:UniRef90_Q9I4P5, VFDB:VFC0204, VFDB:VFG001242
PA_02	flgG	P	contig_1	6953021	6953386	-	SAMPLE02_07955	Flagellar basal-body rod protein FlgG	SO:0001217, UniRef:UniRef50_A0A090QZR0
PA_02	flgF	P	contig_1	6953433	6954182	-	SAMPLE02_07956	flagellar basal-body rod protein FlgF	RefSeq:WP_003082159.1, SO:0001217, UniParc:UPI00000C523E, UniRef:UniRef100_Q9I4P8, UniRef:UniRef50_Q9I4P8, UniRef:UniRef90_Q9I4P8, VFDB:VFC0204, VFDB:VFG001239
PA_02	flgE	P	contig_1	6954399	6955787	-	SAMPLE02_07957	flagellar hook protein FlgE	RefSeq:WP_003086405.1, SO:0001217, UniParc:UPI00003965CF, UniRef:UniRef100_A0A077JNM0, UniRef:UniRef50_Q9I4P9, UniRef:UniRef90_Q9I4P9, VFDB:VFC0204, VFDB:VFG001238
PA_02	flgD	P	contig_1	6955877	6956527	-	SAMPLE02_07958	flagellar hook assembly protein FlgD	SO:0001217, UniRef:UniRef50_Q9I4Q0, UniRef:UniRef90_Q9I4Q0
PA_02	flgC	P	contig_1	6956540	6956980	-	SAMPLE02_07959	flagellar basal-body rod protein FlgC	GO:0030694, GO:0071973, RefSeq:WP_003082150.1, SO:0001217, UniParc:UPI00000C523B, UniRef:UniRef100_Q9I4Q1, UniRef:UniRef50_A0A9E5AA33, UniRef:UniRef90_Q9I4Q1, VFDB:VFC0204, VFDB:VFG001236
PA_02	flgB	P	contig_1	6956986	6957393	-	SAMPLE02_07960	flagellar basal body rod protein FlgB	GO:0030694, GO:0071973, RefSeq:WP_003082144.1, SO:0001217, UniParc:UPI00000C523A, UniRef:UniRef100_Q9I4Q2, UniRef:UniRef50_R4YL82, UniRef:UniRef90_Q9I4Q2, VFDB:VFC0204, VFDB:VFG014148
PA_02	exoU	P	contig_1	41210	42811	-	SAMPLE02_00059	type III secretion system effector cytotoxin ExoU	SO:0001217, UniRef:UniRef50_UPI00044B7361, UniRef:UniRef90_UPI00044B7361
PA_02	plcH	P	contig_1	190451	192481	+	SAMPLE02_00250	hemolytic phospholipase C precursor	EC:3.1.4.3, GO:0005615, GO:0015628, GO:0016042, GO:0016298, GO:0033188, GO:0034480, GO:0044179, GO:0090729, KEGG:K01114, SO:0001217, UniRef:UniRef50_P06200, UniRef:UniRef90_P06200, VFDB:VFC0235, VFDB:VFG000157
PA_02	exoT	F	contig_1	2152102	2153190	+	SAMPLE02_02412	(pseudo) Exoenzyme T	GO:0005096, GO:0005576, GO:0016779, GO:0090729, GO:0106274, SO:0001217, UniRef:UniRef50_Q9I788, UniRef:UniRef90_Q9I788
PA_02	icmF1	P	contig_1	2184096	2187629	-	SAMPLE02_02449	type VI secretion system protein IcmF1	GO:0005886, GO:0033103, KEGG:K11891, RefSeq:WP_003111851.1, SO:0001217, UniParc:UPI000045D381, UniRef:UniRef100_A0A844NHV3, UniRef:UniRef50_Q9I755, UniRef:UniRef90_Q9I755, VFDB:VFC0086, VFDB:VFG002063
PA_02	tssB	P	contig_1	2193828	2194370	+	SAMPLE02_02458	type VI secretion system contractile sheath small subunit	GO:0033103, SO:0001217, UniRef:UniRef50_Q9I749, UniRef:UniRef90_Q9I749
PA_02	tssC	P	contig_1	2194358	2195854	+	SAMPLE02_02459	type VI secretion system tubule-forming protein VipB	GO:0033103, GO:0033104, KEGG:K11900, RefSeq:WP_003111626.1, SO:0001217, UniParc:UPI00000C4F25, UniRef:UniRef100_Q9I748, UniRef:UniRef50_Q9I748, UniRef:UniRef90_Q9I748, VFDB:VFC0086, VFDB:VFG002070
PA_02	tssE	P	contig_1	2197431	2197940	+	SAMPLE02_02462	type VI secretion system hcp secretion island protein HsiF1, a gp25-like protein, but not exhibit lysozyme activity	GO:0005737, GO:0033103, KEGG:K11897, RefSeq:WP_003111625.1, SO:0001217, UniParc:UPI0000396C1A, UniRef:UniRef100_A0A0C6F0G8, UniRef:UniRef50_Q9I745, UniRef:UniRef90_Q9I745, VFDB:VFC0086, VFDB:VFG002073
PA_02	tssF	P	contig_1	2197937	2199754	+	SAMPLE02_02463	type VI secretion system baseplate subunit TssF	GO:0033103, KEGG:K11896, SO:0001217, UniRef:UniRef50_Q9I744, UniRef:UniRef90_Q9I744
PA_02	tssG	F	contig_1	2199759	2199977	+	SAMPLE02_02464	(pseudo) type VI secretion system baseplate subunit TssG	KEGG:K11895, SO:0001217, UniRef:UniRef50_UPI00106CFC66, UniRef:UniRef90_UPI00106CFC66
PA_02	tssG	P	contig_1	2200351	2200803	+	SAMPLE02_02466	type VI secretion system baseplate subunit TssG	GO:0033103, KEGG:K11895, SO:0001217, UniRef:UniRef50_UPI00106CB824, UniRef:UniRef90_UPI00106CB824
PA_02	tssH	P	contig_1	2200796	2203528	+	SAMPLE02_02467	type VI secretion system AAA+ family ATPase	GO:0016887, GO:0033103, GO:0033104, KEGG:K11907, SO:0001217, UniRef:UniRef50_A0A7I8CSH9, UniRef:UniRef90_UPI00025B9B3D, VFDB:VFC0086, VFDB:VFG002076
PA_02	rhlB	P	contig_1	3439382	3440515	-	SAMPLE02_03886	ATP-dependent RNA helicase RhlB	EC:3.6.4.13, GO:0003676, GO:0003724, GO:0005524, RefSeq:WP_213910716.1, SO:0001217, UniParc:UPI000A5B3460, UniRef:UniRef100_A6V0P4, UniRef:UniRef50_Q9HXE5, UniRef:UniRef90_A6V0P4
PA_02	lasB	P	contig_1	3623756	3625252	+	SAMPLE02_04094	M4 family elastase LasB	BlastRules:WP_003113835, EC:3.4.24.26, GO:0004175, GO:0004222, GO:0005576, GO:0006508, GO:0015628, GO:0043952, GO:0044010, GO:0046872, GO:0071978, RefSeq:WP_003092588.1, SO:0001217, UniParc:UPI000059F56A, UniRef:UniRef100_Q02RJ6, UniRef:UniRef50_P14756, UniRef:UniRef90_P14756
PA_02	plcN	P	contig_1	4060403	4062481	+	SAMPLE02_04602	phosphocholine-specific phospholipase C	EC:3.1.4.3, GO:0015628, GO:0016042, GO:0016298, GO:0034480, KEGG:K01114, RefSeq:WP_003138281.1, SO:0001217, UniParc:UPI000039604F, UniRef:UniRef100_A0A0H2ZE19, UniRef:UniRef50_P15713, UniRef:UniRef90_P15713
PA_02	tssH	P	contig_1	5356369	5358507	-	SAMPLE02_06105	type VI secretion system ATPase TssH	GO:0016887, GO:0033103, GO:0033104, SO:0001217, UniRef:UniRef50_A0AAN4TLQ5, UniRef:UniRef90_UPI00093DA3D7
PA_02	tssG	P	contig_1	5358509	5359525	-	SAMPLE02_06106	type VI secretion system baseplate subunit TssG	GO:0033103, KEGG:K11895, RefSeq:WP_003139313.1, SO:0001217, UniParc:UPI0000396AC1, UniRef:UniRef100_A0A0H2ZB57, UniRef:UniRef50_A0A2T5NJP3, UniRef:UniRef90_Q9I1A9, VFDB:VFC0086, VFDB:VFG041042
PA_02	tssF	P	contig_1	5359489	5361282	-	SAMPLE02_06107	type VI secretion system baseplate subunit TssF	GO:0033103, KEGG:K11896, RefSeq:WP_003089497.1, SO:0001217, UniParc:UPI0000396ABE, UniRef:UniRef100_A0A233T148, UniRef:UniRef50_A0A1Q9R0N8, UniRef:UniRef90_Q9I1B0, VFDB:VFC0086, VFDB:VFG041041
PA_02	tssC	P	contig_1	5362272	5362988	-	SAMPLE02_06109	type VI secretion system contractile sheath large subunit	GO:0033103, GO:0033104, SO:0001217, UniRef:UniRef50_A0A6L4Z1N4, UniRef:UniRef90_UPI000EFF8187
PA_02	tssC	P	contig_1	5362976	5363755	-	SAMPLE02_06110	type VI secretion system contractile sheath large subunit	GO:0033103, GO:0033104, SO:0001217, UniRef:UniRef50_A0A661T6Z7, UniRef:UniRef90_UPI001044FCF5
PA_02	exoY	P	contig_1	5720041	5721285	+	SAMPLE02_06523	type III secretion system effector ExoY, adenylate cyclase	KEGG:K16637, RefSeq:WP_011666674.1, SO:0001217, UniParc:UPI0000E44AAF, UniRef:UniRef100_A0A0H2ZM07, UniRef:UniRef50_A0A3S4MIQ7, UniRef:UniRef90_A0A9P1R8H3, VFDB:VFC0086, VFDB:VFG000150
PA_02	pscF	P	contig_1	6254626	6254883	-	SAMPLE02_07143	type III secretion system needle filament protein PscF	BlastRules:WP_003087729, GO:0005576, GO:0009986, GO:0030254, GO:0030257, RefSeq:WP_003087729.1, SO:0001217, UniParc:UPI00000D4227, UniRef:UniRef100_P95434, UniRef:UniRef50_P95434, UniRef:UniRef90_P95434
PA_02	exsD	P	contig_1	6258606	6259436	-	SAMPLE02_07149	T3SS regulon anti-activator ExsD	BlastRules:WP_003100755, GO:0045892, GO:0050709, GO:0071277, RefSeq:WP_003109509.1, SO:0001217, UniParc:UPI0000396818, UniRef:UniRef100_A0A0Q3GYK0, UniRef:UniRef50_Q9I321, UniRef:UniRef90_Q9I321
PA_02	exsA	P	contig_1	6259534	6260370	-	SAMPLE02_07150	T3SS regulon transcriptional activator ExsA	BlastRules:WP_003120334, GO:0000976, GO:0001216, GO:0006355, GO:0032993, GO:0043565, GO:0050709, GO:2000144, RefSeq:WP_003120334.1, SO:0001217, UniParc:UPI000012A39A, UniRef:UniRef100_P26993, UniRef:UniRef50_P26993, UniRef:UniRef90_P26993
PA_02	exsE	P	contig_1	6261090	6261335	-	SAMPLE02_07152	T3SS regulon translocated regulator ExsE	BlastRules:WP_003100766, GO:0005576, GO:0005737, GO:0030254, GO:0050709, GO:0051087, GO:0071277, RefSeq:WP_003109506.1, SO:0001217, UniParc:UPI000045D1BB, UniRef:UniRef100_A0A0H2Z8G5, UniRef:UniRef50_Q9I322, UniRef:UniRef90_Q9I322
PA_02	exsC	P	contig_1	6261344	6261781	-	SAMPLE02_07153	type III secretion system regulatory chaperone ExsC	BlastRules:WP_003100769, GO:0005737, GO:0030254, GO:0045893, RefSeq:WP_003109505.1, SO:0001217, UniParc:UPI000045D1BA, UniRef:UniRef100_A0A0H2Z9R7, UniRef:UniRef50_P26995, UniRef:UniRef90_P26995
PA_02	popD	P	contig_1	6261908	6262675	-	SAMPLE02_07154	type III secretion system translocon subunit PopD	KEGG:K23476, SO:0001217, UniRef:UniRef50_A0A5B2V3C3, UniRef:UniRef90_UPI0014049925
PA_02	popB	P	contig_1	6262808	6263980	-	SAMPLE02_07155	type III secretion system translocon subunit PopB	BlastRules:WP_010895581, KEGG:K23475, RefSeq:WP_003087710.1, SO:0001217, UniParc:UPI0000E44AFD, UniRef:UniRef100_A0A077K2V7, UniRef:UniRef50_A0A5C4RNM8, UniRef:UniRef90_Q9I324
PA_02	pcrV	P	contig_1	6264476	6265360	-	SAMPLE02_07157	type III secretion system needle tip protein PcrV	BlastRules:WP_003100789, RefSeq:WP_003109502.1, SO:0001217, UniParc:UPI000045D1B8, UniRef:UniRef100_A0A0H2Z8G0, UniRef:UniRef50_G3XD49, UniRef:UniRef90_G3XD49
PA_02	tssG	P	contig_1	6306907	6307890	-	SAMPLE02_07214	type VI secretion system baseplate subunit TssG	GO:0033103, SO:0001217, UniRef:UniRef50_Q9I364, UniRef:UniRef90_Q9I364, VFDB:VFC0086, VFDB:VFG041019
PA_02	tssF	P	contig_1	6307854	6309641	-	SAMPLE02_07215	type VI secretion system baseplate subunit TssF	GO:0033103, RefSeq:WP_003087605.1, SO:0001217, UniParc:UPI00003967E8, UniRef:UniRef100_A0A069Q0K3, UniRef:UniRef50_A0A5E6U713, UniRef:UniRef90_Q9I365
PA_02	tssE	P	contig_1	6309979	6310251	-	SAMPLE02_07218	type VI secretion system baseplate subunit TssE	GO:0033103, SO:0001217, UniRef:UniRef50_UPI0037FBBDD9, UniRef:UniRef90_UPI0037FBBDD9
PA_02	tssC	P	contig_1	6310398	6311354	-	SAMPLE02_07220	type VI secretion system contractile sheath large subunit	GO:0033103, GO:0033104, KEGG:K11900, SO:0001217, UniRef:UniRef50_A0AAD2WE83, UniRef:UniRef90_UPI0037C72B96
PA_02	tssC	F	contig_1	6311354	6311872	-	SAMPLE02_07221	(pseudo) type VI secretion system contractile sheath large subunit	GO:0033103, GO:0033104, SO:0001217, UniRef:UniRef50_UPI00380BCE32, UniRef:UniRef90_UPI000B12CD35
PA_02	tssB	P	contig_1	6311900	6312406	-	SAMPLE02_07222	type VI secretion system contractile sheath small subunit	GO:0033103, RefSeq:WP_003087592.1, SO:0001217, UniParc:UPI00003967E6, UniRef:UniRef100_A0A231II97, UniRef:UniRef50_Q9I368, UniRef:UniRef90_Q87U75, VFDB:VFC0086, VFDB:VFG041015
PA_02	oprD	P	contig_1	66452	66661	+	SAMPLE02_00092	OprD family outer membrane porin	SO:0001217, UniRef:UniRef50_A0A292FPQ4, UniRef:UniRef90_UPI000571E466
PA_02	oprD	P	contig_1	66609	67772	+	SAMPLE02_00093	Porin D	EC:3.4.21.-, GO:0006508, GO:0006811, GO:0008236, GO:0009279, GO:0015288, GO:0015802, GO:0019867, GO:0046930, KEGG:K18093, SO:0001217, UniRef:UniRef50_P32722, UniRef:UniRef90_P32722
PA_02	gacS	P	contig_1	96002	98779	+	SAMPLE02_00136	two-component system sensor histidine kinase GacS	BlastRules:WP_003102426, RefSeq:WP_003102426.1, SO:0001217, UniParc:UPI00000D428B, UniRef:UniRef100_G3XD98, UniRef:UniRef50_P48027, UniRef:UniRef90_G3XD98
PA_02	algU	P	contig_1	325112	325693	-	SAMPLE02_00411	alginate biosynthesis protein AlgZ/FimS	GO:0000345, GO:0000976, GO:0001216, GO:0003677, GO:0003700, GO:0006352, GO:0006355, GO:0016987, GO:0032885, GO:0032993, GO:0036460, GO:0042121, GO:0045893, GO:0071236, GO:1900036, GO:1900189, GO:1900233, GO:1902201, GO:1902884, RefSeq:WP_003085543.1, SO:0001217, UniParc:UPI000013484A, UniRef:UniRef100_Q06198, UniRef:UniRef50_P0AGB6, UniRef:UniRef90_Q06198, VFDB:VFC0271, VFDB:VFG000121
PA_02	oprD	P	contig_1	333654	334076	+	SAMPLE02_00421	Outer membrane porin, OprD family	SO:0001217, UniRef:UniRef50_A0A367M478
PA_02	phuR	P	contig_1	1060835	1062724	+	SAMPLE02_01224	Heme/hemoglobin uptake outer membrane receptor PhuR	KEGG:K16087, SO:0001217, UniRef:UniRef50_Q9HV88, UniRef:UniRef90_Q9HV88
PA_02	fur	P	contig_1	1122851	1123255	-	SAMPLE02_01291	ferric iron uptake transcriptional regulator	COG:COG0735, COG:P, GO:0000976, GO:0001217, GO:0003700, GO:0005829, GO:0006355, GO:0008198, GO:0008270, GO:0019290, GO:0032993, GO:0045892, GO:1900705, RefSeq:WP_003095216.1, SO:0001217, UniParc:UPI000012AD84, UniRef:UniRef100_Q03456, UniRef:UniRef50_P0A9A9, UniRef:UniRef90_Q03456
PA_02	oprD	P	contig_1	1265032	1266009	-	SAMPLE02_01452	OprD family outer membrane porin	SO:0001217, UniRef:UniRef50_A0A3M5DZZ9, UniRef:UniRef90_UPI00301E3066
PA_02	oprD	P	contig_1	2539161	2539313	+	SAMPLE02_02834	OprD family outer membrane porin	RefSeq:WP_275429437.1, SO:0001217, UniParc:UPI0023B83049, UniRef:UniRef100_UPI0023B83049, UniRef:UniRef50_UPI0023B83049, UniRef:UniRef90_UPI0023B83049
PA_02	pchD	P	contig_1	2978946	2980589	-	SAMPLE02_03347	pyochelin biosynthesis salicyl-AMP ligase PchD	BlastRules:WP_003114688, EC:2.7.7.-, EC:6.2.1.61, GO:0016877, GO:0017000, KEGG:K12238, RefSeq:WP_003137468.1, SO:0001217, UniParc:UPI00003962FC, UniRef:UniRef100_A0A0H2ZF83, UniRef:UniRef50_Q9HWG3, UniRef:UniRef90_Q9HWG3
PA_02	pchF	F	contig_1	2986559	2988946	+	SAMPLE02_03351	(pseudo) pyochelin non-ribosomal peptide synthetase PchF	SO:0001217, UniRef:UniRef50_Q9HWG4, UniRef:UniRef90_UPI0032E3D63C
PA_02	fptA	P	contig_1	2996206	2998176	+	SAMPLE02_03357	Fe(3+)-pyochelin receptor	GO:0009279, GO:0015344, GO:0038023, GO:1903981, KEGG:K16088, SO:0001217, UniRef:UniRef50_P42512, UniRef:UniRef90_P42512
PA_02	oprD	P	contig_1	3042613	3043845	-	SAMPLE02_03415	Outer membrane porin, OprD family	SO:0001217, UniRef:UniRef50_A0A7Y9W0H2, UniRef:UniRef90_A0A6B1YDD7
PA_02	oprD	P	contig_1	3136564	3137820	-	SAMPLE02_03537	Outer membrane porin, OprD family	KEGG:K21758, RefSeq:WP_003137550.1, SO:0001217, UniParc:UPI00003962B0, UniRef:UniRef100_A0A0H2ZG21, UniRef:UniRef50_A0A3M5DX78, UniRef:UniRef90_A0A1W9YMI8
PA_02	rpoS	P	contig_1	3735260	3736264	+	SAMPLE02_04223	RNA polymerase sigma factor RpoS	GO:0003677, GO:0003700, GO:0005737, GO:0006352, GO:0006355, GO:0016987, GO:0050921, GO:1900034, GO:1900233, GO:1900377, GO:1900407, GO:1901000, GO:2000145, SO:0001217, UniRef:UniRef50_P13445, UniRef:UniRef90_P45684, VFDB:VFC0001, VFDB:VFG043648
PA_02	oprD	P	contig_1	3773253	3773483	+	SAMPLE02_04264	OprD family outer membrane porin	SO:0001217, UniRef:UniRef50_UPI0028DF1FA9
PA_02	hasR	F	contig_1	3958696	3960132	+	SAMPLE02_04482	(pseudo) heme uptake receptor HasR	KEGG:K16152, SO:0001217, UniRef:UniRef50_UPI001B328E20, UniRef:UniRef90_UPI0024969E9D
PA_02	hasA	P	contig_1	3960700	3961317	+	SAMPLE02_04484	heme acquisition protein HasA	BlastRules:WP_003115011, KEGG:K12545, RefSeq:WP_003115011.1, SO:0001217, UniParc:UPI00000D425A, UniRef:UniRef100_G3XD33, UniRef:UniRef50_G3XD33, UniRef:UniRef90_G3XD33
PA_02	amrZ	P	contig_1	3983591	3983917	-	SAMPLE02_04509	transcriptional regulator AmrZ	BlastRules:WP_003091802, GO:0000976, GO:0001217, GO:0003677, GO:0032885, GO:0032993, GO:0043107, GO:0043565, GO:0044780, GO:0045892, GO:1900232, GO:1900233, GO:1902201, GO:2000147, RefSeq:WP_003091802.1, SO:0001217, UniParc:UPI00000D4234, UniRef:UniRef100_G3XCY4, UniRef:UniRef50_G3XCY4, UniRef:UniRef90_G3XCY4
PA_02	oprD	P	contig_1	4688020	4689297	-	SAMPLE02_05367	OprD family porin	EC:3.4.21.-, KEGG:K18093, SO:0001217, UniRef:UniRef50_A0A446B2Q9, UniRef:UniRef90_A0A077JRZ4
PA_02	oprD	P	contig_1	5143155	5144189	+	SAMPLE02_05904	OprD family outer membrane porin	SO:0001217, UniRef:UniRef50_A0A3M5DW05, UniRef:UniRef90_UPI001069E3C8
PA_02	oprD	F	contig_1	5144189	5144500	+	SAMPLE02_05905	(pseudo) OprD family outer membrane porin	SO:0001217, UniRef:UniRef50_A0A2G0W2E6, UniRef:UniRef90_UPI00106B714E
PA_02	pvdS	P	contig_1	5244750	5245313	-	SAMPLE02_06008	pyoverdine signaling pathway sigma factor PvdS	BlastRules:WP_003113068, EC:2.7.7.6, GO:0003677, GO:0006352, GO:0016987, RefSeq:WP_003113068.1, SO:0001217, UniParc:UPI00000C4EC8, UniRef:UniRef100_G3XCV1, UniRef:UniRef50_G3XCV1, UniRef:UniRef90_G3XCV1
PA_02	pvdE	P	contig_1	5323349	5324998	-	SAMPLE02_06070	pyoverdine biosynthesis protein PvdE	RefSeq:WP_003103601.1, SO:0001217, UniParc:UPI00000C56AF, UniRef:UniRef100_Q9I183, UniRef:UniRef50_A0A9X0XA70, UniRef:UniRef90_Q9I183, VFDB:VFC0272, VFDB:VFG000160
PA_02	pvdF	F	contig_1	5325376	5325672	+	SAMPLE02_06071	(pseudo) N(5)-hydroxyornithine transformylase PvdF	SO:0001217, UniRef:UniRef50_F0GBY8, UniRef:UniRef50_UPI002E7B0C37, UniRef:UniRef90_UPI000872EC08
PA_02	pvdP	P	contig_1	5330267	5331652	+	SAMPLE02_06077	PvdP	SO:0001217, UniRef:UniRef50_Q9I188, UniRef:UniRef90_Q9I188
PA_02	fpvR	P	contig_1	5336397	5337392	-	SAMPLE02_06081	pyoverdine signaling pathway anti-sigma factor FpvR	BlastRules:WP_003115643, KEGG:K07165, RefSeq:WP_003139296.1, SO:0001217, UniParc:UPI00004E5679, UniRef:UniRef100_Q5DIS3, UniRef:UniRef50_Q9I192, UniRef:UniRef90_Q9I192
PA_02	pvdA	P	contig_1	5338755	5339498	+	SAMPLE02_06084	L-ornithine N(5)-monooxygenase PvdA	SO:0001217, UniRef:UniRef50_A0A651D2W8, UniRef:UniRef90_UPI000D733041
PA_02	oprF	P	contig_1	6195342	6196394	-	SAMPLE02_07067	outer membrane porin OprF	BlastRules:WP_003087843, GO:0001851, GO:0005509, GO:0006811, GO:0008360, GO:0009279, GO:0015075, GO:0015288, GO:0019867, GO:0044406, GO:0046930, RefSeq:WP_003087843.1, SO:0001217, UniParc:UPI000002B99B, UniRef:UniRef100_P13794, UniRef:UniRef50_P13794, UniRef:UniRef90_P13794
PA_02	lasR	P	contig_1	6567962	6568681	-	SAMPLE02_07523	transcriptional regulator LasR	BlastRules:WP_003082999, GO:0000976, GO:0001216, GO:0003700, GO:0006355, GO:0009372, GO:0010468, GO:0032993, GO:0043565, GO:0045893, GO:0051544, GO:0060310, KEGG:K18304, RefSeq:WP_003082999.1, SO:0001217, UniParc:UPI000012E231, UniRef:UniRef100_P25084, UniRef:UniRef50_P25084, UniRef:UniRef90_P25084
PA_02	oprD	P	contig_1	7009436	7009969	-	SAMPLE02_08027	Outer membrane porin, OprD family	SO:0001217, UniRef:UniRef50_A0A3D1B798
PA_02	oprD	P	contig_1	7010026	7010685	-	SAMPLE02_08028	OprD family outer membrane porin	SO:0001217, UniRef:UniRef50_A0A367M5U7, UniRef:UniRef90_UPI00106AE6F2
PA_11	algR	P	contig_2	660561	661253	+	SAMPLE11_00825	alginate biosynthesis regulator AlgR	BlastRules:WP_003096397, GO:0000156, GO:0000976, GO:0001216, GO:0001217, GO:0005829, GO:0006355, GO:0032993, GO:0042121, GO:0043107, GO:0043565, GO:0045892, GO:0045893, GO:0071978, GO:1900192, GO:1901031, GO:2000147, KEGG:K08083, SO:0001217, UniRef:UniRef50_P26275, UniRef:UniRef90_P26275
PA_11	algU	P	contig_2	2028078	2028659	+	SAMPLE11_02525	alginate biosynthesis protein AlgZ/FimS	GO:0000345, GO:0000976, GO:0001216, GO:0003677, GO:0003700, GO:0006352, GO:0006355, GO:0016987, GO:0032885, GO:0032993, GO:0036460, GO:0042121, GO:0045893, GO:0071236, GO:1900036, GO:1900189, GO:1900233, GO:1902201, GO:1902884, RefSeq:WP_003085543.1, SO:0001217, UniParc:UPI000013484A, UniRef:UniRef100_Q06198, UniRef:UniRef50_P0AGB6, UniRef:UniRef90_Q06198, VFDB:VFC0271, VFDB:VFG000121
PA_11	mucA	P	contig_2	2028691	2029368	+	SAMPLE11_02526	Sigma factor AlgU negative regulatory protein	GO:0005886, GO:0016989, GO:0032885, GO:0042121, KEGG:K03597, SO:0001217, UniRef:UniRef50_P38107, UniRef:UniRef90_P38107
PA_11	mucB	P	contig_2	2029464	2030153	+	SAMPLE11_02527	Sigma-22 factor regulatory protein MucB	SO:0001217, UniRef:UniRef50_S6AMD7
PA_11	mucC	P	contig_2	2030251	2030685	+	SAMPLE11_02528	alginate biosynthesis regulator MucC	BlastRules:WP_003110245, KEGG:K03803, SO:0001217, UniRef:UniRef50_G3XCY1, UniRef:UniRef90_G3XCY1
PA_11	mucD	P	contig_2	2030725	2032149	+	SAMPLE11_02529	serine protease MucD	BlastRules:WP_003114183, RefSeq:WP_003140933.1, SO:0001217, UniParc:UPI00000B064F, UniRef:UniRef100_Q9ALS1, UniRef:UniRef50_Q48EU9, UniRef:UniRef90_G3XD20
PA_11	phnA	P	contig_2	2327350	2328921	+	SAMPLE11_02939	anthranilate synthase component 1	EC:4.1.3.27, GO:0000162, GO:0002047, GO:0004049, GO:0009058, GO:0046872, SO:0001217, UniRef:UniRef50_P09785, UniRef:UniRef90_P09785
PA_11	phnB	P	contig_2	2328899	2329501	+	SAMPLE11_02940	Anthranilate synthase component 2, pyocyanine specific	EC:4.1.3.27, GO:0000162, GO:0002047, GO:0004048, GO:0004049, RefSeq:WP_003086250.1, SO:0001217, UniParc:UPI0000396587, UniRef:UniRef100_A0A8G1VB95, UniRef:UniRef50_P09786, UniRef:UniRef90_P09786
PA_11	pelG	P	contig_4	498506	499876	-	SAMPLE11_03726	PelG	KEGG:K21012, RefSeq:WP_003103470.1, SO:0001217, UniParc:UPI0000395F99, UniRef:UniRef100_A0A0H2ZC00, UniRef:UniRef50_Q9HZF0, UniRef:UniRef90_Q9HZF0
PA_11	pelF	P	contig_4	499878	500291	-	SAMPLE11_03727	GT4 family glycosyltransferase PelF	SO:0001217, UniRef:UniRef50_UPI0035B3F8D0
PA_11	pelF	F	contig_4	500261	501064	-	SAMPLE11_03728	(pseudo) GT4 family glycosyltransferase PelF	GO:0016757, SO:0001217, UniRef:UniRef50_UPI00106A6B58, UniRef:UniRef90_UPI00106A6B58
PA_11	pelC	F	contig_4	503731	504051	-	SAMPLE11_03732	(pseudo) PelC	SO:0001217, UniRef:UniRef50_Q9HZE6, UniRef:UniRef90_Q9HZE6
PA_11	pelB	P	contig_4	505507	506769	-	SAMPLE11_03735	Biofilm formation protein PelB	SO:0001217, UniRef:UniRef50_A0A3D1B3J3
PA_11	pelA	P	contig_4	507844	510687	-	SAMPLE11_03737	PelA	KEGG:K21006, SO:0001217, UniRef:UniRef50_Q9HZE4, UniRef:UniRef90_Q9HZE4
PA_11	amrZ	P	contig_4	897503	897829	+	SAMPLE11_04246	transcriptional regulator AmrZ	BlastRules:WP_003091802, GO:0000976, GO:0001217, GO:0003677, GO:0032885, GO:0032993, GO:0043107, GO:0043565, GO:0044780, GO:0045892, GO:1900232, GO:1900233, GO:1902201, GO:2000147, RefSeq:WP_003091802.1, SO:0001217, UniParc:UPI00000D4234, UniRef:UniRef100_G3XCY4, UniRef:UniRef50_G3XCY4, UniRef:UniRef90_G3XCY4
PA_11	rhlR	P	contig_4	993577	994302	-	SAMPLE11_04376	transcriptional regulator RhlR	EC:3.1.2.32, GO:0003677, GO:0006355, GO:0016787, GO:0044550, GO:0046872, KEGG:K18099, RefSeq:WP_003119559.1, SO:0001217, UniParc:UPI000013387F, UniRef:UniRef100_P20581, UniRef:UniRef50_P20581, UniRef:UniRef90_P20581, VFDB:VFC0271, VFDB:VFG000152
PA_11	algD	P	contig_4	1049881	1051191	+	SAMPLE11_04444	GDP-mannose 6-dehydrogenase	BlastRules:WP_003110461, EC:1.1.1.132, GO:0006970, GO:0036460, GO:0042121, GO:0044010, GO:0047919, GO:0051287, KEGG:K00066, RefSeq:WP_003110461.1, SO:0001217, UniParc:UPI000012584C, UniRef:UniRef100_P11759, UniRef:UniRef50_P11759, UniRef:UniRef90_P11759
PA_11	algE	P	contig_4	1056459	1056962	+	SAMPLE11_04451	Alginate production protein AlgE	SO:0001217, UniRef:UniRef50_A0A5E6Y630
PA_11	algF	P	contig_4	1064209	1064856	+	SAMPLE11_04461	alginate o-acetyltransferase AlgF	GO:0042121, GO:0042597, GO:0051979, SO:0001217, UniRef:UniRef50_Q06062, UniRef:UniRef90_Q06062, VFDB:VFC0271, VFDB:VFG000132
PA_11	pslF	F	contig_6	594648	595274	-	SAMPLE11_07159	(pseudo) PslF	SO:0001217, UniRef:UniRef50_Q9I1N3, UniRef:UniRef50_UPI001CAA88A4, UniRef:UniRef90_Q9I1N3
PA_11	pslD	P	contig_6	597393	598187	-	SAMPLE11_07164	PslD	SO:0001217, UniParc:UPI000231FBFC, UniRef:UniRef100_Q9I1N5, UniRef:UniRef50_Q9I1N5, UniRef:UniRef90_Q9I1N5
PA_11	pslC	P	contig_6	598193	599101	-	SAMPLE11_07165	PslC	SO:0001217, UniRef:UniRef50_Q9I1N6
PA_11	fliL	P	contig_2	692230	692649	+	SAMPLE11_00866	Flagellar protein FliL	RefSeq:WP_003096328.1, SO:0001217, UniParc:UPI00000C5F6A, UniRef:UniRef100_Q9HTV7, UniRef:UniRef50_W6QS88, UniRef:UniRef90_A0A6A9JTH1
PA_11	pilM	P	contig_2	903601	904665	+	SAMPLE11_01130	type IV pilus assembly protein PilM	BlastRules:WP_003110888, GO:0005524, GO:0005737, GO:0043107, GO:0043683, GO:0044096, GO:0046872, GO:0051301, RefSeq:WP_003110888.1, SO:0001217, UniParc:UPI00000D4249, UniRef:UniRef100_G3XD28, UniRef:UniRef50_G3XD28, UniRef:UniRef90_G3XD28
PA_11	pilN	P	contig_2	904769	905260	+	SAMPLE11_01131	Type IV pilus inner membrane component PilN	GO:0005886, GO:0043107, GO:0043683, GO:0044096, SO:0001217, UniRef:UniRef50_G3XD30, UniRef:UniRef90_G3XD30
PA_11	pilO	P	contig_2	905257	905880	+	SAMPLE11_01132	type 4a pilus biogenesis protein PilO	BlastRules:WP_003103268, KEGG:K02664, RefSeq:WP_003116135.1, SO:0001217, UniParc:UPI000045D4FB, UniRef:UniRef100_A0A0H2ZIF6, UniRef:UniRef50_G3XD51, UniRef:UniRef90_A0A0H2ZIF6
PA_11	pilP	F	contig_2	905877	906230	+	SAMPLE11_01133	(pseudo) pilus assembly protein PilP	SO:0001217, UniRef:UniRef50_G3XCX7, UniRef:UniRef90_UPI00376FFA32
PA_11	pilP	F	contig_2	906227	906400	+	SAMPLE11_01134	(pseudo) pilus assembly protein PilP	SO:0001217, UniRef:UniRef50_A0A0D6SQU9, UniRef:UniRef90_UPI00376F6057
PA_11	pilQ	P	contig_2	906453	908540	+	SAMPLE11_01135	type 4a pilus secretin PilQ	BlastRules:WP_003114575, GO:0009279, GO:0009306, GO:0043683, SO:0001217, UniRef:UniRef50_P34750, UniRef:UniRef90_P34750
PA_11	pilY2	P	contig_2	1478562	1478888	-	SAMPLE11_01835	PilY2	KEGG:K02675, RefSeq:WP_016254060.1, SO:0001217, UniParc:UPI000335F3E5, UniRef:UniRef100_Q7WZN8, UniRef:UniRef50_Q7WZN8, UniRef:UniRef90_Q7WZN8
PA_11	pilX	P	contig_2	1482379	1482984	-	SAMPLE11_01839	Type 4 fimbrial biogenesis protein PilX	RefSeq:WP_003116263.1, SO:0001217, UniParc:UPI00001B0836, UniRef:UniRef100_Q7WZP0, UniRef:UniRef50_Q9HVM9, UniRef:UniRef90_A0A0H2ZHC4
PA_11	pilV	P	contig_2	1483803	1484327	-	SAMPLE11_01841	type IV pilus modification protein PilV	KEGG:K02671, RefSeq:WP_003116261.1, SO:0001217, UniParc:UPI00001B0834, UniRef:UniRef100_Q7WZP2, UniRef:UniRef50_G3XD84, UniRef:UniRef90_Q7WZP2
PA_11	pilS	P	contig_2	1488071	1489663	-	SAMPLE11_01846	two-component system sensor histidine kinase PilS	BlastRules:WP_003094692, EC:2.7.13.3, GO:0000155, GO:0005524, GO:0005886, GO:0060491, RefSeq:WP_003094692.1, SO:0001217, UniParc:UPI0000131ACF, UniRef:UniRef100_P33639, UniRef:UniRef50_P33639, UniRef:UniRef90_P33639
PA_11	pilM	P	contig_2	1567289	1567726	-	SAMPLE11_01949	PilM	RefSeq:WP_003141437.1, SO:0001217, UniParc:UPI00001B2562, UniRef:UniRef100_Q7WXY3, UniRef:UniRef50_Q6X3P5, UniRef:UniRef90_Q6X3P5
PA_11	pilV	P	contig_2	1567755	1568471	-	SAMPLE11_01950	Shufflon system plasmid conjugative transfer pilus tip adhesin PilV	RefSeq:WP_152995031.1, SO:0001217, UniParc:UPI000AF0247E, UniRef:UniRef100_Q7WXY2, UniRef:UniRef50_A0A080VLC6, UniRef:UniRef90_A0A6N0KG78
PA_11	pilN	P	contig_2	1575086	1576660	-	SAMPLE11_01961	PilN family type IVB pilus formation outer membrane protein	GO:0009297, GO:0009306, GO:0019867, SO:0001217, UniRef:UniRef50_A0A0F6UH41, UniRef:UniRef90_A0A0F6UH41
PA_11	pilL	F	contig_2	1577132	1577917	-	SAMPLE11_01963	(pseudo) PilL	SO:0001217, UniRef:UniRef50_A0A3M4XW52, UniRef:UniRef90_A0A8A2FNX6
PA_11	pilD	P	contig_2	1617230	1617889	-	SAMPLE11_02016	type IV prepilin peptidase/methyltransferase PilD	SO:0001217, UniRef:UniRef50_A0A0Q4ETR3, UniRef:UniRef90_UPI001FACBE97
PA_11	pilW	F	contig_4	1382846	1383190	-	SAMPLE11_04877	(pseudo) type IV pilus biogenesis/stability protein PilW	GO:0005515, SO:0001217, UniRef:UniRef50_Q51526, UniRef:UniRef90_Q51526
PA_11	pilJ	P	contig_4	2215525	2217573	-	SAMPLE11_06024	chemotaxis chemoreceptor PilJ	BlastRules:WP_003100940, GO:0004888, GO:0005886, GO:0006935, GO:0007165, RefSeq:WP_003084592.1, SO:0001217, UniParc:UPI0000E448C2, UniRef:UniRef100_A0A072ZF24, UniRef:UniRef50_P42257, UniRef:UniRef90_P42257
PA_11	pilH	P	contig_4	2218243	2218608	-	SAMPLE11_06027	twitching motility response regulator PilH	BlastRules:WP_003084587, BlastRules:WP_008283762, BlastRules:WP_011036249, BlastRules:WP_014704326, COG:COG0745, COG:TK, GO:0000160, RefSeq:WP_003084587.1, SO:0001217, UniParc:UPI0000131ACA, UniRef:UniRef100_P43501, UniRef:UniRef50_P43501, UniRef:UniRef90_P43501
PA_11	pilG	P	contig_4	2218655	2219062	-	SAMPLE11_06028	twitching motility response regulator PilG	BlastRules:WP_000389061, BlastRules:WP_003084583, BlastRules:WP_008284039, BlastRules:WP_014704325, COG:COG0745, COG:TK, GO:0000160, RefSeq:WP_003084583.1, SO:0001217, UniParc:UPI0000131AC9, UniRef:UniRef100_P46384, UniRef:UniRef50_P46384, UniRef:UniRef90_P46384
PA_11	pilU	P	contig_4	2229752	2230900	-	SAMPLE11_06045	twitching motility protein PilU	GO:0005524, GO:0005737, GO:0016887, GO:0016888, GO:0043107, KEGG:K02670, RefSeq:WP_003110016.1, SO:0001217, UniParc:UPI0000E448C0, UniRef:UniRef100_A0A0Q3CWX0, UniRef:UniRef50_G3XCX3, UniRef:UniRef90_G3XCX3, VFDB:VFC0001, VFDB:VFG001224
PA_11	pilT	P	contig_4	2231078	2232112	-	SAMPLE11_06046	type IV pilus twitching motility protein PilT	BlastRules:WP_003084552, COG:COG2805, COG:NU, GO:0005524, GO:0005737, GO:0016887, GO:0043107, GO:0043108, GO:0044096, KEGG:K02669, RefSeq:WP_003084552.1, SO:0001217, UniParc:UPI0000131AD1, UniRef:UniRef100_P24559, UniRef:UniRef50_P24559, UniRef:UniRef90_P24559
PA_11	fliR	P	contig_6	1637232	1638008	-	SAMPLE11_08583	flagellar biosynthetic protein FliR	GO:0006605, GO:0016020, GO:0044780, KEGG:K02421, RefSeq:WP_003083054.1, SO:0001217, UniParc:UPI0000396723, UniRef:UniRef100_A0A0D6I559, UniRef:UniRef50_Q9I3Q3, UniRef:UniRef90_Q9I3Q3, VFDB:VFC0204, VFDB:VFG001261
PA_11	fliQ	P	contig_6	1638058	1638276	-	SAMPLE11_08584	flagellar biosynthesis protein FliQ	GO:0016020, GO:0044780, KEGG:K02420, SO:0001217, UniRef:UniRef50_A0A3N5DV42, UniRef:UniRef90_UPI000FB90CFD
PA_11	fliP	F	contig_6	1638557	1638916	-	SAMPLE11_08586	(pseudo) flagellar type III secretion system pore protein FliP	GO:0009306, GO:0016020, KEGG:K02419, SO:0001217, UniRef:UniRef50_A0AAV5GW28, UniRef:UniRef50_I0HPS7, UniRef:UniRef90_UPI000A99AF14
PA_11	fliM	P	contig_6	1640028	1640999	-	SAMPLE11_08591	flagellar motor switch protein FliM	COG:COG1868, COG:N, GO:0001539, GO:0003774, GO:0005886, GO:0009288, GO:0009425, GO:0050918, GO:0071978, RefSeq:WP_003083045.1, SO:0001217, UniParc:UPI000012A9D0, UniRef:UniRef100_Q51465, UniRef:UniRef50_Q51465, UniRef:UniRef90_Q51465, VFDB:VFC0204, VFDB:VFG001256
PA_11	fliL	P	contig_6	1641007	1641528	-	SAMPLE11_08592	flagellar basal body protein FliL	GO:0071973, KEGG:K02415, RefSeq:WP_003083042.1, SO:0001217, UniParc:UPI00000C5384, UniRef:UniRef100_Q9I3Q5, UniRef:UniRef50_A0A9X7YSX5, UniRef:UniRef90_Q9I3Q5, VFDB:VFC0204, VFDB:VFG014486
PA_11	fliK	P	contig_6	1641770	1642213	-	SAMPLE11_08593	flagellar hook-length control protein FliK	KEGG:K02414, SO:0001217, UniRef:UniRef50_UPI000515BC67, UniRef:UniRef90_UPI00106CBA06
PA_11	fliK	F	contig_6	1642278	1642922	-	SAMPLE11_08594	(pseudo) flagellar hook-length control protein FliK	SO:0001217, UniRef:UniRef50_UPI001068F46F, UniRef:UniRef90_UPI001068F46F
PA_11	fliJ	P	contig_6	2010085	2010528	-	SAMPLE11_09055	flagellar protein FliJ	GO:0003774, GO:0009288, GO:0071973, RefSeq:WP_003082220.1, SO:0001217, UniParc:UPI00000C524C, UniRef:UniRef100_Q9I4N0, UniRef:UniRef50_A0A969XEC7, UniRef:UniRef90_Q9I4N0, VFDB:VFC0204, VFDB:VFG001255
PA_11	fliG	P	contig_6	2012694	2013086	-	SAMPLE11_09057	flagellar motor switch protein FliG	KEGG:K02410, SO:0001217, UniRef:UniRef50_A0A9D0IG93, UniRef:UniRef90_UPI0024480D71
PA_11	fliF	F	contig_6	2013714	2014019	-	SAMPLE11_09058	(pseudo) flagellar M-ring protein FliF C-terminal domain-containing protein	KEGG:K02409, SO:0001217, UniRef:UniRef50_U2B2R1, UniRef:UniRef90_UPI0026758AA8
PA_11	fliF	F	contig_6	2014431	2015171	-	SAMPLE11_09059	(pseudo) flagellar basal-body MS-ring/collar protein FliF	GO:0001539, GO:0005198, GO:0009431, KEGG:K02409, SO:0001217, UniRef:UniRef50_A0A0P9R8R9, UniRef:UniRef90_UPI001CA4CDD7
PA_11	fleR	P	contig_6	2016105	2017526	-	SAMPLE11_09064	sigma-54-dependent response regulator transcription factor FleR	BlastRules:WP_003082202, GO:0000160, GO:0005524, GO:0006355, GO:0016887, GO:0043565, GO:0045785, GO:1900191, GO:2000155, KEGG:K10943, RefSeq:WP_003082202.1, SO:0001217, UniParc:UPI00000C5249, UniRef:UniRef100_Q9I4N3, UniRef:UniRef50_Q9I4N3, UniRef:UniRef90_Q9I4N3
PA_11	fleS	P	contig_6	2017531	2018739	-	SAMPLE11_09065	sensor histidine kinase FleS	BlastRules:WP_003086450, EC:2.7.13.3, GO:0000155, GO:0000160, GO:0005524, KEGG:K10942, RefSeq:WP_003109120.1, SO:0001217, UniParc:UPI00000B4AEC, UniRef:UniRef100_Q51453, UniRef:UniRef50_Q9I4N4, UniRef:UniRef90_Q9I4N4
PA_11	fliD	P	contig_6	2021425	2022849	-	SAMPLE11_09070	flagellar capping protein FliD	GO:0005576, GO:0007155, GO:0009421, GO:0009424, GO:0071973, KEGG:K02407, RefSeq:WP_003140595.1, SO:0001217, UniParc:UPI000045D0AB, UniRef:UniRef100_A0A0H2Z834, UniRef:UniRef50_Q9K3C5, UniRef:UniRef90_Q9K3C5, VFDB:VFC0204, VFDB:VFG001247
PA_11	flgL	F	contig_6	2032336	2033373	-	SAMPLE11_09081	(pseudo) flagellar hook-associated protein FlgL	GO:0001539, GO:0005198, GO:0009424, KEGG:K02397, SO:0001217, UniRef:UniRef50_S6AUB0, UniRef:UniRef90_Q9I4P2
PA_11	flgK	P	contig_6	2033880	2035730	-	SAMPLE11_09083	flagellar hook-associated protein FlgK	GO:0005198, GO:0009424, GO:0044780, SO:0001217, UniRef:UniRef50_F8H3K6, UniRef:UniRef90_Q9I4P3
PA_11	flgJ	P	contig_6	2035749	2036510	-	SAMPLE11_09084	flagellar assembly peptidoglycan hydrolase FlgJ	GO:0016798, GO:0044780, SO:0001217, UniRef:UniRef50_UPI000E31BD1A, UniRef:UniRef90_UPI000E31BD1A
PA_11	flgI	P	contig_6	2036961	2038139	-	SAMPLE11_09086	flagellar P-ring protein precursor FlgI	GO:0005198, GO:0009428, GO:0030288, GO:0071973, KEGG:K02394, SO:0001217, UniRef:UniRef50_Q9KQ14, UniRef:UniRef90_Q9I4P5, VFDB:VFC0204, VFDB:VFG001242
PA_11	flgH	P	contig_6	2038081	2038722	-	SAMPLE11_09087	flagellar basal body L-ring protein FlgH	GO:0003774, GO:0009279, GO:0009427, GO:0071973, KEGG:K02393, SO:0001217, UniRef:UniRef50_Q52081, UniRef:UniRef90_Q9I4P6
PA_11	flgG	P	contig_6	2038913	2039605	-	SAMPLE11_09089	Flagellar basal-body rod protein FlgG	SO:0001217, UniRef:UniRef50_A0A0F4XRA3
PA_11	flgF	P	contig_6	2039652	2040401	-	SAMPLE11_09090	flagellar basal-body rod protein FlgF	RefSeq:WP_003082159.1, SO:0001217, UniParc:UPI00000C523E, UniRef:UniRef100_Q9I4P8, UniRef:UniRef50_Q9I4P8, UniRef:UniRef90_Q9I4P8, VFDB:VFC0204, VFDB:VFG001239
PA_11	flgE	P	contig_6	2040618	2042006	-	SAMPLE11_09091	flagellar hook protein FlgE	RefSeq:WP_003086405.1, SO:0001217, UniParc:UPI00003965CF, UniRef:UniRef100_A0A077JNM0, UniRef:UniRef50_Q9I4P9, UniRef:UniRef90_Q9I4P9, VFDB:VFC0204, VFDB:VFG001238
PA_11	flgD	P	contig_6	2042034	2042747	-	SAMPLE11_09092	flagellar basal-body rod modification protein FlgD	RefSeq:WP_003111390.1, SO:0001217, UniParc:UPI00003965CE, UniRef:UniRef100_A0A0H2Z7T3, UniRef:UniRef50_Q9I4Q0, UniRef:UniRef90_Q9I4Q0, VFDB:VFC0204, VFDB:VFG001237
PA_11	flgC	P	contig_6	2042760	2043200	-	SAMPLE11_09093	flagellar basal-body rod protein FlgC	GO:0030694, GO:0071973, RefSeq:WP_003082150.1, SO:0001217, UniParc:UPI00000C523B, UniRef:UniRef100_Q9I4Q1, UniRef:UniRef50_A0A9E5AA33, UniRef:UniRef90_Q9I4Q1, VFDB:VFC0204, VFDB:VFG001236
PA_11	flgB	P	contig_6	2043206	2043613	-	SAMPLE11_09094	flagellar basal body rod protein FlgB	GO:0030694, GO:0071973, RefSeq:WP_003082144.1, SO:0001217, UniParc:UPI00000C523A, UniRef:UniRef100_Q9I4Q2, UniRef:UniRef50_R4YL82, UniRef:UniRef90_Q9I4Q2, VFDB:VFC0204, VFDB:VFG014148
PA_11	tssF	P	contig_2	157864	158133	-	SAMPLE11_00216	type VI secretion system baseplate subunit TssF	SO:0001217, UniRef:UniRef50_A0A962YT45, UniRef:UniRef90_UPI001F4BB1C1
PA_11	tssE	F	contig_2	158195	158539	-	SAMPLE11_00217	(pseudo) type VI secretion system baseplate subunit TssE	GO:0005737, GO:0033103, KEGG:K11897, SO:0001217, UniRef:UniRef50_Q9I745, UniRef:UniRef90_Q9I745
PA_11	tssE	F	contig_2	158533	158637	-	SAMPLE11_00218	(pseudo) type VI secretion system baseplate subunit TssE	SO:0001217, UniRef:UniRef50_UPI001BD56078, UniRef:UniRef90_UPI001BD56078
PA_11	tssC	P	contig_2	160498	161706	-	SAMPLE11_00221	type VI secretion system contractile sheath large subunit	GO:0033103, GO:0033104, KEGG:K11900, SO:0001217, UniRef:UniRef50_A0A3N5QV80, UniRef:UniRef90_UPI0022CDB74E
PA_11	tssB	P	contig_2	161719	162237	-	SAMPLE11_00222	type VI secretion system tubule-forming protein VipA	GO:0033103, RefSeq:WP_003083666.1, SO:0001217, UniParc:UPI00000C4F24, UniRef:UniRef100_Q9I749, UniRef:UniRef50_Q9I749, UniRef:UniRef90_Q9I749, VFDB:VFC0086, VFDB:VFG002069
PA_11	icmF1	P	contig_2	168711	172160	+	SAMPLE11_00231	type VI secretion system protein IcmF1	GO:0005886, GO:0033103, KEGG:K11891, SO:0001217, UniRef:UniRef50_Q9I755, UniRef:UniRef90_Q9I755, VFDB:VFC0086, VFDB:VFG002063
PA_11	exoU	P	contig_2	2311165	2312364	+	SAMPLE11_02921	type III secretion system effector cytotoxin ExoU	SO:0001217, UniRef:UniRef50_UPI00044B7361, UniRef:UniRef90_UPI00044B7361
PA_11	rhlA	P	contig_4	995771	996658	-	SAMPLE11_04379	3-(3-hydroxydecanoyloxy)decanoate synthase	BlastRules:WP_003113897, EC:2.3.1.-, GO:0009102, GO:0016020, GO:0016746, GO:0090499, GO:0106236, KEGG:K18100, RefSeq:WP_003092013.1, SO:0001217, UniParc:UPI000016FCFE, UniRef:UniRef100_A0A0H2ZE72, UniRef:UniRef50_Q51559, UniRef:UniRef90_Q51559
PA_11	lasB	F	contig_4	1256600	1257262	-	SAMPLE11_04710	(pseudo) M4 family elastase LasB	SO:0001217, UniRef:UniRef50_A0A3G8GDN6, UniRef:UniRef90_UPI00093EEC80
PA_11	tssG	P	contig_6	447085	447657	-	SAMPLE11_06959	type VI secretion system baseplate subunit TssG	KEGG:K11895, SO:0001217, UniRef:UniRef50_A0AAN4TL51, UniRef:UniRef90_UPI0021F1692D
PA_11	tssF	P	contig_6	448057	448827	-	SAMPLE11_06960	type VI secretion system baseplate subunit TssF	GO:0033103, KEGG:K11896, SO:0001217, UniRef:UniRef50_J3GDI2, UniRef:UniRef90_UPI00301BF14C
PA_11	tssE	P	contig_6	449833	450258	-	SAMPLE11_06962	type VI secretion system baseplate subunit TssE	GO:0033103, RefSeq:WP_003089496.1, SO:0001217, UniParc:UPI0000396ABD, UniRef:UniRef100_A0A232CT38, UniRef:UniRef50_Q9I1B1, UniRef:UniRef90_Q9I1B1, VFDB:VFC0086, VFDB:VFG041040
PA_11	tssB	P	contig_6	452341	452886	-	SAMPLE11_06965	type VI secretion system contractile sheath small subunit	GO:0033103, RefSeq:WP_003089493.1, SO:0001217, UniParc:UPI00000C5691, UniRef:UniRef100_Q9I1B4, UniRef:UniRef50_C1DM90, UniRef:UniRef90_Q9I1B4, VFDB:VFC0086, VFDB:VFG041037
PA_11	exsD	F	contig_6	1345731	1346123	-	SAMPLE11_08185	(pseudo) T3SS regulon anti-activator ExsD domain-containing protein	SO:0001217, UniRef:UniRef50_UPI0006767D70, UniRef:UniRef90_UPI002FE6552F
PA_11	exsA	P	contig_6	1346625	1347326	-	SAMPLE11_08186	T3SS regulon transcriptional activator ExsA	KEGG:K20968, SO:0001217, UniRef:UniRef50_UPI00345D0EC2, UniRef:UniRef90_UPI00106BA2A3
PA_11	exsE	P	contig_6	1348206	1348451	-	SAMPLE11_08188	T3SS regulon translocated regulator ExsE	BlastRules:WP_003100766, GO:0005576, GO:0005737, GO:0030254, GO:0050709, GO:0051087, GO:0071277, RefSeq:WP_003109506.1, SO:0001217, UniParc:UPI000045D1BB, UniRef:UniRef100_A0A0H2Z8G5, UniRef:UniRef50_Q9I322, UniRef:UniRef90_Q9I322
PA_11	exsC	P	contig_6	1348460	1348897	-	SAMPLE11_08189	type III secretion system regulatory chaperone ExsC	BlastRules:WP_003100769, GO:0005737, GO:0030254, GO:0045893, RefSeq:WP_003109505.1, SO:0001217, UniParc:UPI000045D1BA, UniRef:UniRef100_A0A0H2Z9R7, UniRef:UniRef50_P26995, UniRef:UniRef90_P26995
PA_11	popD	P	contig_6	1349022	1349909	-	SAMPLE11_08190	type III secretion system translocon subunit PopD	BlastRules:WP_003113550, KEGG:K23476, RefSeq:WP_003109504.1, SO:0001217, UniParc:UPI0000396813, UniRef:UniRef100_A0A0H2Z982, UniRef:UniRef50_Q9I323, UniRef:UniRef90_Q9I323
PA_11	popB	P	contig_6	1349921	1350985	-	SAMPLE11_08191	type III secretion system translocon subunit PopB	BlastRules:WP_010895581, KEGG:K23475, SO:0001217, UniRef:UniRef50_A0A5C4RNM8, UniRef:UniRef90_Q9I324
PA_11	pcrV	P	contig_6	1351738	1352469	-	SAMPLE11_08193	type III secretion system needle tip protein PcrV	SO:0001217, UniRef:UniRef50_UPI00104B4E22, UniRef:UniRef90_UPI0010463520
PA_11	pscN	P	contig_6	1357714	1359036	+	SAMPLE11_08202	SctN family type III secretion system ATPase PscN	BlastRules:WP_003113545, EC:7.1.2.2, EC:7.4.2.8, KEGG:K03224, RefSeq:WP_003100796.1, SO:0001217, UniParc:UPI00000B98A4, UniRef:UniRef100_O30538, UniRef:UniRef50_P40290, UniRef:UniRef90_O30538
PA_11	tssG	P	contig_6	1393942	1394949	-	SAMPLE11_08253	type VI secretion system baseplate subunit TssG	GO:0033103, RefSeq:WP_003140086.1, SO:0001217, UniParc:UPI0000E44B00, UniRef:UniRef100_A0A0H2Z9M4, UniRef:UniRef50_Q9I364, UniRef:UniRef90_Q9I364, VFDB:VFC0086, VFDB:VFG041019
PA_11	tssF	F	contig_6	1395029	1395673	-	SAMPLE11_08255	(pseudo) type VI secretion system baseplate subunit TssF	SO:0001217, UniRef:UniRef50_W9T1X1, UniRef:UniRef90_UPI001F36E473
PA_11	tssC	P	contig_6	1397454	1398743	-	SAMPLE11_08259	type VI secretion system contractile sheath large subunit	GO:0033103, GO:0033104, KEGG:K11900, SO:0001217, UniRef:UniRef50_Q2T6Y3, UniRef:UniRef90_UPI0003BACFE1
PA_11	tssB	F	contig_6	1398985	1399464	-	SAMPLE11_08261	(pseudo) type VI secretion system contractile sheath small subunit	GO:0033103, SO:0001217, UniRef:UniRef50_A0A0F9VGA1, UniRef:UniRef90_A6V7D4
PA_11	aprA	P	contig_6	1846546	1847991	-	SAMPLE11_08843	Serralysin	EC:3.4.24.40, GO:0001869, GO:0004222, GO:0005509, GO:0005615, GO:0006508, GO:0008233, GO:0008270, GO:0010765, GO:0045959, KEGG:K01406, SO:0001217, UniRef:UniRef50_Q03023, UniRef:UniRef90_Q03023
PA_11	oprD	P	contig_2	76541	77428	-	SAMPLE11_00107	OprD family outer membrane porin	SO:0001217, UniRef:UniRef50_UPI002582CD69
PA_11	oprD	F	contig_2	77485	77760	-	SAMPLE11_00108	(pseudo) OprD family outer membrane porin	SO:0001217, UniRef:UniRef50_UPI000DB0E781, UniRef:UniRef90_UPI000DB0E781
PA_11	fur	P	contig_2	1231177	1231581	+	SAMPLE11_01534	ferric iron uptake transcriptional regulator	COG:COG0735, COG:P, GO:0000976, GO:0001217, GO:0003700, GO:0005829, GO:0006355, GO:0008198, GO:0008270, GO:0019290, GO:0032993, GO:0045892, GO:1900705, RefSeq:WP_003095216.1, SO:0001217, UniParc:UPI000012AD84, UniRef:UniRef100_Q03456, UniRef:UniRef50_P0A9A9, UniRef:UniRef90_Q03456
PA_11	phuR	P	contig_2	1291651	1293945	-	SAMPLE11_01612	heme/hemoglobin uptake receptor PhuR	BlastRules:WP_003113453, KEGG:K16087, RefSeq:WP_003095102.1, SO:0001217, UniParc:UPI0000396E48, UniRef:UniRef100_A0A0D6INR0, UniRef:UniRef50_Q9HV88, UniRef:UniRef90_Q9HV88
PA_11	oprD	P	contig_2	1651338	1652462	-	SAMPLE11_02054	OprD family outer membrane porin	SO:0001217, UniRef:UniRef50_UPI00287F49EA, UniRef:UniRef90_UPI00287F49EA
PA_11	algU	P	contig_2	2028078	2028659	+	SAMPLE11_02525	alginate biosynthesis protein AlgZ/FimS	GO:0000345, GO:0000976, GO:0001216, GO:0003677, GO:0003700, GO:0006352, GO:0006355, GO:0016987, GO:0032885, GO:0032993, GO:0036460, GO:0042121, GO:0045893, GO:0071236, GO:1900036, GO:1900189, GO:1900233, GO:1902201, GO:1902884, RefSeq:WP_003085543.1, SO:0001217, UniParc:UPI000013484A, UniRef:UniRef100_Q06198, UniRef:UniRef50_P0AGB6, UniRef:UniRef90_Q06198, VFDB:VFC0271, VFDB:VFG000121
PA_11	oprD	P	contig_2	2285825	2286283	-	SAMPLE11_02878	OprD family outer membrane porin	SO:0001217, UniRef:UniRef50_UPI002F949333, UniRef:UniRef90_UPI002F949333
PA_11	oprD	F	contig_2	2286442	2286987	-	SAMPLE11_02879	(pseudo) OprD family outer membrane porin	SO:0001217, UniRef:UniRef50_A0A9W6KA16, UniRef:UniRef90_UPI0020120BCB
PA_11	oprD	P	contig_2	2286935	2287144	-	SAMPLE11_02880	OprD family outer membrane porin	SO:0001217, UniRef:UniRef50_A0A292FPQ4, UniRef:UniRef90_UPI000571E466
PA_11	oprD	P	contig_4	192856	194133	+	SAMPLE11_03299	OprD family porin	EC:3.4.21.-, KEGG:K18093, RefSeq:WP_003099122.1, SO:0001217, UniParc:UPI00000C57ED, UniRef:UniRef100_A0A0C7CSP9, UniRef:UniRef50_A0A446B2Q9, UniRef:UniRef90_A0A077JRZ4
PA_11	rpoS	P	contig_4	227641	228678	-	SAMPLE11_03352	Regulator of RpoS	SO:0001217, UniRef:UniRef50_A0A5E7CG83
PA_11	amrZ	P	contig_4	897503	897829	+	SAMPLE11_04246	transcriptional regulator AmrZ	BlastRules:WP_003091802, GO:0000976, GO:0001217, GO:0003677, GO:0032885, GO:0032993, GO:0043107, GO:0043565, GO:0044780, GO:0045892, GO:1900232, GO:1900233, GO:1902201, GO:2000147, RefSeq:WP_003091802.1, SO:0001217, UniParc:UPI00000D4234, UniRef:UniRef100_G3XCY4, UniRef:UniRef50_G3XCY4, UniRef:UniRef90_G3XCY4
PA_11	hasR	F	contig_4	921260	922906	-	SAMPLE11_04280	(pseudo) Heme uptake outer membrane receptor HasR	KEGG:K16152, SO:0001217, UniRef:UniRef50_Q9HYJ7, UniRef:UniRef90_Q9HYJ7
PA_11	oprD	P	contig_4	1107757	1107987	-	SAMPLE11_04516	OprD family outer membrane porin	SO:0001217, UniRef:UniRef50_UPI0028DF1FA9
PA_11	rpoS	P	contig_4	1144876	1145841	-	SAMPLE11_04571	RNA polymerase sigma factor RpoS	GO:0003677, GO:0003700, GO:0005737, GO:0006352, GO:0006355, GO:0016987, GO:0050921, GO:1900034, GO:1900233, GO:1900377, GO:1900407, GO:1901000, GO:2000145, SO:0001217, UniRef:UniRef50_P13445, UniRef:UniRef90_P45684
PA_11	oprD	P	contig_4	1742610	1743866	+	SAMPLE11_05358	Outer membrane porin, OprD family	KEGG:K21758, SO:0001217, UniRef:UniRef50_A0A3M5DX78, UniRef:UniRef90_A0A1W9YMI8
PA_11	oprD	F	contig_4	1836746	1837759	+	SAMPLE11_05496	(pseudo) Outer membrane porin, OprD family	SO:0001217, UniRef:UniRef50_A0A7Y9W0H2, UniRef:UniRef90_A0A6B1YDD7
PA_11	fptA	P	contig_4	1881942	1883267	-	SAMPLE11_05561	Fe(3+)-pyochelin receptor FptA	SO:0001217, UniRef:UniRef50_UPI001C671FD7
PA_11	oprD	P	contig_4	2341213	2341818	-	SAMPLE11_06199	OprD family outer membrane porin	SO:0001217, UniRef:UniRef50_A0A8I1DZ80, UniRef:UniRef90_UPI00053D51F6
PA_11	oprD	P	contig_6	225800	226273	+	SAMPLE11_06721	OprD family outer membrane porin	SO:0001217, UniRef:UniRef50_W9T9L9, UniRef:UniRef90_UPI00117EF1F1
PA_11	oprD	P	contig_6	226270	227145	+	SAMPLE11_06722	OprD family porin	SO:0001217, UniRef:UniRef50_A0A0P9MMF4, UniRef:UniRef90_UPI00223C6F82
PA_11	oprD	P	contig_6	363367	364197	-	SAMPLE11_06873	OprD family outer membrane porin	SO:0001217, UniRef:UniRef50_UPI0004F2F6B2, UniRef:UniRef90_UPI0004F2F6B2
PA_11	fpvA	P	contig_6	409435	409746	-	SAMPLE11_06916	TonB-dependent outermembrane ferripyoverdine receptor FpvA	SO:0001217, UniRef:UniRef50_A0A449IK58
PA_11	fpvA	P	contig_6	409743	411833	-	SAMPLE11_06917	ferripyoverdine/pyocin S3 receptor FpvA	KEGG:K16088, SO:0001217, UniRef:UniRef50_P48632, UniRef:UniRef90_UPI0009A5B3C5
PA_11	pvdE	F	contig_6	412531	413628	-	SAMPLE11_06919	(pseudo) Pyoverdine biosynthesis protein PvdE	SO:0001217, UniRef:UniRef50_A0A8S0H2G5, UniRef:UniRef50_A0A9X0XA70, UniRef:UniRef90_Q9I183
PA_11	pvdA	P	contig_6	426781	428112	+	SAMPLE11_06934	L-ornithine N(5)-monooxygenase PvdA	BlastRules:WP_003114509, EC:1.14.13.195, GO:0002049, GO:0005737, GO:0005886, GO:0006879, GO:0031172, KEGG:K10531, RefSeq:WP_003114509.1, SO:0001217, UniParc:UPI0000132B92, UniRef:UniRef100_Q51548, UniRef:UniRef50_Q51548, UniRef:UniRef90_Q51548
PA_11	oprD	P	contig_6	737596	738384	-	SAMPLE11_07344	Outer membrane porin, OprD family	SO:0001217, UniRef:UniRef50_A0A379ILZ0, UniRef:UniRef90_A0A1I5L632
PA_11	oprD	P	contig_6	889426	889782	+	SAMPLE11_07570	OprD family outer membrane porin	SO:0001217, UniRef:UniRef50_UPI0021F0F2A9, UniRef:UniRef90_UPI00066ECEBD
PA_11	oprF	P	contig_6	1282598	1283650	-	SAMPLE11_08093	outer membrane porin OprF	BlastRules:WP_003087843, GO:0001851, GO:0005509, GO:0006811, GO:0008360, GO:0009279, GO:0015075, GO:0015288, GO:0019867, GO:0044406, GO:0046930, RefSeq:WP_003087843.1, SO:0001217, UniParc:UPI000002B99B, UniRef:UniRef100_P13794, UniRef:UniRef50_P13794, UniRef:UniRef90_P13794
PA_14	lasR	P	contig_1	271221	271898	+	SAMPLE14_00293	transcriptional regulator LasR	BlastRules:WP_003082999, KEGG:K18304, SO:0001217, UniRef:UniRef50_P25084, UniRef:UniRef90_UPI000AA4C7E8
PA_14	pslC	P	contig_1	1208022	1208933	+	SAMPLE14_01313	PslC	KEGG:K25205, RefSeq:WP_003120154.1, SO:0001217, UniParc:UPI0002818771, UniRef:UniRef100_UPI0022EAF8CF, UniRef:UniRef50_Q9I1N6, UniRef:UniRef90_Q9I1N6
PA_14	pslF	P	contig_1	1211733	1212920	+	SAMPLE14_01318	PslF	RefSeq:WP_003089229.1, SO:0001217, UniParc:UPI0000396A30, UniRef:UniRef100_A0A072ZMM7, UniRef:UniRef50_Q9I1N3, UniRef:UniRef90_Q9I1N3
PA_14	pslH	P	contig_1	1214246	1215454	+	SAMPLE14_01321	PslH	KEGG:K21001, RefSeq:WP_003158940.1, SO:0001217, UniParc:UPI00006D8FCF, UniRef:UniRef100_A0A2C9WWA7, UniRef:UniRef50_Q9I1N1, UniRef:UniRef90_Q9I1N1
PA_14	pslI	P	contig_1	1215445	1216548	+	SAMPLE14_01322	PslI	KEGG:K21002, RefSeq:WP_003450807.1, SO:0001217, UniParc:UPI0000DAF324, UniRef:UniRef100_A0A232B6I4, UniRef:UniRef50_Q9I1N0, UniRef:UniRef90_Q9I1N0
PA_14	pslJ	P	contig_1	1216551	1217987	+	SAMPLE14_01323	PslJ	KEGG:K21003, RefSeq:WP_003089234.1, SO:0001217, UniParc:UPI00000C5626, UniRef:UniRef100_Q9I1M9, UniRef:UniRef50_Q9I1M9, UniRef:UniRef90_Q9I1M9
PA_14	pslL	P	contig_1	1218057	1219397	+	SAMPLE14_01324	PslL	SO:0001217, UniRef:UniRef50_Q9I1M8, UniRef:UniRef90_Q9I1M8
PA_14	pqsH	P	contig_1	1721504	1722652	-	SAMPLE14_01803	2-heptyl-3-hydroxy-4(1H)-quinolone synthase	BlastRules:WP_003119987, EC:1.14.13.182, GO:0004497, GO:0009372, GO:0044550, GO:0071949, GO:0102164, KEGG:K17940, RefSeq:WP_003090354.1, SO:0001217, UniParc:UPI00000C5753, UniRef:UniRef100_Q9I0Q0, UniRef:UniRef50_Q02N79, UniRef:UniRef90_Q02N79
PA_14	pelG	P	contig_1	2479418	2480788	-	SAMPLE14_02612	PelG	KEGG:K21012, RefSeq:WP_003091283.1, SO:0001217, UniParc:UPI00000C58F2, UniRef:UniRef100_Q9HZF0, UniRef:UniRef50_Q9HZF0, UniRef:UniRef90_Q9HZF0
PA_14	pelF	P	contig_1	2480790	2482313	-	SAMPLE14_02613	GT4 family glycosyltransferase PelF	GO:0016757, RefSeq:WP_003103472.1, SO:0001217, UniParc:UPI0000395F9A, UniRef:UniRef100_A0A0C7CZB3, UniRef:UniRef50_Q9HZE9, UniRef:UniRef90_Q9HZE9
PA_14	pelD	P	contig_1	2483276	2484643	-	SAMPLE14_02615	PelD	KEGG:K21009, RefSeq:WP_003143627.1, SO:0001217, UniParc:UPI00006D85DE, UniRef:UniRef100_A0A3M5DAC2, UniRef:UniRef50_Q9HZE7, UniRef:UniRef90_Q9HZE7
PA_14	pelB	P	contig_1	2485206	2488787	-	SAMPLE14_02616	PelB	KEGG:K21007, RefSeq:WP_003452527.1, SO:0001217, UniParc:UPI0002C90F4F, UniRef:UniRef100_UPI0002C90F4F, UniRef:UniRef50_Q9HZE5, UniRef:UniRef90_Q9HZE5
PA_14	pelA	F	contig_1	2488765	2489970	-	SAMPLE14_02617	(pseudo) PelA protein	KEGG:K21006, SO:0001217, UniRef:UniRef50_A0A3S4RDU6, UniRef:UniRef90_A0A3S4RDU6
PA_14	amrZ	P	contig_1	2851609	2851935	+	SAMPLE14_03002	transcriptional regulator AmrZ	BlastRules:WP_003091802, GO:0000976, GO:0001217, GO:0003677, GO:0032885, GO:0032993, GO:0043107, GO:0043565, GO:0044780, GO:0045892, GO:1900232, GO:1900233, GO:1902201, GO:2000147, RefSeq:WP_003091802.1, SO:0001217, UniParc:UPI00000D4234, UniRef:UniRef100_G3XCY4, UniRef:UniRef50_G3XCY4, UniRef:UniRef90_G3XCY4
PA_14	rhlI	P	contig_1	2947654	2948259	-	SAMPLE14_03112	acyl-homoserine-lactone synthase	BlastRules:WP_003113896, EC:2.3.1.184, RefSeq:WP_003111059.1, SO:0001217, UniParc:UPI000016FC53, UniRef:UniRef100_D2EDN9, UniRef:UniRef50_D2EDN9, UniRef:UniRef90_D2EDN9
PA_14	rhlR	P	contig_1	2948438	2949163	-	SAMPLE14_03113	transcriptional regulator RhlR	EC:3.1.2.32, GO:0003677, GO:0006355, GO:0016787, GO:0044550, GO:0046872, KEGG:K18099, RefSeq:WP_003119559.1, SO:0001217, UniParc:UPI000013387F, UniRef:UniRef100_P20581, UniRef:UniRef50_P20581, UniRef:UniRef90_P20581, VFDB:VFC0271, VFDB:VFG000152
PA_14	algD	P	contig_1	3014131	3015441	+	SAMPLE14_03177	GDP-mannose 6-dehydrogenase	BlastRules:WP_003110461, EC:1.1.1.132, GO:0006970, GO:0036460, GO:0042121, GO:0044010, GO:0047919, GO:0051287, KEGG:K00066, RefSeq:WP_003110461.1, SO:0001217, UniParc:UPI000012584C, UniRef:UniRef100_P11759, UniRef:UniRef50_P11759, UniRef:UniRef90_P11759
PA_14	algE	P	contig_1	3021245	3022876	+	SAMPLE14_03184	outer membrane protein AlgE	EC:5.1.3.37, GO:0016853, GO:0042121, GO:0042597, RefSeq:WP_003110465.1, SO:0001217, UniParc:UPI00000D4273, UniRef:UniRef100_Q51371, UniRef:UniRef50_Q51371, UniRef:UniRef90_Q51371, VFDB:VFC0271, VFDB:VFG000127
PA_14	algF	P	contig_1	3028823	3029131	+	SAMPLE14_03190	Alginate biosynthesis protein AlgF	SO:0001217, UniRef:UniRef50_A0A448BGS1, UniRef:UniRef90_A0A448BGS1
PA_14	wspR	P	contig_1	3196296	3197339	-	SAMPLE14_03365	Wsp signal transduction system regulator diguanylate cyclase WspR	BlastRules:WP_003103734, BlastRules:WP_029615556, RefSeq:WP_003103734.1, SO:0001217, UniParc:UPI00000C5AC9, UniRef:UniRef100_Q9HXT9, UniRef:UniRef50_Q9HXT9, UniRef:UniRef90_Q9HXT9
PA_14	algR	P	contig_1	4932141	4932887	+	SAMPLE14_05230	alginate biosynthesis regulator AlgR	BlastRules:WP_003096397, GO:0000156, GO:0000976, GO:0001216, GO:0001217, GO:0005829, GO:0006355, GO:0032993, GO:0042121, GO:0043107, GO:0043565, GO:0045892, GO:0045893, GO:0071978, GO:1900192, GO:1901031, GO:2000147, KEGG:K08083, RefSeq:WP_003096397.1, SO:0001217, UniParc:UPI0000125856, UniRef:UniRef100_P26275, UniRef:UniRef50_P26275, UniRef:UniRef90_P26275
PA_14	bifA	P	contig_1	5986888	5988951	-	SAMPLE14_06349	cyclic-di-GMP phosphodiesterase BifA	BlastRules:WP_003094007, EC:3.1.4.52, KEGG:K21024, RefSeq:WP_003094007.1, SO:0001217, UniParc:UPI00000C5CE4, UniRef:UniRef100_Q9HW35, UniRef:UniRef50_Q9HW35, UniRef:UniRef90_Q9HW35
PA_14	algU	P	contig_1	6187614	6188195	+	SAMPLE14_06555	alginate biosynthesis protein AlgZ/FimS	GO:0000345, GO:0000976, GO:0001216, GO:0003677, GO:0003700, GO:0006352, GO:0006355, GO:0016987, GO:0032885, GO:0032993, GO:0036460, GO:0042121, GO:0045893, GO:0071236, GO:1900036, GO:1900189, GO:1900233, GO:1902201, GO:1902884, RefSeq:WP_003085543.1, SO:0001217, UniParc:UPI000013484A, UniRef:UniRef100_Q06198, UniRef:UniRef50_P0AGB6, UniRef:UniRef90_Q06198, VFDB:VFC0271, VFDB:VFG000121
PA_14	mucA	P	contig_1	6188227	6188811	+	SAMPLE14_06556	anti-sigma factor MucA	BlastRules:WP_003101958, GO:0005886, GO:0016989, GO:0032885, GO:0042121, KEGG:K03597, RefSeq:WP_003101958.1, SO:0001217, UniParc:UPI000012F8D3, UniRef:UniRef100_P38107, UniRef:UniRef50_P38107, UniRef:UniRef90_P38107
PA_14	mucB	P	contig_1	6188820	6189770	+	SAMPLE14_06557	sigma factor AlgU regulator MucB	BlastRules:WP_003101960, GO:0030288, GO:0032885, GO:0042121, GO:0045152, KEGG:K03598, RefSeq:WP_003101960.1, SO:0001217, UniParc:UPI000012F8D6, UniRef:UniRef100_P38108, UniRef:UniRef50_P38108, UniRef:UniRef90_P38108
PA_14	mucC	P	contig_1	6189767	6190222	+	SAMPLE14_06558	alginate biosynthesis regulator MucC	BlastRules:WP_003110245, KEGG:K03803, RefSeq:WP_003110245.1, SO:0001217, UniParc:UPI00000D4233, UniRef:UniRef100_G3XCY1, UniRef:UniRef50_G3XCY1, UniRef:UniRef90_G3XCY1
PA_14	mucD	P	contig_1	6190262	6191686	+	SAMPLE14_06559	serine protease MucD	BlastRules:WP_003114183, RefSeq:WP_057382748.1, SO:0001217, UniParc:UPI00070A3D4F, UniRef:UniRef100_UPI00070A3D4F, UniRef:UniRef50_Q48EU9, UniRef:UniRef90_G3XD20
PA_14	pqsA	P	contig_1	6424412	6425965	+	SAMPLE14_06823	anthranilate--CoA ligase	BlastRules:WP_003112552, EC:6.2.1.32, GO:0005524, GO:0016878, GO:0018860, GO:0044550, RefSeq:WP_003112552.1, SO:0001217, UniParc:UPI00000C51F8, UniRef:UniRef100_Q9I4X3, UniRef:UniRef50_Q9I4X3, UniRef:UniRef90_Q9I4X3
PA_14	pqsE	P	contig_1	6428897	6429802	+	SAMPLE14_06828	2-aminobenzoylacetyl-CoA thioesterase PqsE	BlastRules:WP_003086247, EC:3.1.2.32, GO:0003677, GO:0006355, GO:0016787, GO:0044550, GO:0046872, KEGG:K18099, RefSeq:WP_003086247.1, SO:0001217, UniParc:UPI0000139EE3, UniRef:UniRef100_P20581, UniRef:UniRef50_P20581, UniRef:UniRef90_P20581
PA_14	phnB	P	contig_1	6431487	6432089	+	SAMPLE14_06831	Anthranilate synthase component 2, pyocyanine specific	EC:4.1.3.27, GO:0000162, GO:0002047, GO:0004048, GO:0004049, RefSeq:WP_003112548.1, SO:0001217, UniParc:UPI0000131991, UniRef:UniRef100_P09786, UniRef:UniRef50_P09786, UniRef:UniRef90_P09786
PA_14	fliK	P	contig_1	283539	284822	+	SAMPLE14_00308	flagellar hook-length control protein FliK	KEGG:K02414, RefSeq:WP_023104231.1, SO:0001217, UniParc:UPI0003B9474F, UniRef:UniRef100_A0A6B1YBV6, UniRef:UniRef50_Q9I3Q6, UniRef:UniRef90_Q9I3Q6, VFDB:VFC0204, VFDB:VFG014473
PA_14	fliL	P	contig_1	285066	285587	+	SAMPLE14_00309	flagellar basal body protein FliL	GO:0071973, KEGG:K02415, RefSeq:WP_003083042.1, SO:0001217, UniParc:UPI00000C5384, UniRef:UniRef100_Q9I3Q5, UniRef:UniRef50_A0A9X7YSX5, UniRef:UniRef90_Q9I3Q5, VFDB:VFC0204, VFDB:VFG014486
PA_14	fliM	P	contig_1	285595	286566	+	SAMPLE14_00310	flagellar motor switch protein FliM	COG:COG1868, COG:N, GO:0001539, GO:0003774, GO:0005886, GO:0009288, GO:0009425, GO:0050918, GO:0071978, RefSeq:WP_003083045.1, SO:0001217, UniParc:UPI000012A9D0, UniRef:UniRef100_Q51465, UniRef:UniRef50_Q51465, UniRef:UniRef90_Q51465, VFDB:VFC0204, VFDB:VFG001256
PA_14	fliN	P	contig_1	286594	287067	+	SAMPLE14_00311	flagellar motor switch protein FliN	GO:0003774, GO:0005886, GO:0006935, GO:0009425, GO:0071973, RefSeq:WP_003118680.1, SO:0001217, UniParc:UPI000016FCA7, UniRef:UniRef100_UPI0036E324E8, UniRef:UniRef50_Q51466, UniRef:UniRef90_Q51466, VFDB:VFC0204, VFDB:VFG001257
PA_14	fliO	F	contig_1	287069	287302	+	SAMPLE14_00312	(pseudo) flagellar biosynthetic protein FliO	GO:0016020, GO:0044781, SO:0001217, UniRef:UniRef50_UPI002A6B2D47, UniRef:UniRef90_UPI002A6B2D47
PA_14	fliO	F	contig_1	287269	287520	+	SAMPLE14_00313	(pseudo) flagellar biosynthetic protein FliO	GO:0016020, GO:0044781, SO:0001217, UniRef:UniRef50_A0A3P3VRQ8, UniRef:UniRef90_A0A3M5E9W1
PA_14	fliP	P	contig_1	287517	288284	+	SAMPLE14_00314	flagellar biosynthetic protein FliP	GO:0005886, GO:0009306, GO:0009425, GO:0016020, GO:0044781, KEGG:K02419, RefSeq:WP_003083052.1, SO:0001217, UniParc:UPI000012A9E1, UniRef:UniRef100_Q51468, UniRef:UniRef50_Q51468, UniRef:UniRef90_Q51468, VFDB:VFC0204, VFDB:VFG001259
PA_14	fliQ	P	contig_1	288329	288598	+	SAMPLE14_00315	flagellar biosynthetic protein FliQ	GO:0016020, GO:0044780, KEGG:K02420, RefSeq:WP_003083053.1, SO:0001217, UniParc:UPI00000C5385, UniRef:UniRef100_Q9I3Q4, UniRef:UniRef50_A0A3N5DV42, UniRef:UniRef90_Q9I3Q4, VFDB:VFC0204, VFDB:VFG001260
PA_14	fliR	P	contig_1	288598	289374	+	SAMPLE14_00316	flagellar biosynthetic protein FliR	GO:0006605, GO:0016020, GO:0044780, KEGG:K02421, RefSeq:WP_033981232.1, SO:0001217, UniParc:UPI00053F2265, UniRef:UniRef100_UPI00053F2265, UniRef:UniRef50_Q9I3Q3, UniRef:UniRef90_Q9I3Q3, VFDB:VFC0204, VFDB:VFG001261
PA_14	pilF	F	contig_1	2087181	2087510	-	SAMPLE14_02198	(pseudo) Tetratricopeptide repeat protein	COG:COG3063, COG:NW, SO:0001217, UniRef:UniRef50_A0A3G7TPS8, UniRef:UniRef50_A0A7L9GDK8, UniRef:UniRef90_A0A7Z9EPT9
PA_14	pilW	F	contig_1	3316982	3317569	-	SAMPLE14_03481	(pseudo) type IV pilus biogenesis/stability protein PilW	GO:0005515, GO:0009279, GO:0009297, GO:0030911, GO:0043107, GO:0043683, GO:0046903, SO:0001217, UniRef:UniRef50_Q9HXJ2, UniRef:UniRef90_Q9HXJ2
PA_14	pilK	P	contig_1	4153398	4154273	-	SAMPLE14_04405	type 4 fimbrial methyltransferase PilK	BlastRules:WP_003100938, KEGG:K02661, RefSeq:WP_003084594.1, SO:0001217, UniParc:UPI0000396D51, UniRef:UniRef100_A0A3M5DHI2, UniRef:UniRef50_G3XCT5, UniRef:UniRef90_G3XCT5
PA_14	pilJ	P	contig_1	4155797	4156381	-	SAMPLE14_04407	Type IV pilus bioproteinsis protein PilJ	SO:0001217, UniRef:UniRef50_A0A0P9SE74
PA_14	pilI	P	contig_1	4156465	4157001	-	SAMPLE14_04408	twitching motility protein PilI	GO:0005829, GO:0006935, GO:0007165, RefSeq:WP_003084590.1, SO:0001217, UniParc:UPI0000131ACB, UniRef:UniRef100_P43502, UniRef:UniRef50_P43502, UniRef:UniRef90_P43502, VFDB:VFC0001, VFDB:VFG001227
PA_14	pilG	P	contig_1	4157463	4157870	-	SAMPLE14_04410	twitching motility response regulator PilG	BlastRules:WP_000389061, BlastRules:WP_003084583, BlastRules:WP_008284039, BlastRules:WP_014704325, COG:COG0745, COG:TK, GO:0000160, RefSeq:WP_003084583.1, SO:0001217, UniParc:UPI0000131AC9, UniRef:UniRef100_P46384, UniRef:UniRef50_P46384, UniRef:UniRef90_P46384
PA_14	pilU	P	contig_1	4168577	4169725	-	SAMPLE14_04422	twitching motility protein PilU	GO:0005524, GO:0005737, GO:0016887, GO:0016888, GO:0043107, KEGG:K02670, RefSeq:WP_003100959.1, SO:0001217, UniParc:UPI00000D420E, UniRef:UniRef100_G3XCX3, UniRef:UniRef50_G3XCX3, UniRef:UniRef90_G3XCX3, VFDB:VFC0001, VFDB:VFG001224
PA_14	pilT	P	contig_1	4169903	4170937	-	SAMPLE14_04423	type IV pilus twitching motility protein PilT	BlastRules:WP_003084552, COG:COG2805, COG:NU, GO:0005524, GO:0005737, GO:0016887, GO:0043107, GO:0043108, GO:0044096, KEGG:K02669, RefSeq:WP_003084552.1, SO:0001217, UniParc:UPI0000131AD1, UniRef:UniRef100_P24559, UniRef:UniRef50_P24559, UniRef:UniRef90_P24559
PA_14	fliL	P	contig_1	4963851	4964270	+	SAMPLE14_05267	Flagellar protein FliL	RefSeq:WP_003096328.1, SO:0001217, UniParc:UPI00000C5F6A, UniRef:UniRef100_Q9HTV7, UniRef:UniRef50_W6QS88, UniRef:UniRef90_A0A6A9JTH1
PA_14	pilM	P	contig_1	5191964	5193028	+	SAMPLE14_05527	type IV pilus assembly protein PilM	BlastRules:WP_003110888, GO:0005524, GO:0005737, GO:0043107, GO:0043683, GO:0044096, GO:0046872, GO:0051301, RefSeq:WP_003110888.1, SO:0001217, UniParc:UPI00000D4249, UniRef:UniRef100_G3XD28, UniRef:UniRef50_G3XD28, UniRef:UniRef90_G3XD28
PA_14	pilN	P	contig_1	5193028	5193624	+	SAMPLE14_05528	type 4a pilus biogenesis protein PilN	BlastRules:WP_003095839, GO:0005886, GO:0043107, GO:0043683, GO:0044096, RefSeq:WP_003095839.1, SO:0001217, UniParc:UPI00000D424B, UniRef:UniRef100_G3XD30, UniRef:UniRef50_G3XD30, UniRef:UniRef90_G3XD30
PA_14	pilO	P	contig_1	5193621	5194244	+	SAMPLE14_05529	type 4a pilus biogenesis protein PilO	BlastRules:WP_003103268, GO:0005886, GO:0043107, GO:0043683, GO:0044096, RefSeq:WP_003103268.1, SO:0001217, UniParc:UPI00000D4260, UniRef:UniRef100_G3XD51, UniRef:UniRef50_G3XD51, UniRef:UniRef90_G3XD51
PA_14	pilP	F	contig_1	5194241	5194594	+	SAMPLE14_05530	(pseudo) Type IV pilus inner membrane component PilP	GO:0005886, GO:0043107, GO:0043683, GO:0044096, SO:0001217, UniRef:UniRef50_G3XCX7, UniRef:UniRef90_G3XCX7
PA_14	pilP	F	contig_1	5194591	5194764	+	SAMPLE14_05531	(pseudo) pilus assembly protein PilP	SO:0001217, UniRef:UniRef50_A0A0D6SQU9, UniRef:UniRef90_UPI00376F6057
PA_14	pilQ	P	contig_1	5194818	5196962	+	SAMPLE14_05532	type 4a pilus secretin PilQ	BlastRules:WP_003114575, GO:0009279, GO:0009306, GO:0043683, RefSeq:WP_015503770.1, SO:0001217, UniParc:UPI0002C689B0, UniRef:UniRef100_UPI00066ABE09, UniRef:UniRef50_P34750, UniRef:UniRef90_P34750
PA_14	pilE	P	contig_1	5778362	5778787	-	SAMPLE14_06120	type 4a pilus minor pilin PilE	BlastRules:WP_003094721, GO:0005886, GO:0009297, GO:0043107, GO:0043683, RefSeq:WP_003094721.1, SO:0001217, UniParc:UPI00000C4EC1, UniRef:UniRef100_G3XD43, UniRef:UniRef50_G3XD43, UniRef:UniRef90_G3XD43
PA_14	pilY2	P	contig_1	5778784	5779131	-	SAMPLE14_06121	type 4a fimbrial biogenesis protein PilY2	BlastRules:WP_003102609, KEGG:K02675, RefSeq:WP_057382755.1, SO:0001217, UniParc:UPI00070737D8, UniRef:UniRef100_UPI00070737D8, UniRef:UniRef50_G3XD55, UniRef:UniRef90_G3XD55
PA_14	pilY1	P	contig_1	5779133	5782624	-	SAMPLE14_06122	type 4a pilus biogenesis protein PilY1	BlastRules:WP_003115287, GO:0005509, GO:0005829, GO:0016020, GO:0043107, GO:0043683, GO:0044096, RefSeq:WP_049308604.1, SO:0001217, UniParc:UPI00066E35CC, UniRef:UniRef100_UPI00066E35CC, UniRef:UniRef50_S0HPF7, UniRef:UniRef90_S0HPF7
PA_14	pilX	P	contig_1	5782636	5783223	-	SAMPLE14_06123	type 4a pilus minor pilin PilX	BlastRules:WP_003112826, RefSeq:WP_003112826.1, SO:0001217, UniParc:UPI00000C5D5F, UniRef:UniRef100_Q9HVM9, UniRef:UniRef50_Q9HVM9, UniRef:UniRef90_Q9HVM9
PA_14	pilW	P	contig_1	5783220	5784044	-	SAMPLE14_06124	type 4a pilus minor pilin PilW	BlastRules:WP_003119422, RefSeq:WP_003119422.1, SO:0001217, UniParc:UPI00000D4242, UniRef:UniRef100_G3XD15, UniRef:UniRef50_G3XD15, UniRef:UniRef90_G3XD15
PA_14	pilV	P	contig_1	5784041	5784598	-	SAMPLE14_06125	type 4a pilus minor pilin PilV	BlastRules:WP_003119423, RefSeq:WP_003119423.1, SO:0001217, UniParc:UPI00000D4278, UniRef:UniRef100_G3XD84, UniRef:UniRef50_G3XD84, UniRef:UniRef90_G3XD84
PA_14	fimU	P	contig_1	5784589	5785095	-	SAMPLE14_06126	type 4 fimbrial biogenesis protein FimU	RefSeq:WP_003102598.1, SO:0001217, UniParc:UPI00000D420A, UniRef:UniRef100_G3XCZ0, UniRef:UniRef50_G3XCZ0, UniRef:UniRef90_G3XCZ0, VFDB:VFC0001, VFDB:VFG001216
PA_14	pilR	P	contig_1	5787145	5788320	-	SAMPLE14_06130	Response regulator protein PilR	GO:0000160, GO:0005524, GO:0005737, GO:0006355, GO:0016887, GO:0043565, GO:0060491, KEGG:K02667, SO:0001217, UniRef:UniRef50_Q00934, UniRef:UniRef90_Q00934
PA_14	pilS	P	contig_1	5788335	5789927	-	SAMPLE14_06131	two-component system sensor histidine kinase PilS	BlastRules:WP_003094692, EC:2.7.13.3, GO:0000155, GO:0005524, GO:0005886, GO:0060491, RefSeq:WP_003110428.1, SO:0001217, UniParc:UPI0001DD00BC, UniRef:UniRef100_UPI0001DD00BC, UniRef:UniRef50_P33639, UniRef:UniRef90_P33639
PA_14	pilD	P	contig_1	5809691	5810563	-	SAMPLE14_06158	type IV prepilin peptidase/methyltransferase PilD	BlastRules:WP_003112839, GO:0004190, GO:0005886, GO:0006465, GO:0008170, GO:0009297, GO:0015627, GO:0032259, GO:0043683, GO:0046872, RefSeq:WP_003125204.1, SO:0001217, UniParc:UPI000016FC8E, UniRef:UniRef100_A0A367MDJ2, UniRef:UniRef50_P22610, UniRef:UniRef90_P22610
PA_14	pilC	P	contig_1	5810567	5811787	-	SAMPLE14_06159	type 4a pilus biogenesis protein PilC	BlastRules:WP_003112840, GO:0005886, GO:0015628, RefSeq:WP_016253888.1, SO:0001217, UniParc:UPI000016FC8D, UniRef:UniRef100_A0A7M2ZVG6, UniRef:UniRef50_P22609, UniRef:UniRef90_P22609
PA_14	pilB	P	contig_1	5811791	5813491	-	SAMPLE14_06160	type 4 fimbrial biogenesis protein PilB	GO:0009297, GO:0016887, SO:0001217, UniRef:UniRef50_P22608, UniRef:UniRef90_A6VBR2, VFDB:VFC0001, VFDB:VFG000112
PA_14	flgB	P	contig_1	6510218	6510625	+	SAMPLE14_06915	flagellar basal body rod protein FlgB	GO:0030694, GO:0071973, RefSeq:WP_003082144.1, SO:0001217, UniParc:UPI00000C523A, UniRef:UniRef100_Q9I4Q2, UniRef:UniRef50_R4YL82, UniRef:UniRef90_Q9I4Q2, VFDB:VFC0204, VFDB:VFG014148
PA_14	flgC	P	contig_1	6510631	6511071	+	SAMPLE14_06916	flagellar basal-body rod protein FlgC	GO:0030694, GO:0071973, RefSeq:WP_003082150.1, SO:0001217, UniParc:UPI00000C523B, UniRef:UniRef100_Q9I4Q1, UniRef:UniRef50_A0A9E5AA33, UniRef:UniRef90_Q9I4Q1, VFDB:VFC0204, VFDB:VFG001236
PA_14	flgD	P	contig_1	6511084	6511734	+	SAMPLE14_06917	flagellar hook assembly protein FlgD	SO:0001217, UniRef:UniRef50_Q9I4Q0, UniRef:UniRef90_Q9I4Q0
PA_14	flgE	P	contig_1	6511824	6513212	+	SAMPLE14_06918	flagellar hook protein FlgE	RefSeq:WP_003082154.1, SO:0001217, UniParc:UPI00000C523D, UniRef:UniRef100_Q9I4P9, UniRef:UniRef50_Q9I4P9, UniRef:UniRef90_Q9I4P9, VFDB:VFC0204, VFDB:VFG001238
PA_14	flgF	P	contig_1	6513429	6514178	+	SAMPLE14_06919	flagellar basal-body rod protein FlgF	RefSeq:WP_003082159.1, SO:0001217, UniParc:UPI00000C523E, UniRef:UniRef100_Q9I4P8, UniRef:UniRef50_Q9I4P8, UniRef:UniRef90_Q9I4P8, VFDB:VFC0204, VFDB:VFG001239
PA_14	flgG	P	contig_1	6514225	6515010	+	SAMPLE14_06920	flagellar basal-body rod protein FlgG	COG:COG4786, COG:N, GO:0009426, GO:0071973, RefSeq:WP_003082164.1, SO:0001217, UniParc:UPI00000C523F, UniRef:UniRef100_Q9I4P7, UniRef:UniRef50_Q9I4P7, UniRef:UniRef90_Q9I4P7, VFDB:VFC0204, VFDB:VFG001240
PA_14	flgH	P	contig_1	6515056	6515751	+	SAMPLE14_06921	flagellar L-ring protein precursor FlgH	GO:0003774, GO:0009279, GO:0009427, GO:0071973, KEGG:K02393, RefSeq:WP_003082166.1, SO:0001217, UniParc:UPI000012A921, UniRef:UniRef100_Q9I4P6, UniRef:UniRef50_Q52081, UniRef:UniRef90_Q9I4P6, VFDB:VFC0204, VFDB:VFG001241
PA_14	flgI	P	contig_1	6515763	6516872	+	SAMPLE14_06922	flagellar P-ring protein precursor FlgI	GO:0005198, GO:0009428, GO:0030288, GO:0071973, KEGG:K02394, RefSeq:WP_003082169.1, SO:0001217, UniParc:UPI000012A932, UniRef:UniRef100_Q9I4P5, UniRef:UniRef50_Q9KQ14, UniRef:UniRef90_Q9I4P5, VFDB:VFC0204, VFDB:VFG001242
PA_14	flgK	P	contig_1	6518103	6520151	+	SAMPLE14_06924	flagellar hook-associated protein FlgK	GO:0005198, GO:0009424, GO:0044780, RefSeq:WP_057382673.1, SO:0001217, UniParc:UPI000709C7C2, UniRef:UniRef100_UPI000709C7C2, UniRef:UniRef50_A0A0U4WM01, UniRef:UniRef90_A6V9A9
PA_14	flgL	P	contig_1	6520190	6521491	+	SAMPLE14_06925	flagellar hook-associated protein FlgL	GO:0001539, GO:0005198, GO:0009424, KEGG:K02397, RefSeq:WP_003086414.1, SO:0001217, UniParc:UPI00000BC3F5, UniRef:UniRef100_Q9AGJ3, UniRef:UniRef50_S6AUB0, UniRef:UniRef90_A6V9A8
PA_14	fliC	F	contig_1	6537852	6538460	+	SAMPLE14_06941	(pseudo) flagellin domain-containing protein	GO:0005198, GO:0005576, GO:0009288, KEGG:K02406, SO:0001217, UniRef:UniRef50_P21184, UniRef:UniRef90_P21184
PA_14	fliC	P	contig_1	6538457	6539014	+	SAMPLE14_06942	FliC	SO:0001217, UniRef:UniRef50_Q83WQ7
PA_14	fliD	P	contig_1	6539558	6540994	+	SAMPLE14_06944	A-type flagellar hook-associated protein 2	GO:0005576, GO:0007155, GO:0009421, GO:0009424, GO:0071973, KEGG:K02407, RefSeq:WP_003123161.1, SO:0001217, UniParc:UPI000012A8E9, UniRef:UniRef100_O33421, UniRef:UniRef50_O33421, UniRef:UniRef90_O33421
PA_14	fleQ	P	contig_1	6542431	6543903	+	SAMPLE14_06948	transcriptional regulator FleQ	BlastRules:WP_003086448, BlastRules:WP_003382141, BlastRules:WP_010955093, GO:0000976, GO:0000987, GO:0001216, GO:0001217, GO:0005524, GO:0006351, GO:0006355, GO:0010811, GO:0016887, GO:0032993, GO:0035438, GO:1901202, GO:1902021, GO:2000155, KEGG:K10941, RefSeq:WP_003086448.1, SO:0001217, UniParc:UPI00000D421B, UniRef:UniRef100_G3XCV0, UniRef:UniRef50_G3XCV0, UniRef:UniRef90_G3XCV0
PA_14	fleS	P	contig_1	6544016	6545224	+	SAMPLE14_06949	sensor histidine kinase FleS	BlastRules:WP_003086450, EC:2.7.13.3, GO:0000155, GO:0000160, GO:0005524, KEGG:K10942, RefSeq:WP_003109120.1, SO:0001217, UniParc:UPI00000B4AEC, UniRef:UniRef100_Q51453, UniRef:UniRef50_Q9I4N4, UniRef:UniRef90_Q9I4N4
PA_14	fleR	P	contig_1	6545229	6546644	+	SAMPLE14_06950	sigma-54-dependent response regulator transcription factor FleR	BlastRules:WP_003082202, GO:0000160, GO:0005524, GO:0006355, GO:0016887, GO:0043565, GO:0045785, GO:1900191, GO:2000155, KEGG:K10943, RefSeq:WP_022580172.1, SO:0001217, UniParc:UPI0003B18BE6, UniRef:UniRef100_UPI0003B18BE6, UniRef:UniRef50_Q9I4N3, UniRef:UniRef90_Q9I4N3
PA_14	fliF	P	contig_1	6547249	6548787	+	SAMPLE14_06952	flagellar basal-body MS-ring/collar protein FliF	GO:0001539, GO:0005198, GO:0009431, KEGG:K02409, SO:0001217, UniRef:UniRef50_A0A367MCW6, UniRef:UniRef90_UPI000F52BFAA
PA_14	fliF	F	contig_1	6548739	6549044	+	SAMPLE14_06953	(pseudo) flagellar M-ring protein FliF C-terminal domain-containing protein	KEGG:K02409, SO:0001217, UniRef:UniRef50_U2B2R1, UniRef:UniRef90_UPI0026758AA8
PA_14	fliG	P	contig_1	6549050	6550060	+	SAMPLE14_06954	flagellar motor switch protein FliG	GO:0003774, GO:0006935, GO:0009288, GO:0071973, KEGG:K02410, SO:0001217, UniRef:UniRef50_Q51464, UniRef:UniRef90_UPI002496D788
PA_14	fliH	F	contig_1	6550067	6550465	+	SAMPLE14_06955	(pseudo) flagellar assembly protein FliH	GO:0003774, GO:0009288, GO:0071973, KEGG:K02411, SO:0001217, UniRef:UniRef50_W9TLZ8, UniRef:UniRef90_A0A069Q471
PA_14	fliH	P	contig_1	6550477	6550872	+	SAMPLE14_06956	flagellar assembly protein FliH	GO:0003774, GO:0009288, GO:0071973, KEGG:K02411, RefSeq:WP_243729652.1, SO:0001217, UniParc:UPI00039BB31D, UniRef:UniRef100_UPI00207C26DF, UniRef:UniRef50_W9TLZ8, UniRef:UniRef90_A0A069Q471
PA_14	fliI	P	contig_1	6550862	6552217	+	SAMPLE14_06957	flagellum-specific ATP synthase FliI	EC:7.1.2.2, GO:0005524, GO:0005737, GO:0016887, GO:0030254, GO:0030257, GO:0044780, GO:0045261, GO:0046933, GO:0046961, GO:0071973, KEGG:K02412, RefSeq:WP_003086458.1, SO:0001217, UniParc:UPI00000C524B, UniRef:UniRef100_Q9I4N1, UniRef:UniRef50_Q9I4N1, UniRef:UniRef90_Q9I4N1, VFDB:VFC0204, VFDB:VFG001254
PA_14	fliJ	P	contig_1	6552231	6552674	+	SAMPLE14_06958	flagellar protein FliJ	GO:0003774, GO:0009288, GO:0071973, RefSeq:WP_003082220.1, SO:0001217, UniParc:UPI00000C524C, UniRef:UniRef100_Q9I4N0, UniRef:UniRef50_A0A969XEC7, UniRef:UniRef90_Q9I4N0, VFDB:VFC0204, VFDB:VFG001255
PA_14	aprA	P	contig_1	67138	68577	+	SAMPLE14_00075	serralysin family metalloprotease AprA	BlastRules:WP_003082542, EC:3.4.24.40, GO:0001869, GO:0004222, GO:0005509, GO:0005615, GO:0006508, GO:0008233, GO:0008270, GO:0010765, GO:0045959, KEGG:K01406, RefSeq:WP_003159842.1, SO:0001217, UniParc:UPI0000505D69, UniRef:UniRef100_Q4Z8K9, UniRef:UniRef50_Q03023, UniRef:UniRef90_Q03023
PA_14	tssB	F	contig_1	518343	518822	+	SAMPLE14_00552	(pseudo) type VI secretion system contractile sheath small subunit	GO:0033103, SO:0001217, UniRef:UniRef50_A0A0F9VGA1, UniRef:UniRef90_A6V7D4
PA_14	tssC	P	contig_1	518876	520351	+	SAMPLE14_00553	type VI secretion system contractile sheath large subunit	GO:0033103, GO:0033104, KEGG:K11900, RefSeq:WP_034070399.1, SO:0001217, UniParc:UPI00053F10AA, UniRef:UniRef100_UPI00053F10AA, UniRef:UniRef50_Q2T6Y3, UniRef:UniRef90_Q9I367, VFDB:VFC0086, VFDB:VFG041016
PA_14	tssE	P	contig_1	520364	520771	+	SAMPLE14_00554	type VI secretion system baseplate subunit TssE	GO:0033103, KEGG:K11905, RefSeq:WP_019683149.1, SO:0001217, UniParc:UPI0002F45CCA, UniRef:UniRef100_A0A4U9S5U2, UniRef:UniRef50_Q9I366, UniRef:UniRef90_Q9I366, VFDB:VFC0086, VFDB:VFG041017
PA_14	tssF	P	contig_1	521411	522895	+	SAMPLE14_00556	type VI secretion system baseplate subunit TssF	GO:0033103, KEGG:K11896, SO:0001217, UniRef:UniRef50_A0A5E6U713, UniRef:UniRef90_A0A2R3IY45, VFDB:VFC0086, VFDB:VFG041018
PA_14	tssG	P	contig_1	522859	523866	+	SAMPLE14_00557	type VI secretion system baseplate subunit TssG	GO:0033103, RefSeq:WP_003087607.1, SO:0001217, UniParc:UPI0000DAF237, UniRef:UniRef100_A0A072ZI43, UniRef:UniRef50_Q9I364, UniRef:UniRef90_Q9I364, VFDB:VFC0086, VFDB:VFG041019
PA_14	pcrV	P	contig_1	565386	566270	+	SAMPLE14_00607	type III secretion system needle tip protein PcrV	BlastRules:WP_003100789, RefSeq:WP_043555669.1, SO:0001217, UniParc:UPI0005BCCA8F, UniRef:UniRef100_UPI0005BCCA8F, UniRef:UniRef50_G3XD49, UniRef:UniRef90_G3XD49
PA_14	popB	P	contig_1	566766	567938	+	SAMPLE14_00609	type III secretion system translocon subunit PopB	BlastRules:WP_010895581, KEGG:K23475, RefSeq:WP_004342870.1, SO:0001217, UniParc:UPI00006D8E6A, UniRef:UniRef100_A0A080VJC4, UniRef:UniRef50_A0A5C4RNM8, UniRef:UniRef90_Q9I324
PA_14	popD	P	contig_1	567950	568837	+	SAMPLE14_00610	type III secretion system translocon subunit PopD	BlastRules:WP_003113550, KEGG:K23476, SO:0001217, UniRef:UniRef50_Q9I323, UniRef:UniRef90_Q9I323
PA_14	exsC	P	contig_1	568963	569400	+	SAMPLE14_00611	type III secretion system regulatory chaperone ExsC	BlastRules:WP_003100769, GO:0005737, GO:0030254, GO:0045893, RefSeq:WP_003100769.1, SO:0001217, UniParc:UPI000012A39C, UniRef:UniRef100_P26995, UniRef:UniRef50_P26995, UniRef:UniRef90_P26995
PA_14	exsE	P	contig_1	569409	569654	+	SAMPLE14_00612	T3SS regulon translocated regulator ExsE	BlastRules:WP_003100766, GO:0005576, GO:0005737, GO:0030254, GO:0050709, GO:0051087, GO:0071277, RefSeq:WP_003117722.1, SO:0001217, UniParc:UPI00006D8E6C, UniRef:UniRef100_A0A0F7QSW7, UniRef:UniRef50_Q9I322, UniRef:UniRef90_Q9I322
PA_14	exsA	P	contig_1	570374	571210	+	SAMPLE14_00614	T3SS regulon transcriptional activator ExsA	BlastRules:WP_003120334, GO:0000976, GO:0001216, GO:0006355, GO:0032993, GO:0043565, GO:0050709, GO:2000144, RefSeq:WP_003120334.1, SO:0001217, UniParc:UPI000012A39A, UniRef:UniRef100_P26993, UniRef:UniRef50_P26993, UniRef:UniRef90_P26993
PA_14	exsD	P	contig_1	571308	572138	+	SAMPLE14_00615	T3SS regulon anti-activator ExsD	BlastRules:WP_003100755, GO:0045892, GO:0050709, GO:0071277, RefSeq:WP_003124833.1, SO:0001217, UniParc:UPI00000B1C7C, UniRef:UniRef100_P95429, UniRef:UniRef50_Q9I321, UniRef:UniRef90_Q9I321
PA_14	pscC	P	contig_1	572594	574396	+	SAMPLE14_00617	SctC family type III secretion system outer membrane ring subunit PscC	BlastRules:WP_003100753, GO:0009306, RefSeq:WP_003109511.1, SO:0001217, UniParc:UPI00000B93ED, UniRef:UniRef100_P95431, UniRef:UniRef50_Q01244, UniRef:UniRef90_P95431
PA_14	pscD	P	contig_1	574398	575696	+	SAMPLE14_00618	SctD family type III secretion system inner membrane ring subunit PscD	BlastRules:WP_003113552, GO:0030254, KEGG:K03220, RefSeq:WP_003100752.1, SO:0001217, UniParc:UPI00006D8E6F, UniRef:UniRef100_A0A072ZHZ5, UniRef:UniRef50_Q9I318, UniRef:UniRef90_A0A072ZHZ5
PA_14	pscF	P	contig_1	575865	576122	+	SAMPLE14_00620	type III secretion system needle filament protein PscF	BlastRules:WP_003087729, GO:0005576, GO:0009986, GO:0030254, GO:0030257, RefSeq:WP_003117718.1, SO:0001217, UniParc:UPI00025B8FF2, UniRef:UniRef100_UPI00025B8FF2, UniRef:UniRef50_P95434, UniRef:UniRef90_P95434
PA_14	lasA	P	contig_1	801628	802884	+	SAMPLE14_00901	protease LasA	BlastRules:WP_010895585, EC:3.4.24.-, GO:0000920, GO:0004175, GO:0004222, GO:0005615, GO:0006508, GO:0009253, GO:0015628, GO:0043952, GO:0046872, KEGG:K08642, RefSeq:WP_003120216.1, SO:0001217, UniParc:UPI000016FD17, UniRef:UniRef100_A0A072ZHM5, UniRef:UniRef50_P14789, UniRef:UniRef90_P14789
PA_14	tssB	P	contig_1	1364400	1364945	+	SAMPLE14_01467	type VI secretion system contractile sheath small subunit	GO:0033103, RefSeq:WP_003089493.1, SO:0001217, UniParc:UPI00000C5691, UniRef:UniRef100_Q9I1B4, UniRef:UniRef50_C1DM90, UniRef:UniRef90_Q9I1B4, VFDB:VFC0086, VFDB:VFG041037
PA_14	tssC	P	contig_1	1364968	1366452	+	SAMPLE14_01468	type VI secretion system contractile sheath large subunit	GO:0033103, GO:0033104, KEGG:K11900, RefSeq:WP_003089494.1, SO:0001217, UniParc:UPI00000C5692, UniRef:UniRef100_Q9I1B3, UniRef:UniRef50_A0A085W9S3, UniRef:UniRef90_A0A0H2ZBB7, VFDB:VFC0086, VFDB:VFG041038
PA_14	tssE	P	contig_1	1367034	1367459	+	SAMPLE14_01470	type VI secretion system baseplate subunit TssE	GO:0033103, RefSeq:WP_003122696.1, SO:0001217, UniParc:UPI00006D9018, UniRef:UniRef100_A0A0C7CWK6, UniRef:UniRef50_Q9I1B1, UniRef:UniRef90_Q9I1B1, VFDB:VFC0086, VFDB:VFG041040
PA_14	tssF	P	contig_1	1367443	1369236	+	SAMPLE14_01471	type VI secretion system baseplate subunit TssF	GO:0033103, KEGG:K11896, RefSeq:WP_043555127.1, SO:0001217, UniParc:UPI0005B987C3, UniRef:UniRef100_UPI0005B987C3, UniRef:UniRef50_A0A1Q9R0N8, UniRef:UniRef90_Q9I1B0, VFDB:VFC0086, VFDB:VFG041041
PA_14	tssG	P	contig_1	1369200	1370216	+	SAMPLE14_01472	type VI secretion system baseplate subunit TssG	GO:0033103, KEGG:K11895, RefSeq:WP_029528738.1, SO:0001217, UniParc:UPI0003FB0C95, UniRef:UniRef100_UPI0003FB0C95, UniRef:UniRef50_A0A2T5NJP3, UniRef:UniRef90_Q9I1A9, VFDB:VFC0086, VFDB:VFG041042
PA_14	tssH	P	contig_1	1370218	1372149	+	SAMPLE14_01473	type VI secretion system ATPase TssH	GO:0016887, GO:0033103, GO:0033104, SO:0001217, UniRef:UniRef50_A0AAN4TLQ5, UniRef:UniRef90_UPI00093DA3D7
PA_14	plcN	P	contig_1	2773492	2775177	-	SAMPLE14_02921	phosphocholine-specific phospholipase C	EC:3.1.4.3, GO:0015628, GO:0016042, GO:0016298, GO:0034480, KEGG:K01114, SO:0001217, UniRef:UniRef50_P15713, UniRef:UniRef90_P15713
PA_14	rhlB	P	contig_1	2949287	2950567	-	SAMPLE14_03114	rhamnosyltransferase chain B	RefSeq:WP_003092007.1, SO:0001217, UniParc:UPI00000C5A2F, UniRef:UniRef100_Q9HYD1, UniRef:UniRef50_A0A9P1VZG6, UniRef:UniRef90_A0A9P1VZG6, VFDB:VFC0258, VFDB:VFG000155
PA_14	rhlA	P	contig_1	2950633	2951520	-	SAMPLE14_03115	3-(3-hydroxydecanoyloxy)decanoate synthase	BlastRules:WP_003113897, EC:2.3.1.-, GO:0009102, GO:0016020, GO:0016746, GO:0090499, GO:0106236, KEGG:K18100, RefSeq:WP_003092013.1, SO:0001217, UniParc:UPI000016FCFE, UniRef:UniRef100_A0A0H2ZE72, UniRef:UniRef50_Q51559, UniRef:UniRef90_Q51559
PA_14	lasB	P	contig_1	3221473	3222969	-	SAMPLE14_03387	M4 family elastase LasB	BlastRules:WP_003113835, EC:3.4.24.26, GO:0004175, GO:0004222, GO:0005576, GO:0006508, GO:0015628, GO:0043952, GO:0044010, GO:0046872, GO:0071978, RefSeq:WP_034076998.1, SO:0001217, UniParc:UPI00053EFE40, UniRef:UniRef100_UPI00053EFE40, UniRef:UniRef50_P14756, UniRef:UniRef90_P14756
PA_14	rhlB	P	contig_1	3374332	3375903	+	SAMPLE14_03551	ATP-dependent RNA helicase RhlB	EC:3.6.4.13, GO:0003676, GO:0003724, GO:0005524, SO:0001217, UniRef:UniRef50_Q9HXE5, UniRef:UniRef90_A6V0P4
PA_14	exsA	P	contig_1	3947803	3948714	+	SAMPLE14_04173	Exoenzyme S synthesis regulatory protein ExsA	KEGG:K18991, RefSeq:WP_003117946.1, SO:0001217, UniParc:UPI00006D888A, UniRef:UniRef100_A0A448BX71, UniRef:UniRef50_A0A9P1R587, UniRef:UniRef90_A0A9P1R587
PA_14	tssH	F	contig_1	4481455	4483545	-	SAMPLE14_04757	(pseudo) type VI secretion system ATPase TssH	GO:0016887, GO:0033103, GO:0033104, KEGG:K11907, SO:0001217, UniRef:UniRef50_A0A7I8CSH9, UniRef:UniRef90_UPI00025B9B3D
PA_14	tssG	P	contig_1	4483538	4484221	-	SAMPLE14_04758	type VI secretion system baseplate subunit TssG	GO:0033103, KEGG:K11895, SO:0001217, UniRef:UniRef50_UPI00106CB824, UniRef:UniRef90_UPI00106CB824
PA_14	tssG	P	contig_1	4484194	4484583	-	SAMPLE14_04759	type VI secretion system baseplate subunit TssG	KEGG:K11895, SO:0001217, UniRef:UniRef50_UPI00106CFC66, UniRef:UniRef90_UPI00106CFC66
PA_14	tssF	P	contig_1	4484547	4486406	-	SAMPLE14_04760	type VI secretion system hcp secretion island protein HsiG1	GO:0033103, KEGG:K11896, RefSeq:WP_031630812.1, SO:0001217, UniParc:UPI0004462E65, UniRef:UniRef100_UPI0004462E65, UniRef:UniRef50_Q9I744, UniRef:UniRef90_Q9I744, VFDB:VFC0086, VFDB:VFG002074
PA_14	tssC	P	contig_1	4488488	4489984	-	SAMPLE14_04763	type VI secretion system tubule-forming protein VipB	GO:0033103, GO:0033104, KEGG:K11900, RefSeq:WP_003104973.1, SO:0001217, UniParc:UPI00006D8984, UniRef:UniRef100_A0A072ZSF3, UniRef:UniRef50_Q9I748, UniRef:UniRef90_Q9I748, VFDB:VFC0086, VFDB:VFG002070
PA_14	tssB	P	contig_1	4489972	4490514	-	SAMPLE14_04764	type VI secretion system contractile sheath small subunit	GO:0033103, SO:0001217, UniRef:UniRef50_Q9I749, UniRef:UniRef90_Q9I749
PA_14	exoT	P	contig_1	4530866	4532239	-	SAMPLE14_04807	T3SS effector bifunctional cytotoxin exoenzyme T	BlastRules:WP_003114583, GO:0005096, GO:0005576, GO:0016779, GO:0090729, GO:0106274, RefSeq:WP_003118558.1, SO:0001217, UniParc:UPI00000B88C0, UniRef:UniRef100_Q51445, UniRef:UniRef50_Q9I788, UniRef:UniRef90_Q9I788
PA_14	plcH	P	contig_1	6274217	6276409	-	SAMPLE14_06655	hemolytic phospholipase C precursor	EC:3.1.4.3, GO:0005615, GO:0015628, GO:0016042, GO:0016298, GO:0033188, GO:0034480, GO:0044179, GO:0090729, KEGG:K01114, RefSeq:WP_057382680.1, SO:0001217, UniParc:UPI00070AC8E1, UniRef:UniRef100_UPI00070AC8E1, UniRef:UniRef50_P06200, UniRef:UniRef90_P06200, VFDB:VFC0235, VFDB:VFG000157
PA_14	toxA	P	contig_1	6595413	6597329	-	SAMPLE14_07009	exotoxin A precursor	EC:2.4.2.36, GO:0016779, GO:0047286, GO:0090729, KEGG:K11020, RefSeq:WP_034077146.1, SO:0001217, UniParc:UPI00053D79B6, UniRef:UniRef100_UPI00053D79B6, UniRef:UniRef50_P11439, UniRef:UniRef90_P11439, VFDB:VFC0235, VFDB:VFG000115
PA_14	lasR	P	contig_1	271221	271898	+	SAMPLE14_00293	transcriptional regulator LasR	BlastRules:WP_003082999, KEGG:K18304, SO:0001217, UniRef:UniRef50_P25084, UniRef:UniRef90_UPI000AA4C7E8
PA_14	oprF	P	contig_1	634373	635425	+	SAMPLE14_00690	outer membrane porin OprF	BlastRules:WP_003087843, GO:0001851, GO:0005509, GO:0006811, GO:0008360, GO:0009279, GO:0015075, GO:0015288, GO:0019867, GO:0044406, GO:0046930, RefSeq:WP_003087843.1, SO:0001217, UniParc:UPI000002B99B, UniRef:UniRef100_P13794, UniRef:UniRef50_P13794, UniRef:UniRef90_P13794
PA_14	pvdA	P	contig_1	1389311	1390021	-	SAMPLE14_01492	L-ornithine N(5)-monooxygenase PvdA	SO:0001217, UniRef:UniRef50_A0A651D2W8, UniRef:UniRef90_UPI000D733041
PA_14	fpvR	P	contig_1	1391417	1392412	+	SAMPLE14_01495	pyoverdine signaling pathway anti-sigma factor FpvR	BlastRules:WP_003115643, KEGG:K07165, RefSeq:WP_043555107.1, SO:0001217, UniParc:UPI0005B98A35, UniRef:UniRef100_UPI0005B98A35, UniRef:UniRef50_Q9I192, UniRef:UniRef90_Q9I192
PA_14	pvdP	P	contig_1	1397158	1398792	-	SAMPLE14_01499	pyoverdine maturation tyrosinase PvdP	BlastRules:WP_003139293, RefSeq:WP_003124566.1, SO:0001217, UniParc:UPI000281A28F, UniRef:UniRef100_A0A231J2I8, UniRef:UniRef50_Q9I188, UniRef:UniRef90_Q9I188
PA_14	pvdF	P	contig_1	1402610	1403437	-	SAMPLE14_01502	pyoverdine biosynthesis hydroxyornithine transformylase PvdF	BlastRules:WP_003114501, RefSeq:WP_003114501.1, SO:0001217, UniParc:UPI00000C56AE, UniRef:UniRef100_Q9I184, UniRef:UniRef50_Q9I184, UniRef:UniRef90_Q9I184
PA_14	pvdE	P	contig_1	1403815	1405464	+	SAMPLE14_01503	pyoverdine biosynthesis protein PvdE	RefSeq:WP_003103601.1, SO:0001217, UniParc:UPI00000C56AF, UniRef:UniRef100_Q9I183, UniRef:UniRef50_A0A9X0XA70, UniRef:UniRef90_Q9I183, VFDB:VFC0272, VFDB:VFG000160
PA_14	fpvA	P	contig_1	1405612	1408014	+	SAMPLE14_01504	ferripyoverdine/pyocin S3 receptor FpvA	BlastRules:WP_004349900, KEGG:K16088, SO:0001217, UniRef:UniRef50_P48632, UniRef:UniRef90_UPI0009A5B3C5
PA_14	pvdS	P	contig_1	1484130	1484693	+	SAMPLE14_01555	pyoverdine signaling pathway sigma factor PvdS	BlastRules:WP_003113068, EC:2.7.7.6, GO:0003677, GO:0006352, GO:0016987, RefSeq:WP_003113068.1, SO:0001217, UniParc:UPI00000C4EC8, UniRef:UniRef100_G3XCV1, UniRef:UniRef50_G3XCV1, UniRef:UniRef90_G3XCV1
PA_14	oprD	P	contig_1	1937389	1938666	+	SAMPLE14_02026	OprD family porin	EC:3.4.21.-, KEGG:K18093, RefSeq:WP_003099122.1, SO:0001217, UniParc:UPI00000C57ED, UniRef:UniRef100_A0A0C7CSP9, UniRef:UniRef50_A0A446B2Q9, UniRef:UniRef90_A0A077JRZ4
PA_14	oprD	F	contig_1	2064468	2064701	-	SAMPLE14_02170	(pseudo) outer membrane porin, OprD family	SO:0001217, UniRef:UniRef50_B1JAQ7, UniRef:UniRef90_B1JAQ7
PA_14	amrZ	P	contig_1	2851609	2851935	+	SAMPLE14_03002	transcriptional regulator AmrZ	BlastRules:WP_003091802, GO:0000976, GO:0001217, GO:0003677, GO:0032885, GO:0032993, GO:0043107, GO:0043565, GO:0044780, GO:0045892, GO:1900232, GO:1900233, GO:1902201, GO:2000147, RefSeq:WP_003091802.1, SO:0001217, UniParc:UPI00000D4234, UniRef:UniRef100_G3XCY4, UniRef:UniRef50_G3XCY4, UniRef:UniRef90_G3XCY4
PA_14	hasA	P	contig_1	2874212	2874829	-	SAMPLE14_03027	heme acquisition protein HasA	BlastRules:WP_003115011, KEGG:K12545, RefSeq:WP_003091842.1, SO:0001217, UniParc:UPI00006D868D, UniRef:UniRef100_A0A069Q9Z5, UniRef:UniRef50_G3XD33, UniRef:UniRef90_G3XD33
PA_14	hasR	P	contig_1	2874915	2877050	-	SAMPLE14_03028	heme uptake receptor HasR	KEGG:K16152, SO:0001217, UniRef:UniRef50_UPI001B328E20, UniRef:UniRef90_UPI0024969E9D
PA_14	rpoS	P	contig_1	3110459	3111397	-	SAMPLE14_03274	RNA polymerase sigma factor RpoS	GO:0003677, GO:0003700, GO:0005737, GO:0006352, GO:0006355, GO:0016987, GO:0050921, GO:1900034, GO:1900233, GO:1900377, GO:1900407, GO:1901000, GO:2000145, SO:0001217, UniRef:UniRef50_P13445, UniRef:UniRef90_P45684, VFDB:VFC0001, VFDB:VFG043648
PA_14	oprD	P	contig_1	3692635	3693891	+	SAMPLE14_03893	Outer membrane porin, OprD family	KEGG:K21758, RefSeq:WP_003105682.1, SO:0001217, UniParc:UPI00000C5C2E, UniRef:UniRef100_A0A0A8RAA8, UniRef:UniRef50_A0A3M5DX78, UniRef:UniRef90_A0A1W9YMI8
PA_14	oprD	F	contig_1	3741063	3742076	+	SAMPLE14_03943	(pseudo) Outer membrane porin, OprD family	SO:0001217, UniRef:UniRef50_A0A7Y9W0H2, UniRef:UniRef90_A0A6B1YDD7
PA_14	fptA	P	contig_1	3790477	3792639	-	SAMPLE14_03991	Fe(3+)-pyochelin receptor FptA	BlastRules:WP_003111969, GO:0009279, GO:0015344, GO:0038023, GO:1903981, KEGG:K16088, RefSeq:WP_003118950.1, SO:0001217, UniParc:UPI00006D93EE, UniRef:UniRef100_A0A211UXB2, UniRef:UniRef50_P42512, UniRef:UniRef90_P42512
PA_14	pchF	P	contig_1	3797205	3802634	-	SAMPLE14_03997	pyochelin non-ribosomal peptide synthetase PchF	BlastRules:WP_003148107, SO:0001217, UniRef:UniRef50_Q9HWG4, UniRef:UniRef90_UPI0008A85384
PA_14	pchE	F	contig_1	3802987	3804897	-	SAMPLE14_03999	(pseudo) pyochelin non-ribosomal peptide synthetase PchE	SO:0001217, UniRef:UniRef50_A0A5E5R760, UniRef:UniRef90_UPI0005778EE5
PA_14	pchD	P	contig_1	3808257	3809900	+	SAMPLE14_04002	pyochelin biosynthesis salicyl-AMP ligase PchD	BlastRules:WP_003114688, EC:2.7.7.-, EC:6.2.1.61, GO:0016877, GO:0017000, KEGG:K12238, RefSeq:WP_003118945.1, SO:0001217, UniParc:UPI00000B29D0, UniRef:UniRef100_Q9RFM9, UniRef:UniRef50_Q9HWG3, UniRef:UniRef90_Q9HWG3
PA_14	pchB	P	contig_1	3810651	3810956	+	SAMPLE14_04004	isochorismate lyase PchB	BlastRules:WP_003106950, EC:4.2.99.21, GO:0004106, GO:0009697, GO:0016835, GO:0042864, GO:0043904, GO:0046417, KEGG:K04782, RefSeq:WP_010793476.1, SO:0001217, UniParc:UPI0002C9A6E2, UniRef:UniRef100_A0A0Q3EW98, UniRef:UniRef50_Q51507, UniRef:UniRef90_Q51507
PA_14	pchA	P	contig_1	3810953	3812383	+	SAMPLE14_04005	salicylate biosynthesis isochorismate synthase PchA	EC:5.4.4.2, GO:0008909, GO:0009697, GO:0042864, KEGG:K01851, RefSeq:WP_003118152.1, SO:0001217, UniParc:UPI00025BA279, UniRef:UniRef100_A0A0F6U9Y9, UniRef:UniRef50_Q51508, UniRef:UniRef90_Q51508, VFDB:VFC0272, VFDB:VFG000171
PA_14	fur	P	contig_1	5519287	5519691	+	SAMPLE14_05854	ferric iron uptake transcriptional regulator	COG:COG0735, COG:P, GO:0000976, GO:0001217, GO:0003700, GO:0005829, GO:0006355, GO:0008198, GO:0008270, GO:0019290, GO:0032993, GO:0045892, GO:1900705, RefSeq:WP_003095216.1, SO:0001217, UniParc:UPI000012AD84, UniRef:UniRef100_Q03456, UniRef:UniRef50_P0A9A9, UniRef:UniRef90_Q03456
PA_14	phuR	P	contig_1	5579829	5582123	-	SAMPLE14_05921	heme/hemoglobin uptake receptor PhuR	BlastRules:WP_003113453, KEGG:K16087, RefSeq:WP_028681345.1, SO:0001217, UniParc:UPI00044722B4, UniRef:UniRef100_UPI00053E0D99, UniRef:UniRef50_Q9HV88, UniRef:UniRef90_Q9HV88
PA_14	algU	P	contig_1	6187614	6188195	+	SAMPLE14_06555	alginate biosynthesis protein AlgZ/FimS	GO:0000345, GO:0000976, GO:0001216, GO:0003677, GO:0003700, GO:0006352, GO:0006355, GO:0016987, GO:0032885, GO:0032993, GO:0036460, GO:0042121, GO:0045893, GO:0071236, GO:1900036, GO:1900189, GO:1900233, GO:1902201, GO:1902884, RefSeq:WP_003085543.1, SO:0001217, UniParc:UPI000013484A, UniRef:UniRef100_Q06198, UniRef:UniRef50_P0AGB6, UniRef:UniRef90_Q06198, VFDB:VFC0271, VFDB:VFG000121
PA_14	gacS	P	contig_1	6367920	6370352	-	SAMPLE14_06757	two-component system sensor histidine kinase GacS	SO:0001217, UniRef:UniRef50_P48027, UniRef:UniRef90_UPI00157FE3AA
PA_14	oprD	P	contig_1	6456927	6457565	+	SAMPLE14_06859	OprD family outer membrane porin	SO:0001217, UniRef:UniRef50_A0A367M5U7, UniRef:UniRef90_UPI00106AE6F2
PA_14	oprD	P	contig_1	6457622	6458155	+	SAMPLE14_06860	Outer membrane porin, OprD family	SO:0001217, UniRef:UniRef50_A0A3D1B798
PA_15	pslC	P	contig_1	206860	207669	+	SAMPLE15_00276	PslC	KEGG:K25205, SO:0001217, UniRef:UniRef50_Q9I1N6, UniRef:UniRef90_Q9I1N6
PA_15	pslD	P	contig_1	207675	208469	+	SAMPLE15_00277	PslD	SO:0001217, UniParc:UPI000231FBFC, UniRef:UniRef100_Q9I1N5, UniRef:UniRef50_Q9I1N5, UniRef:UniRef90_Q9I1N5
PA_15	pslE	P	contig_1	208484	210472	+	SAMPLE15_00278	PslE	KEGG:K20998, RefSeq:WP_003113719.1, SO:0001217, UniParc:UPI00000C5621, UniRef:UniRef100_Q9I1N4, UniRef:UniRef50_Q9I1N4, UniRef:UniRef90_Q9I1N4
PA_15	pslG	P	contig_1	211767	212975	+	SAMPLE15_00282	PslG	SO:0001217, UniRef:UniRef50_Q9I1N2, UniRef:UniRef90_Q9I1N2
PA_15	pslJ	P	contig_1	215284	216717	+	SAMPLE15_00287	PslJ	SO:0001217, UniRef:UniRef50_Q9I1M9
PA_15	pslL	P	contig_1	216719	218128	+	SAMPLE15_00288	PslL	RefSeq:WP_003113723.1, SO:0001217, UniParc:UPI00000C5627, UniRef:UniRef100_Q9I1M8, UniRef:UniRef50_Q9I1M8, UniRef:UniRef90_Q9I1M8
PA_15	pqsH	P	contig_1	771926	773074	-	SAMPLE15_00950	2-heptyl-3-hydroxy-4(1H)-quinolone synthase	BlastRules:WP_003119987, EC:1.14.13.182, GO:0004497, GO:0009372, GO:0044550, GO:0071949, GO:0102164, KEGG:K17940, RefSeq:WP_003090354.1, SO:0001217, UniParc:UPI00000C5753, UniRef:UniRef100_Q9I0Q0, UniRef:UniRef50_Q02N79, UniRef:UniRef90_Q02N79
PA_15	pelG	P	contig_1	1388857	1389375	-	SAMPLE15_01742	exopolysaccharide Pel transporter PelG	SO:0001217, UniRef:UniRef50_UPI00164352C0, UniRef:UniRef90_UPI00216548BD
PA_15	pelG	P	contig_1	1389351	1390226	-	SAMPLE15_01743	exopolysaccharide Pel transporter PelG	KEGG:K21012, SO:0001217, UniRef:UniRef50_K2DI44, UniRef:UniRef90_UPI00141A7C3E
PA_15	pelF	P	contig_1	1390228	1391751	-	SAMPLE15_01744	GT4 family glycosyltransferase PelF	GO:0016757, RefSeq:WP_031672910.1, SO:0001217, UniParc:UPI00044B3E2E, UniRef:UniRef100_UPI00044B3E2E, UniRef:UniRef50_Q9HZE9, UniRef:UniRef90_Q9HZE9
PA_15	pelC	P	contig_1	1394077	1394595	-	SAMPLE15_01749	PelC	RefSeq:WP_003091288.1, SO:0001217, UniParc:UPI00000C58F6, UniRef:UniRef100_Q9HZE6, UniRef:UniRef50_Q9HZE6, UniRef:UniRef90_Q9HZE6
PA_15	pelA	F	contig_1	1398294	1399397	-	SAMPLE15_01752	(pseudo) PelA protein	KEGG:K21006, SO:0001217, UniRef:UniRef50_A0A3S4RDU6, UniRef:UniRef90_A0A3S4RDU6
PA_15	amrZ	P	contig_1	1765570	1765896	+	SAMPLE15_02191	transcriptional regulator AmrZ	BlastRules:WP_003091802, GO:0000976, GO:0001217, GO:0003677, GO:0032885, GO:0032993, GO:0043107, GO:0043565, GO:0044780, GO:0045892, GO:1900232, GO:1900233, GO:1902201, GO:2000147, RefSeq:WP_003091802.1, SO:0001217, UniParc:UPI00000D4234, UniRef:UniRef100_G3XCY4, UniRef:UniRef50_G3XCY4, UniRef:UniRef90_G3XCY4
PA_15	rhlR	P	contig_1	1861859	1862584	-	SAMPLE15_02301	transcriptional regulator RhlR	EC:3.1.2.32, GO:0003677, GO:0006355, GO:0016787, GO:0044550, GO:0046872, KEGG:K18099, RefSeq:WP_003119559.1, SO:0001217, UniParc:UPI000013387F, UniRef:UniRef100_P20581, UniRef:UniRef50_P20581, UniRef:UniRef90_P20581, VFDB:VFC0271, VFDB:VFG000152
PA_15	algD	P	contig_1	1912226	1913536	+	SAMPLE15_02354	GDP-mannose 6-dehydrogenase	BlastRules:WP_003110461, EC:1.1.1.132, GO:0006970, GO:0036460, GO:0042121, GO:0044010, GO:0047919, GO:0051287, KEGG:K00066, RefSeq:WP_003110461.1, SO:0001217, UniParc:UPI000012584C, UniRef:UniRef100_P11759, UniRef:UniRef50_P11759, UniRef:UniRef90_P11759
PA_15	algE	P	contig_1	1917846	1919318	+	SAMPLE15_02361	outer membrane porin AlgE	BlastRules:WP_003092105, GO:0009279, GO:0042121, KEGG:K16081, RefSeq:WP_003110464.1, SO:0001217, UniParc:UPI000016FC6D, UniRef:UniRef100_A0A0C7AL45, UniRef:UniRef50_P18895, UniRef:UniRef90_P18895
PA_15	algF	P	contig_1	1926915	1927223	+	SAMPLE15_02370	Alginate biosynthesis protein AlgF	SO:0001217, UniRef:UniRef50_A0A448BGS1, UniRef:UniRef90_A0A448BGS1
PA_15	wspR	P	contig_1	2092426	2093469	-	SAMPLE15_02580	Wsp signal transduction system regulator diguanylate cyclase WspR	BlastRules:WP_003103734, BlastRules:WP_029615556, RefSeq:WP_003103734.1, SO:0001217, UniParc:UPI00000C5AC9, UniRef:UniRef100_Q9HXT9, UniRef:UniRef50_Q9HXT9, UniRef:UniRef90_Q9HXT9
PA_15	algR	P	contig_1	3848945	3849400	+	SAMPLE15_04660	Alginate biosynthesis regulatory protein AlgR	SO:0001217, UniRef:UniRef50_A0A0P9VDB6
PA_15	algR	P	contig_1	3849415	3849690	+	SAMPLE15_04661	Two-component response regulator AlgR	SO:0001217, UniRef:UniRef50_A0A0P9VDA9
PA_15	bifA	P	contig_1	4894189	4896288	-	SAMPLE15_05905	cyclic-di-GMP phosphodiesterase BifA	BlastRules:WP_003094007, EC:3.1.4.52, KEGG:K21024, SO:0001217, UniRef:UniRef50_Q9HW35, UniRef:UniRef90_Q9HW35
PA_15	mucA	P	contig_1	5112090	5112530	+	SAMPLE15_06170	MucA protein	KEGG:K03597, SO:0001217, UniParc:UPI00000BB58A, UniRef:UniRef100_Q51413, UniRef:UniRef50_Q6J0U5, UniRef:UniRef90_Q51413
PA_15	algU	F	contig_1	5112527	5112673	+	SAMPLE15_06171	(pseudo) Sigma factor AlgU negative regulatory protein	SO:0001217, UniRef:UniRef50_UPI0013747098, UniRef:UniRef90_UPI0013747098
PA_15	mucB	F	contig_1	5112682	5113410	+	SAMPLE15_06172	(pseudo) Negative regulator for alginate biosynthesis MucB	KEGG:K03598, SO:0001217, UniRef:UniRef50_P38108, UniRef:UniRef90_A6VAL2
PA_15	mucC	P	contig_1	5113649	5114083	+	SAMPLE15_06174	alginate biosynthesis regulator MucC	BlastRules:WP_003110245, KEGG:K03803, RefSeq:WP_003085550.1, SO:0001217, UniParc:UPI0001E9E74D, UniRef:UniRef100_A0A3M5D870, UniRef:UniRef50_G3XCY1, UniRef:UniRef90_G3XCY1
PA_15	mucD	P	contig_1	5114123	5115547	+	SAMPLE15_06175	serine protease MucD	BlastRules:WP_003114183, RefSeq:WP_009315254.1, SO:0001217, UniParc:UPI000188FC26, UniRef:UniRef100_A0A6N0KHM1, UniRef:UniRef50_Q48EU9, UniRef:UniRef90_G3XD20
PA_15	phnB	P	contig_1	5501784	5502386	+	SAMPLE15_06658	Anthranilate synthase component 2, pyocyanine specific	EC:4.1.3.27, GO:0000162, GO:0002047, GO:0004048, GO:0004049, RefSeq:WP_003112548.1, SO:0001217, UniParc:UPI0000131991, UniRef:UniRef100_P09786, UniRef:UniRef50_P09786, UniRef:UniRef90_P09786
PA_15	lasI	P	contig_2	412247	412852	-	SAMPLE15_07489	acyl-homoserine-lactone synthase LasI	BlastRules:WP_003083017, EC:2.3.1.184, GO:0007165, GO:0009372, GO:0061579, KEGG:K13060, RefSeq:WP_003083017.1, SO:0001217, UniParc:UPI000012E230, UniRef:UniRef100_P33883, UniRef:UniRef50_P33883, UniRef:UniRef90_P33883
PA_15	pilW	F	contig_1	2213013	2213600	-	SAMPLE15_02721	(pseudo) type IV pilus biogenesis/stability protein PilW	GO:0005515, GO:0009279, GO:0009297, GO:0030911, GO:0043107, GO:0043683, GO:0046903, SO:0001217, UniRef:UniRef50_Q9HXJ2, UniRef:UniRef90_Q9HXJ2
PA_15	pilH	P	contig_1	3010676	3011041	-	SAMPLE15_03687	twitching motility response regulator PilH	BlastRules:WP_003084587, BlastRules:WP_008283762, BlastRules:WP_011036249, BlastRules:WP_014704326, COG:COG0745, COG:TK, GO:0000160, RefSeq:WP_003084587.1, SO:0001217, UniParc:UPI0000131ACA, UniRef:UniRef100_P43501, UniRef:UniRef50_P43501, UniRef:UniRef90_P43501
PA_15	pilG	P	contig_1	3011066	3011494	-	SAMPLE15_03688	twitching motility response regulator PilG	BlastRules:WP_000389061, BlastRules:WP_003084583, BlastRules:WP_008284039, BlastRules:WP_014704325, SO:0001217, UniRef:UniRef50_P46384, UniRef:UniRef90_UPI001044F9EC
PA_15	pilU	P	contig_1	3022186	3023334	-	SAMPLE15_03701	twitching motility protein PilU	GO:0005524, GO:0005737, GO:0016887, GO:0016888, GO:0043107, KEGG:K02670, RefSeq:WP_003100959.1, SO:0001217, UniParc:UPI00000D420E, UniRef:UniRef100_G3XCX3, UniRef:UniRef50_G3XCX3, UniRef:UniRef90_G3XCX3, VFDB:VFC0001, VFDB:VFG001224
PA_15	pilT	P	contig_1	3023511	3024545	-	SAMPLE15_03702	type IV pilus twitching motility protein PilT	BlastRules:WP_003084552, COG:COG2805, COG:NU, GO:0005524, GO:0005737, GO:0016887, GO:0043107, GO:0043108, GO:0044096, KEGG:K02669, RefSeq:WP_003084552.1, SO:0001217, UniParc:UPI0000131AD1, UniRef:UniRef100_P24559, UniRef:UniRef50_P24559, UniRef:UniRef90_P24559
PA_15	fliI	P	contig_1	3750360	3750599	+	SAMPLE15_04544	Flagellum-specific ATP synthase FliI	SO:0001217, UniRef:UniRef50_A0A2R4BG23, UniRef:UniRef90_UPI001FC95402
PA_15	fliL	P	contig_1	3880675	3881094	+	SAMPLE15_04694	Flagellar protein FliL	RefSeq:WP_003096328.1, SO:0001217, UniParc:UPI00000C5F6A, UniRef:UniRef100_Q9HTV7, UniRef:UniRef50_W6QS88, UniRef:UniRef90_A0A6A9JTH1
PA_15	fliI	P	contig_1	3983820	3984056	+	SAMPLE15_04829	Flagellum-specific ATP synthase FliI	RefSeq:WP_003096116.1, SO:0001217, UniParc:UPI00006D97A9, UniRef:UniRef100_A0A2R4BG23, UniRef:UniRef50_A0A2R4BG23, UniRef:UniRef90_A0A2R4BG23
PA_15	fliP	F	contig_1	3987424	3987837	+	SAMPLE15_04834	(pseudo) flagellar type III secretion system pore protein FliP	GO:0009306, GO:0016020, KEGG:K02419, SO:0001217, UniRef:UniRef50_A0A379IAD9, UniRef:UniRef90_UPI000F7696A7
PA_15	fliP	F	contig_1	3987846	3988175	+	SAMPLE15_04835	(pseudo) flagellar type III secretion system pore protein FliP	GO:0009306, GO:0016020, KEGG:K02419, SO:0001217, UniRef:UniRef50_I0HPS7, UniRef:UniRef90_UPI000A99AF14
PA_15	fliQ	P	contig_1	3988220	3988489	+	SAMPLE15_04836	flagellar biosynthetic protein FliQ	GO:0016020, GO:0044780, KEGG:K02420, RefSeq:WP_023435365.1, SO:0001217, UniParc:UPI0003C37F9A, UniRef:UniRef100_UPI0004485BC6, UniRef:UniRef50_A0A3N5DV42, UniRef:UniRef90_Q9I3Q4, VFDB:VFC0204, VFDB:VFG001260
PA_15	fliR	F	contig_1	3988489	3988872	+	SAMPLE15_04837	(pseudo) flagellar biosynthetic protein FliR	GO:0006605, GO:0016020, GO:0044780, KEGG:K02421, SO:0001217, UniRef:UniRef50_A0A0Q0KK61, UniRef:UniRef90_UPI001068AC13
PA_15	fliR	P	contig_1	3988882	3989265	+	SAMPLE15_04838	flagellar biosynthetic protein FliR	SO:0001217, UniRef:UniRef50_UPI002498B839, UniRef:UniRef90_UPI002498B839
PA_15	pilM	P	contig_1	4109644	4110294	+	SAMPLE15_04991	type IV pilus assembly protein PilM	KEGG:K02662, SO:0001217, UniRef:UniRef50_R7UEV6, UniRef:UniRef90_UPI000E31A407
PA_15	pilN	F	contig_1	4110294	4110647	+	SAMPLE15_04992	(pseudo) PilN domain-containing protein	SO:0001217, UniRef:UniRef50_UPI0022EA2E73, UniRef:UniRef90_UPI003003B36A
PA_15	pilN	P	contig_1	4110629	4110889	+	SAMPLE15_04993	PilN domain-containing protein	SO:0001217, UniRef:UniRef50_UPI00300430A6, UniRef:UniRef90_UPI00300430A6
PA_15	pilO	P	contig_1	4110886	4111509	+	SAMPLE15_04994	type 4a pilus biogenesis protein PilO	BlastRules:WP_003103268, KEGG:K02664, RefSeq:WP_003116135.1, SO:0001217, UniParc:UPI000045D4FB, UniRef:UniRef100_A0A0H2ZIF6, UniRef:UniRef50_G3XD51, UniRef:UniRef90_A0A0H2ZIF6
PA_15	pilP	P	contig_1	4111506	4112030	+	SAMPLE15_04995	type 4a pilus biogenesis lipoprotein PilP	BlastRules:WP_003095836, GO:0005886, GO:0043107, GO:0043683, GO:0044096, RefSeq:WP_003116136.1, SO:0001217, UniParc:UPI0000E44C56, UniRef:UniRef100_A0A0H2ZIN8, UniRef:UniRef50_G3XCX7, UniRef:UniRef90_G3XCX7
PA_15	pilQ	P	contig_1	4112084	4114216	+	SAMPLE15_04996	type 4a pilus secretin PilQ	BlastRules:WP_003114575, GO:0009279, GO:0009306, GO:0043683, RefSeq:WP_003116137.1, SO:0001217, UniParc:UPI00006D8AAA, UniRef:UniRef100_UPI00064CAD09, UniRef:UniRef50_P34750, UniRef:UniRef90_P34750
PA_15	pilY2	P	contig_1	4683355	4683681	-	SAMPLE15_05661	PilY2	KEGG:K02675, RefSeq:WP_016254060.1, SO:0001217, UniParc:UPI000335F3E5, UniRef:UniRef100_Q7WZN8, UniRef:UniRef50_Q7WZN8, UniRef:UniRef90_Q7WZN8
PA_15	pilY1	F	contig_1	4684810	4686483	-	SAMPLE15_05663	(pseudo) Type IV pilus biogenesis factor PilY1	GO:0005509, GO:0005829, GO:0009289, GO:0016020, SO:0001217, UniRef:UniRef50_S0HPF7, UniRef:UniRef90_Q02GC2
PA_15	pilX	P	contig_1	4687171	4687776	-	SAMPLE15_05665	Type 4 fimbrial biogenesis protein PilX	RefSeq:WP_003116263.1, SO:0001217, UniParc:UPI00001B0836, UniRef:UniRef100_Q7WZP0, UniRef:UniRef50_Q9HVM9, UniRef:UniRef90_A0A0H2ZHC4
PA_15	pilC	P	contig_1	4715137	4716354	-	SAMPLE15_05697	Type 4 fimbrial biogenesis protein pilC	RefSeq:WP_003116250.1, SO:0001217, UniParc:UPI0000F2EF15, UniRef:UniRef100_UPI0011C07D56, UniRef:UniRef50_P22609, UniRef:UniRef90_A0A0H2ZGY4
PA_15	pilM	P	contig_1	5439016	5439453	-	SAMPLE15_06580	PilM	RefSeq:WP_033988819.1, SO:0001217, UniParc:UPI00053DE29E, UniRef:UniRef100_UPI00053DE29E, UniRef:UniRef50_Q6X3P5, UniRef:UniRef90_Q6X3P5
PA_15	pilV	P	contig_1	5439482	5440810	-	SAMPLE15_06581	Shufflon system plasmid conjugative transfer pilus tip adhesin PilV	RefSeq:WP_004352824.1, SO:0001217, UniParc:UPI00006D96FA, UniRef:UniRef100_UPI00376FDE82, UniRef:UniRef50_A0A080VLC6, UniRef:UniRef90_A0A6N0KG78
PA_15	pilU	P	contig_1	5440815	5441756	-	SAMPLE15_06582	PilU	RefSeq:WP_004352826.1, SO:0001217, UniParc:UPI0000F2F24A, UniRef:UniRef100_A0A643J1A9, UniRef:UniRef50_A0A0G5K695, UniRef:UniRef90_Q6X3P7
PA_15	pilX	P	contig_1	5441753	5442283	-	SAMPLE15_06583	Pilus assembly protein PilX	RefSeq:WP_003099765.1, SO:0001217, UniParc:UPI0000DAF0B9, UniRef:UniRef100_A6N5H8, UniRef:UniRef50_A0A0A1YGK0, UniRef:UniRef90_A0A0F6UHF6
PA_15	pilR	P	contig_1	5442305	5443429	-	SAMPLE15_06584	PilR	SO:0001217, UniRef:UniRef50_Q7WXX9, UniRef:UniRef90_Q7WXX9
PA_15	pilP	P	contig_1	5444971	5445504	-	SAMPLE15_06587	Pilus assembly facilitator protein PilP	RefSeq:WP_004352829.1, SO:0001217, UniParc:UPI0000F2F259, UniRef:UniRef100_UPI001F09698B, UniRef:UniRef50_A0A0A1YEB0, UniRef:UniRef90_G8CP69
PA_15	pilN	P	contig_1	5446772	5448397	-	SAMPLE15_06589	PilN family type IVB pilus formation outer membrane protein	GO:0009297, GO:0009306, GO:0019867, SO:0001217, UniRef:UniRef50_A0A0F6UH41, UniRef:UniRef90_A0A0F6UH41
PA_15	pilL	F	contig_1	5448869	5449654	-	SAMPLE15_06591	(pseudo) PilL protein	SO:0001217, UniRef:UniRef50_E1CPU6, UniRef:UniRef90_E1CPU6
PA_15	flgB	P	contig_1	5580415	5580822	+	SAMPLE15_06760	flagellar basal body rod protein FlgB	GO:0030694, GO:0071973, RefSeq:WP_003082144.1, SO:0001217, UniParc:UPI00000C523A, UniRef:UniRef100_Q9I4Q2, UniRef:UniRef50_R4YL82, UniRef:UniRef90_Q9I4Q2, VFDB:VFC0204, VFDB:VFG014148
PA_15	flgC	P	contig_1	5580828	5581268	+	SAMPLE15_06761	flagellar basal-body rod protein FlgC	GO:0030694, GO:0071973, RefSeq:WP_003082150.1, SO:0001217, UniParc:UPI00000C523B, UniRef:UniRef100_Q9I4Q1, UniRef:UniRef50_A0A9E5AA33, UniRef:UniRef90_Q9I4Q1, VFDB:VFC0204, VFDB:VFG001236
PA_15	flgD	P	contig_1	5581281	5581994	+	SAMPLE15_06762	flagellar basal-body rod modification protein FlgD	RefSeq:WP_003082153.1, SO:0001217, UniParc:UPI00000C523C, UniRef:UniRef100_Q9I4Q0, UniRef:UniRef50_Q9I4Q0, UniRef:UniRef90_Q9I4Q0, VFDB:VFC0204, VFDB:VFG001237
PA_15	flgE	P	contig_1	5582022	5583410	+	SAMPLE15_06763	flagellar hook protein FlgE	RefSeq:WP_003082154.1, SO:0001217, UniParc:UPI00000C523D, UniRef:UniRef100_Q9I4P9, UniRef:UniRef50_Q9I4P9, UniRef:UniRef90_Q9I4P9, VFDB:VFC0204, VFDB:VFG001238
PA_15	flgF	P	contig_1	5583623	5584372	+	SAMPLE15_06764	flagellar basal-body rod protein FlgF	RefSeq:WP_003082159.1, SO:0001217, UniParc:UPI00000C523E, UniRef:UniRef100_Q9I4P8, UniRef:UniRef50_Q9I4P8, UniRef:UniRef90_Q9I4P8, VFDB:VFC0204, VFDB:VFG001239
PA_15	flgG	P	contig_1	5584419	5585204	+	SAMPLE15_06765	flagellar basal-body rod protein FlgG	COG:COG4786, COG:N, GO:0009426, GO:0071973, RefSeq:WP_003082164.1, SO:0001217, UniParc:UPI00000C523F, UniRef:UniRef100_Q9I4P7, UniRef:UniRef50_Q9I4P7, UniRef:UniRef90_Q9I4P7, VFDB:VFC0204, VFDB:VFG001240
PA_15	flgH	P	contig_1	5585302	5585943	+	SAMPLE15_06766	flagellar basal body L-ring protein FlgH	GO:0003774, GO:0009279, GO:0009427, GO:0071973, KEGG:K02393, SO:0001217, UniRef:UniRef50_Q52081, UniRef:UniRef90_Q9I4P6
PA_15	flgI	F	contig_1	5586026	5586331	+	SAMPLE15_06767	(pseudo) flagellar basal body P-ring protein FlgI	KEGG:K02394, SO:0001217, UniRef:UniRef50_A0A8T7DG36, UniRef:UniRef90_UPI0028D4447D
PA_15	flgI	P	contig_1	5586331	5587062	+	SAMPLE15_06768	flagellar basal body P-ring protein FlgI	KEGG:K02394, SO:0001217, UniRef:UniRef50_A0A656AG86, UniRef:UniRef90_UPI00193BE8C9
PA_15	flgJ	P	contig_1	5587073	5588275	+	SAMPLE15_06769	flagellar rod assembly protein/muramidase FlgJ	EC:3.2.1.-, GO:0004040, GO:0016798, GO:0042597, GO:0044780, GO:0071555, GO:0071973, RefSeq:WP_003111490.1, SO:0001217, UniParc:UPI0001DCF87C, UniRef:UniRef100_UPI0001DCF87C, UniRef:UniRef50_Q9I4P4, UniRef:UniRef90_Q9I4P4, VFDB:VFC0204, VFDB:VFG001243
PA_15	flgK	P	contig_1	5588294	5589523	+	SAMPLE15_06770	flagellar hook-associated protein FlgK	GO:0005198, GO:0009424, GO:0044780, SO:0001217, UniRef:UniRef50_UPI0005810297, UniRef:UniRef90_UPI0008594DE0
PA_15	flgL	P	contig_1	5590370	5591689	+	SAMPLE15_06772	flagellar hook-associated protein 3 FlgL	GO:0001539, GO:0005198, GO:0009424, KEGG:K02397, SO:0001217, UniRef:UniRef50_S6AUB0, UniRef:UniRef90_Q9I4P2, VFDB:VFC0204, VFDB:VFG001245
PA_15	fliD	P	contig_1	5601179	5602603	+	SAMPLE15_06782	flagellar capping protein FliD	GO:0005576, GO:0007155, GO:0009421, GO:0009424, GO:0071973, KEGG:K02407, RefSeq:WP_003082190.1, SO:0001217, UniParc:UPI000012A8EA, UniRef:UniRef100_Q9K3C5, UniRef:UniRef50_Q9K3C5, UniRef:UniRef90_Q9K3C5, VFDB:VFC0204, VFDB:VFG001247
PA_15	fleQ	P	contig_1	5603864	5604841	+	SAMPLE15_06785	Flagellar regulatory protein FleQ	SO:0001217, UniRef:UniRef50_A0A3B1AL09
PA_15	fleS	P	contig_1	5605286	5606494	+	SAMPLE15_06787	sensor histidine kinase FleS	BlastRules:WP_003086450, EC:2.7.13.3, GO:0000155, GO:0000160, GO:0005524, KEGG:K10942, RefSeq:WP_003109120.1, SO:0001217, UniParc:UPI00000B4AEC, UniRef:UniRef100_Q51453, UniRef:UniRef50_Q9I4N4, UniRef:UniRef90_Q9I4N4
PA_15	fleR	P	contig_1	5606499	5608016	+	SAMPLE15_06788	sigma-54-dependent response regulator transcription factor FleR	BlastRules:WP_003082202, GO:0000160, GO:0005524, GO:0006355, GO:0016887, GO:0043565, GO:0045785, GO:1900191, GO:2000155, KEGG:K10943, SO:0001217, UniRef:UniRef50_Q9I4N3, UniRef:UniRef90_Q9I4N3
PA_15	fliF	P	contig_1	5608518	5610314	+	SAMPLE15_06790	flagellar M-ring protein FliF	GO:0001539, GO:0003774, GO:0005198, GO:0005886, GO:0009431, GO:0071973, RefSeq:WP_003109118.1, SO:0001217, UniParc:UPI000012A9A7, UniRef:UniRef100_Q51463, UniRef:UniRef50_Q51463, UniRef:UniRef90_Q51463, VFDB:VFC0204, VFDB:VFG001251
PA_15	fliG	P	contig_1	5610320	5611336	+	SAMPLE15_06791	flagellar motor switch protein G	GO:0003774, GO:0005886, GO:0006935, GO:0009288, GO:0009425, GO:0071973, RefSeq:WP_003082212.1, SO:0001217, UniParc:UPI000012A9B0, UniRef:UniRef100_Q51464, UniRef:UniRef50_Q51464, UniRef:UniRef90_Q51464, VFDB:VFC0204, VFDB:VFG001252
PA_15	fliH	P	contig_1	5611394	5612143	+	SAMPLE15_06792	flagellar assembly protein H	GO:0003774, GO:0009288, GO:0071973, KEGG:K02411, SO:0001217, UniRef:UniRef50_W9TLZ8, UniRef:UniRef90_A0A069Q471, VFDB:VFC0204, VFDB:VFG001253
PA_15	fliI	P	contig_1	5612133	5613488	+	SAMPLE15_06793	flagellum-specific ATP synthase FliI	EC:7.1.2.2, GO:0005524, GO:0005737, GO:0016887, GO:0030254, GO:0030257, GO:0044780, GO:0045261, GO:0046933, GO:0046961, GO:0071973, KEGG:K02412, RefSeq:WP_003086458.1, SO:0001217, UniParc:UPI00000C524B, UniRef:UniRef100_Q9I4N1, UniRef:UniRef50_Q9I4N1, UniRef:UniRef90_Q9I4N1, VFDB:VFC0204, VFDB:VFG001254
PA_15	fliJ	P	contig_1	5613502	5613945	+	SAMPLE15_06794	flagellar protein FliJ	GO:0003774, GO:0009288, GO:0071973, RefSeq:WP_003082220.1, SO:0001217, UniParc:UPI00000C524C, UniRef:UniRef100_Q9I4N0, UniRef:UniRef50_A0A969XEC7, UniRef:UniRef90_Q9I4N0, VFDB:VFC0204, VFDB:VFG001255
PA_15	fliR	P	contig_2	395786	396451	-	SAMPLE15_07469	flagellar biosynthetic protein FliR	GO:0006605, GO:0016020, GO:0044780, KEGG:K02421, SO:0001217, UniRef:UniRef50_Q2SBX0, UniRef:UniRef90_UPI0008777C79
PA_15	fliQ	P	contig_2	396561	396830	-	SAMPLE15_07470	flagellar biosynthetic protein FliQ	GO:0016020, GO:0044780, KEGG:K02420, RefSeq:WP_003083053.1, SO:0001217, UniParc:UPI00000C5385, UniRef:UniRef100_Q9I3Q4, UniRef:UniRef50_A0A3N5DV42, UniRef:UniRef90_Q9I3Q4, VFDB:VFC0204, VFDB:VFG001260
PA_15	fliP	F	contig_2	396872	397201	-	SAMPLE15_07471	(pseudo) flagellar type III secretion system pore protein FliP	GO:0009306, GO:0016020, KEGG:K02419, SO:0001217, UniRef:UniRef50_I0HPS7, UniRef:UniRef90_UPI000A99AF14
PA_15	fliP	F	contig_2	397210	397530	-	SAMPLE15_07472	(pseudo) flagellar type III secretion system pore protein FliP	GO:0009306, GO:0016020, KEGG:K02419, SO:0001217, UniRef:UniRef50_A0A379IAD9, UniRef:UniRef90_A0A7U7I9J9
PA_15	fliO	P	contig_2	397634	398086	-	SAMPLE15_07473	flagellar protein FliO	GO:0005886, GO:0006935, GO:0009425, GO:0016020, GO:0044781, GO:0097588, RefSeq:WP_003083051.1, SO:0001217, UniParc:UPI000012A9DB, UniRef:UniRef100_Q51467, UniRef:UniRef50_Q51467, UniRef:UniRef90_Q51467, VFDB:VFC0204, VFDB:VFG001258
PA_15	fliN	P	contig_2	398088	398561	-	SAMPLE15_07474	flagellar motor switch protein FliN	GO:0003774, GO:0005886, GO:0006935, GO:0009425, GO:0071973, RefSeq:WP_003083049.1, SO:0001217, UniParc:UPI000012A9D8, UniRef:UniRef100_Q51466, UniRef:UniRef50_Q51466, UniRef:UniRef90_Q51466, VFDB:VFC0204, VFDB:VFG001257
PA_15	fliM	P	contig_2	398588	399559	-	SAMPLE15_07475	flagellar motor switch protein FliM	COG:COG1868, COG:N, GO:0001539, GO:0003774, GO:0005886, GO:0009288, GO:0009425, GO:0050918, GO:0071978, RefSeq:WP_003083045.1, SO:0001217, UniParc:UPI000012A9D0, UniRef:UniRef100_Q51465, UniRef:UniRef50_Q51465, UniRef:UniRef90_Q51465, VFDB:VFC0204, VFDB:VFG001256
PA_15	fliL	P	contig_2	399567	400094	-	SAMPLE15_07476	flagellar basal body protein FliL	GO:0071973, KEGG:K02415, SO:0001217, UniRef:UniRef50_A0A9X7YSX5, UniRef:UniRef90_Q9I3Q5, VFDB:VFC0204, VFDB:VFG014486
PA_15	fliK	P	contig_2	400332	401336	-	SAMPLE15_07477	flagellar hook-length control protein FliK	KEGG:K02414, SO:0001217, UniRef:UniRef50_UPI00301BB0BC, UniRef:UniRef90_UPI00301BB0BC
PA_15	tssC	P	contig_1	363808	365196	+	SAMPLE15_00472	type VI secretion system contractile sheath large subunit	GO:0033103, GO:0033104, KEGG:K11900, SO:0001217, UniRef:UniRef50_A0A085W9S3, UniRef:UniRef90_A0A0H2ZBB7
PA_15	tssE	P	contig_1	365787	366212	+	SAMPLE15_00474	type VI secretion system baseplate subunit TssE	GO:0033103, RefSeq:WP_003124581.1, SO:0001217, UniParc:UPI00006D844A, UniRef:UniRef100_UPI00006D844A, UniRef:UniRef50_Q9I1B1, UniRef:UniRef90_Q9I1B1, VFDB:VFC0086, VFDB:VFG041040
PA_15	tssF	P	contig_1	366615	367988	+	SAMPLE15_00476	type VI secretion system baseplate subunit TssF	GO:0033103, KEGG:K11896, SO:0001217, UniRef:UniRef50_UPI001CA47C6A, UniRef:UniRef90_UPI00106C2CAE
PA_15	tssG	P	contig_1	367952	368965	+	SAMPLE15_00477	Type VI secretion system baseplate subunit TssG	SO:0001217, UniRef:UniRef50_A0A2T5NJP3
PA_15	tssH	P	contig_1	369658	371514	+	SAMPLE15_00478	type VI secretion system ATPase TssH	GO:0016887, GO:0033103, GO:0033104, KEGG:K11907, SO:0001217, UniRef:UniRef50_A0AAN4TLQ5, UniRef:UniRef90_UPI00104B66BD
PA_15	lasB	P	contig_1	2117593	2118954	-	SAMPLE15_02603	M4 family elastase LasB	BlastRules:WP_003113835, EC:3.4.24.26, GO:0004175, GO:0004222, GO:0005576, GO:0006508, GO:0015628, GO:0043952, GO:0044010, GO:0046872, GO:0071978, SO:0001217, UniRef:UniRef50_P14756, UniRef:UniRef90_P14756
PA_15	tssH	P	contig_1	3343300	3345270	-	SAMPLE15_04072	type VI secretion system ATPase TssH	GO:0016887, GO:0033103, GO:0033104, KEGG:K11907, SO:0001217, UniRef:UniRef50_A0A847VN73, UniRef:UniRef90_UPI0007399E93
PA_15	tssG	P	contig_1	3345997	3347043	-	SAMPLE15_04074	type VI secretion system hcp secretion island protein HsiH1	GO:0033103, KEGG:K11895, RefSeq:WP_003104969.1, SO:0001217, UniParc:UPI00000C4F2A, UniRef:UniRef100_Q9I743, UniRef:UniRef50_Q9I743, UniRef:UniRef90_Q9I743, VFDB:VFC0086, VFDB:VFG002075
PA_15	tssF	P	contig_1	3347007	3348866	-	SAMPLE15_04075	type VI secretion system hcp secretion island protein HsiG1	GO:0033103, KEGG:K11896, RefSeq:WP_225030522.1, SO:0001217, UniParc:UPI001A2C5330, UniRef:UniRef100_UPI001A2C5330, UniRef:UniRef50_Q9I744, UniRef:UniRef90_Q9I744, VFDB:VFC0086, VFDB:VFG002074
PA_15	tssE	P	contig_1	3348863	3349372	-	SAMPLE15_04076	type VI secretion system hcp secretion island protein HsiF1, a gp25-like protein, but not exhibit lysozyme activity	GO:0005737, GO:0033103, KEGG:K11897, RefSeq:WP_003104971.1, SO:0001217, UniParc:UPI00000C4F28, UniRef:UniRef100_Q9I745, UniRef:UniRef50_Q9I745, UniRef:UniRef90_Q9I745, VFDB:VFC0086, VFDB:VFG002073
PA_15	tssC	P	contig_1	3350951	3351718	-	SAMPLE15_04079	type VI secretion system contractile sheath large subunit	GO:0033103, GO:0033104, SO:0001217, UniRef:UniRef50_K0W0A7, UniRef:UniRef90_UPI00380E3D03
PA_15	tssB	P	contig_1	3352459	3352977	-	SAMPLE15_04081	type VI secretion system tubule-forming protein VipA	GO:0033103, RefSeq:WP_003083666.1, SO:0001217, UniParc:UPI00000C4F24, UniRef:UniRef100_Q9I749, UniRef:UniRef50_Q9I749, UniRef:UniRef90_Q9I749, VFDB:VFC0086, VFDB:VFG002069
PA_15	exoT	P	contig_1	3402064	3403410	-	SAMPLE15_04140	T3SS effector bifunctional cytotoxin exoenzyme T	BlastRules:WP_003114583, GO:0005096, GO:0005576, GO:0016779, GO:0090729, GO:0106274, SO:0001217, UniRef:UniRef50_Q9I788, UniRef:UniRef90_Q9I788
PA_15	toxA	P	contig_1	5656658	5658574	-	SAMPLE15_06851	exotoxin A precursor	EC:2.4.2.36, GO:0016779, GO:0047286, GO:0090729, KEGG:K11020, RefSeq:WP_003163108.1, SO:0001217, UniParc:UPI0002B50069, UniRef:UniRef100_UPI0002B50069, UniRef:UniRef50_P11439, UniRef:UniRef90_P11439, VFDB:VFC0235, VFDB:VFG000115
PA_15	pscC	P	contig_2	111160	112962	-	SAMPLE15_07096	SctC family type III secretion system outer membrane ring subunit PscC	BlastRules:WP_003100753, GO:0009306, RefSeq:WP_003100753.1, SO:0001217, UniParc:UPI00000C545B, UniRef:UniRef100_Q9I319, UniRef:UniRef50_Q01244, UniRef:UniRef90_P95431
PA_15	exsD	P	contig_2	113417	114247	-	SAMPLE15_07098	T3SS regulon anti-activator ExsD	BlastRules:WP_003100755, GO:0045892, GO:0050709, GO:0071277, SO:0001217, UniRef:UniRef50_Q9I321, UniRef:UniRef90_Q9I321
PA_15	exsE	P	contig_2	115897	116142	-	SAMPLE15_07101	T3SS regulon translocated regulator ExsE	BlastRules:WP_003100766, GO:0005576, GO:0005737, GO:0030254, GO:0050709, GO:0051087, GO:0071277, RefSeq:WP_003100766.1, SO:0001217, UniParc:UPI00000C5458, UniRef:UniRef100_Q9I322, UniRef:UniRef50_Q9I322, UniRef:UniRef90_Q9I322
PA_15	exsC	P	contig_2	116151	116501	-	SAMPLE15_07102	Transcriptional anti-antiactivator ExsC	GO:0005737, GO:0030254, GO:0045893, SO:0001217, UniRef:UniRef50_P26995, UniRef:UniRef90_P26995
PA_15	popD	P	contig_2	116713	117600	-	SAMPLE15_07103	type III secretion system translocon subunit PopD	BlastRules:WP_003113550, KEGG:K23476, RefSeq:WP_003113550.1, SO:0001217, UniParc:UPI00000C5457, UniRef:UniRef100_Q9I323, UniRef:UniRef50_Q9I323, UniRef:UniRef90_Q9I323
PA_15	popB	P	contig_2	117761	118783	-	SAMPLE15_07105	Translocator protein PopB	KEGG:K23475, SO:0001217, UniRef:UniRef50_A0A5C4RNM8, UniRef:UniRef90_Q9I324
PA_15	pcrV	P	contig_2	119278	120162	-	SAMPLE15_07108	type III secretion system needle tip protein PcrV	BlastRules:WP_003100789, RefSeq:WP_003100789.1, SO:0001217, UniParc:UPI00000D424F, UniRef:UniRef100_G3XD49, UniRef:UniRef50_G3XD49, UniRef:UniRef90_G3XD49
PA_15	tssG	P	contig_2	161664	162671	-	SAMPLE15_07163	type VI secretion system baseplate subunit TssG	GO:0033103, RefSeq:WP_003087607.1, SO:0001217, UniParc:UPI0000DAF237, UniRef:UniRef100_A0A072ZI43, UniRef:UniRef50_Q9I364, UniRef:UniRef90_Q9I364, VFDB:VFC0086, VFDB:VFG041019
PA_15	tssF	P	contig_2	162635	164422	-	SAMPLE15_07164	type VI secretion system baseplate subunit TssF	GO:0033103, RefSeq:WP_003163428.1, SO:0001217, UniParc:UPI0002B4E1BD, UniRef:UniRef100_UPI0002B4E1BD, UniRef:UniRef50_A0A5E6U713, UniRef:UniRef90_Q9I365
PA_15	tssE	P	contig_2	164760	165167	-	SAMPLE15_07167	type VI secretion system baseplate subunit TssE	GO:0033103, KEGG:K11905, RefSeq:WP_003097809.1, SO:0001217, UniParc:UPI00000C5431, UniRef:UniRef100_Q9I366, UniRef:UniRef50_Q9I366, UniRef:UniRef90_Q9I366, VFDB:VFC0086, VFDB:VFG041017
PA_15	tssC	P	contig_2	165180	165953	-	SAMPLE15_07168	type VI secretion system contractile sheath large subunit	GO:0033103, GO:0033104, SO:0001217, UniRef:UniRef50_A0A3M2UZ33, UniRef:UniRef90_A0A3M2UZ33
PA_15	tssB	F	contig_2	166707	167186	-	SAMPLE15_07170	(pseudo) type VI secretion system contractile sheath small subunit	GO:0033103, SO:0001217, UniRef:UniRef50_A0A0F9VGA1, UniRef:UniRef90_A6V7D4
PA_15	aprA	P	contig_2	601216	602655	-	SAMPLE15_07727	serralysin family metalloprotease AprA	BlastRules:WP_003082542, EC:3.4.24.40, GO:0001869, GO:0004222, GO:0005509, GO:0005615, GO:0006508, GO:0008233, GO:0008270, GO:0010765, GO:0045959, KEGG:K01406, RefSeq:WP_033981142.1, SO:0001217, UniParc:UPI00053F0855, UniRef:UniRef100_UPI00053F0855, UniRef:UniRef50_Q03023, UniRef:UniRef90_Q03023
PA_15	pvdA	P	contig_1	387171	388502	-	SAMPLE15_00496	L-ornithine N(5)-monooxygenase PvdA	BlastRules:WP_003114509, EC:1.14.13.195, GO:0002049, GO:0005737, GO:0005886, GO:0006879, GO:0031172, KEGG:K10531, RefSeq:WP_023086214.1, SO:0001217, UniParc:UPI0003B96F56, UniRef:UniRef100_UPI0003B96F56, UniRef:UniRef50_Q51548, UniRef:UniRef90_Q51548
PA_15	fpvR	P	contig_1	389278	390273	+	SAMPLE15_00498	pyoverdine signaling pathway anti-sigma factor FpvR	BlastRules:WP_003115643, KEGG:K07165, RefSeq:WP_003120136.1, SO:0001217, UniParc:UPI00004E5664, UniRef:UniRef100_Q5DIV2, UniRef:UniRef50_Q9I192, UniRef:UniRef90_Q9I192
PA_15	oprD	P	contig_1	451087	452253	+	SAMPLE15_00568	OprD family outer membrane porin	SO:0001217, UniRef:UniRef50_UPI001E4FB827, UniRef:UniRef90_UPI001E4FB827
PA_15	pvdS	P	contig_1	470440	471003	+	SAMPLE15_00587	pyoverdine signaling pathway sigma factor PvdS	BlastRules:WP_003113068, EC:2.7.7.6, GO:0003677, GO:0006352, GO:0016987, RefSeq:WP_003113068.1, SO:0001217, UniParc:UPI00000C4EC8, UniRef:UniRef100_G3XCV1, UniRef:UniRef50_G3XCV1, UniRef:UniRef90_G3XCV1
PA_15	oprD	P	contig_1	571242	572153	-	SAMPLE15_00697	OprD family porin	SO:0001217, UniRef:UniRef50_A0A0P9MMF4, UniRef:UniRef90_UPI00223C6F82
PA_15	oprD	P	contig_1	1043045	1044322	+	SAMPLE15_01291	OprD family porin	EC:3.4.21.-, KEGG:K18093, RefSeq:WP_003099122.1, SO:0001217, UniParc:UPI00000C57ED, UniRef:UniRef100_A0A0C7CSP9, UniRef:UniRef50_A0A446B2Q9, UniRef:UniRef90_A0A077JRZ4
PA_15	wbpM	P	contig_1	1493169	1493747	-	SAMPLE15_01867	Nucleotide sugar epimerase/dehydratase WbpM	SO:0001217, UniRef:UniRef50_A0A3G7U654
PA_15	wzx	P	contig_1	1503614	1504735	-	SAMPLE15_01880	O-antigen flipase Wzx	BlastRules:WP_003119725, SO:0001217, UniRef:UniRef50_G3XD19, UniRef:UniRef90_G3XD19
PA_15	amrZ	P	contig_1	1765570	1765896	+	SAMPLE15_02191	transcriptional regulator AmrZ	BlastRules:WP_003091802, GO:0000976, GO:0001217, GO:0003677, GO:0032885, GO:0032993, GO:0043107, GO:0043565, GO:0044780, GO:0045892, GO:1900232, GO:1900233, GO:1902201, GO:2000147, RefSeq:WP_003091802.1, SO:0001217, UniParc:UPI00000D4234, UniRef:UniRef100_G3XCY4, UniRef:UniRef50_G3XCY4, UniRef:UniRef90_G3XCY4
PA_15	hasA	P	contig_1	1788147	1788764	-	SAMPLE15_02215	heme acquisition protein HasA	BlastRules:WP_003115011, KEGG:K12545, RefSeq:WP_126577503.1, SO:0001217, UniParc:UPI000F817A00, UniRef:UniRef100_UPI000F817A00, UniRef:UniRef50_G3XD33, UniRef:UniRef90_G3XD33
PA_15	oprD	P	contig_1	1970196	1970669	-	SAMPLE15_02423	OprD family outer membrane porin	SO:0001217, UniRef:UniRef50_UPI00352B37AF
PA_15	rpoS	P	contig_1	2006604	2007569	-	SAMPLE15_02472	RNA polymerase sigma factor RpoS	GO:0003677, GO:0003700, GO:0005737, GO:0006352, GO:0006355, GO:0016987, GO:0050921, GO:1900034, GO:1900233, GO:1900377, GO:1900407, GO:1901000, GO:2000145, SO:0001217, UniRef:UniRef50_P13445, UniRef:UniRef90_P45684
PA_15	oprD	P	contig_1	2569824	2571068	+	SAMPLE15_03160	Outer membrane porin, OprD family	KEGG:K21758, SO:0001217, UniRef:UniRef50_A0A3M5DX78, UniRef:UniRef90_A0A1W9YMI8
PA_15	oprD	F	contig_1	2623564	2624577	+	SAMPLE15_03221	(pseudo) Outer membrane porin, OprD family	SO:0001217, UniRef:UniRef50_A0A7Y9W0H2, UniRef:UniRef90_A0A6B1YDD7
PA_15	fptA	P	contig_1	2672941	2674797	-	SAMPLE15_03274	Fe(3+)-pyochelin receptor	GO:0009279, GO:0015344, GO:0038023, GO:1903981, KEGG:K16088, SO:0001217, UniRef:UniRef50_P42512, UniRef:UniRef90_P42512
PA_15	pchE	F	contig_1	2685936	2687348	-	SAMPLE15_03284	(pseudo) pyochelin non-ribosomal peptide synthetase PchE	SO:0001217, UniRef:UniRef50_A0A5E5R760, UniRef:UniRef90_UPI00104C3630
PA_15	pchD	P	contig_1	2690964	2692346	+	SAMPLE15_03288	Pyochelin synthase PchD	EC:6.2.1.61, GO:0016877, GO:0017000, KEGG:K12238, SO:0001217, UniRef:UniRef50_Q9HWG3, UniRef:UniRef90_Q9HWG3
PA_15	pchA	F	contig_1	2693096	2694415	+	SAMPLE15_03290	(pseudo) isochorismate synthase	EC:5.4.4.2, GO:0008909, GO:0009697, GO:0042864, KEGG:K01851, SO:0001217, UniRef:UniRef50_Q51508, UniRef:UniRef90_Q51508
PA_15	oprD	P	contig_1	4294059	4294604	+	SAMPLE15_05196	Outer membrane porin, OprD family	SO:0001217, UniRef:UniRef50_A0AA37RF21
PA_15	oprD	P	contig_1	4294601	4295311	+	SAMPLE15_05197	OprD family outer membrane porin	SO:0001217, UniRef:UniRef50_A0A3M5DZZ9, UniRef:UniRef90_UPI00301E3066
PA_15	fur	P	contig_1	4436086	4436490	+	SAMPLE15_05368	ferric iron uptake transcriptional regulator	COG:COG0735, COG:P, GO:0000976, GO:0001217, GO:0003700, GO:0005829, GO:0006355, GO:0008198, GO:0008270, GO:0019290, GO:0032993, GO:0045892, GO:1900705, RefSeq:WP_003095216.1, SO:0001217, UniParc:UPI000012AD84, UniRef:UniRef100_Q03456, UniRef:UniRef50_P0A9A9, UniRef:UniRef90_Q03456
PA_15	phuR	F	contig_1	4497208	4498887	-	SAMPLE15_05443	(pseudo) Heme/hemoglobin uptake outer membrane receptor PhuR	KEGG:K16087, SO:0001217, UniRef:UniRef50_Q9HV88, UniRef:UniRef90_Q9HV88
PA_15	oprD	P	contig_1	5103101	5103316	-	SAMPLE15_06156	OprD family outer membrane porin	SO:0001217, UniRef:UniRef50_A0A6F8PB63, UniRef:UniRef90_UPI00106B0C1C
PA_15	algU	F	contig_1	5112527	5112673	+	SAMPLE15_06171	(pseudo) Sigma factor AlgU negative regulatory protein	SO:0001217, UniRef:UniRef50_UPI0013747098, UniRef:UniRef90_UPI0013747098
PA_15	oprF	P	contig_2	50629	51354	-	SAMPLE15_07020	outer membrane porin OprF	SO:0001217, UniRef:UniRef50_G8H6N3, UniRef:UniRef90_UPI0031B68104
PA_21	lasI	P	contig_2	615396	616001	-	SAMPLE21_00762	acyl-homoserine-lactone synthase LasI	BlastRules:WP_003083017, EC:2.3.1.184, GO:0007165, GO:0009372, GO:0061579, KEGG:K13060, RefSeq:WP_003083017.1, SO:0001217, UniParc:UPI000012E230, UniRef:UniRef100_P33883, UniRef:UniRef50_P33883, UniRef:UniRef90_P33883
PA_21	phnB	P	contig_2	1098698	1099300	-	SAMPLE21_01275	Anthranilate synthase component 2, pyocyanine specific	EC:4.1.3.27, GO:0000162, GO:0002047, GO:0004048, GO:0004049, RefSeq:WP_003112548.1, SO:0001217, UniParc:UPI0000131991, UniRef:UniRef100_P09786, UniRef:UniRef50_P09786, UniRef:UniRef90_P09786
PA_21	pqsE	P	contig_2	1100986	1101891	-	SAMPLE21_01278	2-aminobenzoylacetyl-CoA thioesterase PqsE	BlastRules:WP_003086247, EC:3.1.2.32, GO:0003677, GO:0006355, GO:0016787, GO:0044550, GO:0046872, KEGG:K18099, RefSeq:WP_003086247.1, SO:0001217, UniParc:UPI0000139EE3, UniRef:UniRef100_P20581, UniRef:UniRef50_P20581, UniRef:UniRef90_P20581
PA_21	pqsA	P	contig_2	1104823	1106376	-	SAMPLE21_01282	anthranilate--CoA ligase	BlastRules:WP_003112552, EC:6.2.1.32, GO:0005524, GO:0016878, GO:0018860, GO:0044550, RefSeq:WP_003112552.1, SO:0001217, UniParc:UPI00000C51F8, UniRef:UniRef100_Q9I4X3, UniRef:UniRef50_Q9I4X3, UniRef:UniRef90_Q9I4X3
PA_21	mucD	P	contig_2	1348062	1349486	-	SAMPLE21_01544	serine protease MucD	BlastRules:WP_003114183, RefSeq:WP_003101964.1, SO:0001217, UniParc:UPI0000F2EF17, UniRef:UniRef100_A0A5E9L7J8, UniRef:UniRef50_Q48EU9, UniRef:UniRef90_G3XD20
PA_21	mucB	P	contig_2	1349977	1350927	-	SAMPLE21_01546	sigma factor AlgU regulator MucB	BlastRules:WP_003101960, GO:0030288, GO:0032885, GO:0042121, GO:0045152, KEGG:K03598, RefSeq:WP_003101960.1, SO:0001217, UniParc:UPI000012F8D6, UniRef:UniRef100_P38108, UniRef:UniRef50_P38108, UniRef:UniRef90_P38108
PA_21	mucA	P	contig_2	1350936	1351136	-	SAMPLE21_01547	Sigma factor AlgU negative regulatory protein	GO:0005886, GO:0016989, GO:0032885, GO:0042121, KEGG:K03597, SO:0001217, UniParc:UPI000AC4D006, UniRef:UniRef100_A0A448BR50, UniRef:UniRef50_P38107, UniRef:UniRef90_P38107
PA_21	mucA	P	contig_2	1351133	1351519	-	SAMPLE21_01548	MucA	SO:0001217, UniRef:UniRef50_Q6J0U5
PA_21	algU	P	contig_2	1351551	1352132	-	SAMPLE21_01549	alginate biosynthesis protein AlgZ/FimS	GO:0000345, GO:0000976, GO:0001216, GO:0003677, GO:0003700, GO:0006352, GO:0006355, GO:0016987, GO:0032885, GO:0032993, GO:0036460, GO:0042121, GO:0045893, GO:0071236, GO:1900036, GO:1900189, GO:1900233, GO:1902201, GO:1902884, RefSeq:WP_003085543.1, SO:0001217, UniParc:UPI000013484A, UniRef:UniRef100_Q06198, UniRef:UniRef50_P0AGB6, UniRef:UniRef90_Q06198, VFDB:VFC0271, VFDB:VFG000121
PA_21	bifA	P	contig_2	1562016	1564079	+	SAMPLE21_01783	cyclic-di-GMP phosphodiesterase BifA	BlastRules:WP_003094007, EC:3.1.4.52, KEGG:K21024, RefSeq:WP_003094007.1, SO:0001217, UniParc:UPI00000C5CE4, UniRef:UniRef100_Q9HW35, UniRef:UniRef50_Q9HW35, UniRef:UniRef90_Q9HW35
PA_21	algR	P	contig_2	2587054	2587800	-	SAMPLE21_02843	alginate biosynthesis regulator AlgR	BlastRules:WP_003096397, GO:0000156, GO:0000976, GO:0001216, GO:0001217, GO:0005829, GO:0006355, GO:0032993, GO:0042121, GO:0043107, GO:0043565, GO:0045892, GO:0045893, GO:0071978, GO:1900192, GO:1901031, GO:2000147, KEGG:K08083, RefSeq:WP_003096397.1, SO:0001217, UniParc:UPI0000125856, UniRef:UniRef100_P26275, UniRef:UniRef50_P26275, UniRef:UniRef90_P26275
PA_21	wspR	P	contig_2	4314060	4315103	+	SAMPLE21_04696	Wsp signal transduction system regulator diguanylate cyclase WspR	BlastRules:WP_003103734, BlastRules:WP_029615556, RefSeq:WP_003103734.1, SO:0001217, UniParc:UPI00000C5AC9, UniRef:UniRef100_Q9HXT9, UniRef:UniRef50_Q9HXT9, UniRef:UniRef90_Q9HXT9
PA_21	algF	P	contig_2	4480803	4481111	-	SAMPLE21_04874	Alginate biosynthesis protein AlgF	SO:0001217, UniRef:UniRef50_A0A448BGS1, UniRef:UniRef90_A0A448BGS1
PA_21	algE	P	contig_2	4488708	4490180	-	SAMPLE21_04881	outer membrane porin AlgE	BlastRules:WP_003092105, GO:0009279, GO:0042121, KEGG:K16081, RefSeq:WP_003159525.1, SO:0001217, UniParc:UPI0002296FE1, UniRef:UniRef100_UPI0002296FE1, UniRef:UniRef50_P18895, UniRef:UniRef90_P18895
PA_21	algD	P	contig_2	4494469	4495803	-	SAMPLE21_04887	GDP-mannose 6-dehydrogenase	EC:1.1.1.132, GO:0006970, GO:0036460, GO:0042121, GO:0044010, GO:0047919, GO:0051287, KEGG:K00066, SO:0001217, UniRef:UniRef50_P11759, UniRef:UniRef90_P11759
PA_21	rhlR	P	contig_2	4544261	4544986	+	SAMPLE21_04943	transcriptional regulator RhlR	EC:3.1.2.32, GO:0003677, GO:0006355, GO:0016787, GO:0044550, GO:0046872, KEGG:K18099, RefSeq:WP_003119559.1, SO:0001217, UniParc:UPI000013387F, UniRef:UniRef100_P20581, UniRef:UniRef50_P20581, UniRef:UniRef90_P20581, VFDB:VFC0271, VFDB:VFG000152
PA_21	rhlI	P	contig_2	4545165	4545770	+	SAMPLE21_04944	acyl-homoserine-lactone synthase	BlastRules:WP_003113896, EC:2.3.1.184, GO:0007165, GO:0061579, GO:0120218, RefSeq:WP_017149259.1, SO:0001217, UniParc:UPI0002A814B7, UniRef:UniRef100_L0GAJ0, UniRef:UniRef50_P54291, UniRef:UniRef90_P54291
PA_21	amrZ	P	contig_2	4641363	4641689	-	SAMPLE21_05050	transcriptional regulator AmrZ	BlastRules:WP_003091802, GO:0000976, GO:0001217, GO:0003677, GO:0032885, GO:0032993, GO:0043107, GO:0043565, GO:0044780, GO:0045892, GO:1900232, GO:1900233, GO:1902201, GO:2000147, RefSeq:WP_003091802.1, SO:0001217, UniParc:UPI00000D4234, UniRef:UniRef100_G3XCY4, UniRef:UniRef50_G3XCY4, UniRef:UniRef90_G3XCY4
PA_21	pelA	F	contig_2	5006601	5007806	+	SAMPLE21_05447	(pseudo) PelA protein	KEGG:K21006, SO:0001217, UniRef:UniRef50_A0A3S4RDU6, UniRef:UniRef90_A0A3S4RDU6
PA_21	pelB	P	contig_2	5007784	5011365	+	SAMPLE21_05448	PelB	KEGG:K21007, RefSeq:WP_033942261.1, SO:0001217, UniParc:UPI00053E1226, UniRef:UniRef100_UPI00053E1226, UniRef:UniRef50_Q9HZE5, UniRef:UniRef90_Q9HZE5
PA_21	pelD	P	contig_2	5011928	5013295	+	SAMPLE21_05449	PelD	KEGG:K21009, RefSeq:WP_003116463.1, SO:0001217, UniParc:UPI00025B8D33, UniRef:UniRef100_A0A231K8W1, UniRef:UniRef50_Q9HZE7, UniRef:UniRef90_Q9HZE7
PA_21	pelE	P	contig_2	5013273	5014262	+	SAMPLE21_05450	PelE	RefSeq:WP_003103474.1, SO:0001217, UniParc:UPI00006D85DD, UniRef:UniRef100_UPI001068DD51, UniRef:UniRef50_Q9HZE8, UniRef:UniRef90_Q9HZE8
PA_21	pelF	P	contig_2	5014259	5015782	+	SAMPLE21_05451	GT4 family glycosyltransferase PelF	GO:0016757, RefSeq:WP_003103472.1, SO:0001217, UniParc:UPI0000395F9A, UniRef:UniRef100_A0A0C7CZB3, UniRef:UniRef50_Q9HZE9, UniRef:UniRef90_Q9HZE9
PA_21	pelG	P	contig_2	5016112	5017152	+	SAMPLE21_05453	exopolysaccharide Pel transporter PelG	KEGG:K21012, SO:0001217, UniRef:UniRef50_K2DI44, UniRef:UniRef90_UPI00106CC111
PA_21	pqsH	P	contig_2	5610367	5611515	+	SAMPLE21_06137	2-heptyl-3-hydroxy-4(1H)-quinolone synthase	BlastRules:WP_003119987, EC:1.14.13.182, GO:0004497, GO:0009372, GO:0044550, GO:0071949, GO:0102164, KEGG:K17940, RefSeq:WP_016562005.1, SO:0001217, UniParc:UPI0002EABDF2, UniRef:UniRef100_A0A0N9ZPK6, UniRef:UniRef50_Q02N79, UniRef:UniRef90_Q02N79
PA_21	pslH	P	contig_2	6081746	6082954	-	SAMPLE21_06595	PslH	KEGG:K21001, RefSeq:WP_003122760.1, SO:0001217, UniParc:UPI0002819E39, UniRef:UniRef100_UPI0002819E39, UniRef:UniRef50_Q9I1N1, UniRef:UniRef90_Q9I1N1
PA_21	pslG	P	contig_2	6082963	6084291	-	SAMPLE21_06596	PslG	RefSeq:WP_003089230.1, SO:0001217, UniParc:UPI00000C5623, UniRef:UniRef100_Q9I1N2, UniRef:UniRef50_Q9I1N2, UniRef:UniRef90_Q9I1N2
PA_21	pslF	P	contig_2	6084281	6085468	-	SAMPLE21_06597	PslF	RefSeq:WP_003089229.1, SO:0001217, UniParc:UPI0000396A30, UniRef:UniRef100_A0A072ZMM7, UniRef:UniRef50_Q9I1N3, UniRef:UniRef90_Q9I1N3
PA_21	pslE	P	contig_2	6085468	6087456	-	SAMPLE21_06598	PslE	KEGG:K20998, RefSeq:WP_003089228.1, SO:0001217, UniParc:UPI0000396A2F, UniRef:UniRef100_A0A2R4B6J9, UniRef:UniRef50_Q9I1N4, UniRef:UniRef90_Q9I1N4
PA_21	pslC	P	contig_2	6088270	6089181	-	SAMPLE21_06600	PslC	KEGG:K25205, RefSeq:WP_003089226.1, SO:0001217, UniParc:UPI00006D83F7, UniRef:UniRef100_A0A0D6HPQ6, UniRef:UniRef50_Q9I1N6, UniRef:UniRef90_Q9I1N6
PA_21	fliK	P	contig_2	573215	574267	+	SAMPLE21_00709	flagellar hook-length control protein FliK	SO:0001217, UniRef:UniRef50_A0A3M5DUK0, UniRef:UniRef90_UPI0010692CD0
PA_21	fliR	P	contig_2	598930	599706	-	SAMPLE21_00743	flagellar biosynthetic protein FliR	GO:0006605, GO:0016020, GO:0044780, KEGG:K02421, RefSeq:WP_016263698.1, SO:0001217, UniParc:UPI0002F597AB, UniRef:UniRef100_UPI000EAD1EA1, UniRef:UniRef50_Q9I3Q3, UniRef:UniRef90_Q9I3Q3, VFDB:VFC0204, VFDB:VFG001261
PA_21	fliQ	P	contig_2	599706	599975	-	SAMPLE21_00744	flagellar biosynthetic protein FliQ	GO:0016020, GO:0044780, KEGG:K02420, RefSeq:WP_003083053.1, SO:0001217, UniParc:UPI00000C5385, UniRef:UniRef100_Q9I3Q4, UniRef:UniRef50_A0A3N5DV42, UniRef:UniRef90_Q9I3Q4, VFDB:VFC0204, VFDB:VFG001260
PA_21	fliP	P	contig_2	600020	600787	-	SAMPLE21_00745	flagellar biosynthetic protein FliP	GO:0005886, GO:0009306, GO:0009425, GO:0016020, GO:0044781, KEGG:K02419, RefSeq:WP_003083052.1, SO:0001217, UniParc:UPI000012A9E1, UniRef:UniRef100_Q51468, UniRef:UniRef50_Q51468, UniRef:UniRef90_Q51468, VFDB:VFC0204, VFDB:VFG001259
PA_21	fliO	P	contig_2	600784	601236	-	SAMPLE21_00746	flagellar protein FliO	GO:0005886, GO:0006935, GO:0009425, GO:0016020, GO:0044781, GO:0097588, RefSeq:WP_003083051.1, SO:0001217, UniParc:UPI000012A9DB, UniRef:UniRef100_Q51467, UniRef:UniRef50_Q51467, UniRef:UniRef90_Q51467, VFDB:VFC0204, VFDB:VFG001258
PA_21	fliN	P	contig_2	601238	601711	-	SAMPLE21_00747	flagellar motor switch protein FliN	GO:0003774, GO:0005886, GO:0006935, GO:0009425, GO:0071973, RefSeq:WP_003083049.1, SO:0001217, UniParc:UPI000012A9D8, UniRef:UniRef100_Q51466, UniRef:UniRef50_Q51466, UniRef:UniRef90_Q51466, VFDB:VFC0204, VFDB:VFG001257
PA_21	fliM	P	contig_2	601739	602710	-	SAMPLE21_00748	flagellar motor switch protein FliM	COG:COG1868, COG:N, GO:0001539, GO:0003774, GO:0005886, GO:0009288, GO:0009425, GO:0050918, GO:0071978, RefSeq:WP_003083045.1, SO:0001217, UniParc:UPI000012A9D0, UniRef:UniRef100_Q51465, UniRef:UniRef50_Q51465, UniRef:UniRef90_Q51465, VFDB:VFC0204, VFDB:VFG001256
PA_21	fliL	P	contig_2	602718	603239	-	SAMPLE21_00749	flagellar basal body protein FliL	GO:0071973, KEGG:K02415, RefSeq:WP_003083042.1, SO:0001217, UniParc:UPI00000C5384, UniRef:UniRef100_Q9I3Q5, UniRef:UniRef50_A0A9X7YSX5, UniRef:UniRef90_Q9I3Q5, VFDB:VFC0204, VFDB:VFG014486
PA_21	fliK	P	contig_2	603481	604764	-	SAMPLE21_00750	flagellar hook-length control protein FliK	KEGG:K02414, RefSeq:WP_019726038.1, SO:0001217, UniParc:UPI0003010106, UniRef:UniRef100_UPI0003010106, UniRef:UniRef50_Q9I3Q6, UniRef:UniRef90_Q9I3Q6, VFDB:VFC0204, VFDB:VFG014473
PA_21	fliJ	P	contig_2	987098	987541	-	SAMPLE21_01157	flagellar protein FliJ	GO:0003774, GO:0009288, GO:0071973, SO:0001217, UniRef:UniRef50_A0A969XEC7, UniRef:UniRef90_Q9I4N0, VFDB:VFC0204, VFDB:VFG001255
PA_21	fliH	F	contig_2	989306	989704	-	SAMPLE21_01159	(pseudo) flagellar assembly protein FliH	GO:0003774, GO:0009288, GO:0071973, KEGG:K02411, SO:0001217, UniRef:UniRef50_W9TLZ8, UniRef:UniRef90_A0A069Q471
PA_21	fliG	P	contig_2	989706	990722	-	SAMPLE21_01160	flagellar motor switch protein G	GO:0003774, GO:0006935, GO:0009288, GO:0071973, KEGG:K02410, SO:0001217, UniRef:UniRef50_Q51464, UniRef:UniRef90_UPI002496D788, VFDB:VFC0204, VFDB:VFG001252
PA_21	fliF	F	contig_2	990728	991033	-	SAMPLE21_01161	(pseudo) flagellar M-ring protein FliF C-terminal domain-containing protein	KEGG:K02409, SO:0001217, UniRef:UniRef50_U2B2R1, UniRef:UniRef90_UPI0026758AA8
PA_21	fliF	P	contig_2	990985	992523	-	SAMPLE21_01162	flagellar basal-body MS-ring/collar protein FliF	GO:0001539, GO:0005198, GO:0009431, KEGG:K02409, SO:0001217, UniRef:UniRef50_A0A367MCW6, UniRef:UniRef90_UPI000F52BFAA
PA_21	fleQ	P	contig_2	995866	997338	-	SAMPLE21_01165	transcriptional regulator FleQ	BlastRules:WP_003086448, BlastRules:WP_003382141, BlastRules:WP_010955093, GO:0000976, GO:0000987, GO:0001216, GO:0001217, GO:0005524, GO:0006351, GO:0006355, GO:0010811, GO:0016887, GO:0032993, GO:0035438, GO:1901202, GO:1902021, GO:2000155, KEGG:K10941, RefSeq:WP_003086448.1, SO:0001217, UniParc:UPI00000D421B, UniRef:UniRef100_G3XCV0, UniRef:UniRef50_G3XCV0, UniRef:UniRef90_G3XCV0
PA_21	fliD	P	contig_2	998440	999027	-	SAMPLE21_01168	flagellar filament capping protein FliD	KEGG:K02407, SO:0001217, UniRef:UniRef50_UPI002358A2C8, UniRef:UniRef90_UPI002358A2C8
PA_21	fliD	P	contig_2	999024	999863	-	SAMPLE21_01169	flagellar filament capping protein FliD	KEGG:K02407, SO:0001217, UniRef:UniRef50_UPI0023E2BCF4, UniRef:UniRef90_UPI0023E2BCF4
PA_21	fliC	P	contig_2	1000398	1001864	-	SAMPLE21_01171	B-type flagellin	BlastRules:WP_003112503, GO:0005198, GO:0005576, GO:0009288, GO:0071973, KEGG:K02406, RefSeq:WP_003112503.1, SO:0001217, UniParc:UPI000012A88C, UniRef:UniRef100_P72151, UniRef:UniRef50_P72151, UniRef:UniRef90_P72151
PA_21	flgL	F	contig_2	1009361	1010398	-	SAMPLE21_01177	(pseudo) flagellar hook-associated protein FlgL	GO:0001539, GO:0005198, GO:0009424, KEGG:K02397, SO:0001217, UniRef:UniRef50_S6AUB0, UniRef:UniRef90_Q9I4P2
PA_21	flgK	P	contig_2	1010705	1012756	-	SAMPLE21_01179	flagellar hook-associated protein 1 FlgK	GO:0005198, GO:0009424, GO:0044780, RefSeq:WP_003140599.1, SO:0001217, UniParc:UPI00003965D5, UniRef:UniRef100_A0A0H2Z7T8, UniRef:UniRef50_F8H3K6, UniRef:UniRef90_Q9I4P3, VFDB:VFC0204, VFDB:VFG001244
PA_21	flgI	P	contig_2	1013987	1015096	-	SAMPLE21_01181	flagellar P-ring protein precursor FlgI	GO:0005198, GO:0009428, GO:0030288, GO:0071973, KEGG:K02394, RefSeq:WP_003082169.1, SO:0001217, UniParc:UPI000012A932, UniRef:UniRef100_Q9I4P5, UniRef:UniRef50_Q9KQ14, UniRef:UniRef90_Q9I4P5, VFDB:VFC0204, VFDB:VFG001242
PA_21	flgH	P	contig_2	1015108	1015803	-	SAMPLE21_01182	flagellar L-ring protein precursor FlgH	GO:0003774, GO:0009279, GO:0009427, GO:0071973, KEGG:K02393, RefSeq:WP_003082166.1, SO:0001217, UniParc:UPI000012A921, UniRef:UniRef100_Q9I4P6, UniRef:UniRef50_Q52081, UniRef:UniRef90_Q9I4P6, VFDB:VFC0204, VFDB:VFG001241
PA_21	flgG	P	contig_2	1015849	1016634	-	SAMPLE21_01183	flagellar basal-body rod protein FlgG	COG:COG4786, COG:N, GO:0009426, GO:0071973, RefSeq:WP_003082164.1, SO:0001217, UniParc:UPI00000C523F, UniRef:UniRef100_Q9I4P7, UniRef:UniRef50_Q9I4P7, UniRef:UniRef90_Q9I4P7, VFDB:VFC0204, VFDB:VFG001240
PA_21	flgF	P	contig_2	1016681	1017430	-	SAMPLE21_01184	flagellar basal-body rod protein FlgF	RefSeq:WP_019725942.1, SO:0001217, UniParc:UPI0003199D31, UniRef:UniRef100_UPI0003199D31, UniRef:UniRef50_Q9I4P8, UniRef:UniRef90_Q9I4P8, VFDB:VFC0204, VFDB:VFG001239
PA_21	flgE	P	contig_2	1017648	1019036	-	SAMPLE21_01185	flagellar hook protein FlgE	RefSeq:WP_003082154.1, SO:0001217, UniParc:UPI00000C523D, UniRef:UniRef100_Q9I4P9, UniRef:UniRef50_Q9I4P9, UniRef:UniRef90_Q9I4P9, VFDB:VFC0204, VFDB:VFG001238
PA_21	flgD	P	contig_2	1019126	1019776	-	SAMPLE21_01186	flagellar hook assembly protein FlgD	SO:0001217, UniRef:UniRef50_Q9I4Q0, UniRef:UniRef90_Q9I4Q0
PA_21	flgC	P	contig_2	1019789	1020229	-	SAMPLE21_01187	flagellar basal-body rod protein FlgC	GO:0030694, GO:0071973, RefSeq:WP_003082150.1, SO:0001217, UniParc:UPI00000C523B, UniRef:UniRef100_Q9I4Q1, UniRef:UniRef50_A0A9E5AA33, UniRef:UniRef90_Q9I4Q1, VFDB:VFC0204, VFDB:VFG001236
PA_21	flgB	P	contig_2	1020235	1020642	-	SAMPLE21_01188	flagellar basal body rod protein FlgB	GO:0030694, GO:0071973, RefSeq:WP_003082144.1, SO:0001217, UniParc:UPI00000C523A, UniRef:UniRef100_Q9I4Q2, UniRef:UniRef50_R4YL82, UniRef:UniRef90_Q9I4Q2, VFDB:VFC0204, VFDB:VFG014148
PA_21	pilB	P	contig_2	1737472	1739172	+	SAMPLE21_01970	type 4 fimbrial biogenesis protein PilB	GO:0009297, GO:0016887, SO:0001217, UniRef:UniRef50_P22608, UniRef:UniRef90_A6VBR2, VFDB:VFC0001, VFDB:VFG000112
PA_21	pilD	P	contig_2	1740396	1741268	+	SAMPLE21_01972	type IV prepilin peptidase/methyltransferase PilD	BlastRules:WP_003112839, GO:0004190, GO:0005886, GO:0006465, GO:0008170, GO:0009297, GO:0015627, GO:0032259, GO:0043683, GO:0046872, RefSeq:WP_019726811.1, SO:0001217, UniParc:UPI00030384ED, UniRef:UniRef100_UPI00030384ED, UniRef:UniRef50_P22610, UniRef:UniRef90_P22610
PA_21	pilS	P	contig_2	1760889	1762151	+	SAMPLE21_01998	two-component system sensor histidine kinase PilS	SO:0001217, UniRef:UniRef50_A0A0P9LS73, UniRef:UniRef90_UPI00106BC917
PA_21	pilR	P	contig_2	1762495	1763832	+	SAMPLE21_02000	two-component response regulator PilR	GO:0000160, GO:0005524, GO:0005737, GO:0006355, GO:0016887, GO:0043565, GO:0060491, KEGG:K02667, RefSeq:WP_003094694.1, SO:0001217, UniParc:UPI0000131ACE, UniRef:UniRef100_Q00934, UniRef:UniRef50_Q00934, UniRef:UniRef90_Q00934, VFDB:VFC0001, VFDB:VFG001214
PA_21	fimU	P	contig_2	1765720	1766226	+	SAMPLE21_02003	type 4 fimbrial biogenesis protein FimU	RefSeq:WP_003102598.1, SO:0001217, UniParc:UPI00000D420A, UniRef:UniRef100_G3XCZ0, UniRef:UniRef50_G3XCZ0, UniRef:UniRef90_G3XCZ0, VFDB:VFC0001, VFDB:VFG001216
PA_21	pilV	P	contig_2	1766217	1766774	+	SAMPLE21_02004	type 4a pilus minor pilin PilV	BlastRules:WP_003119423, RefSeq:WP_003119423.1, SO:0001217, UniParc:UPI00000D4278, UniRef:UniRef100_G3XD84, UniRef:UniRef50_G3XD84, UniRef:UniRef90_G3XD84
PA_21	pilW	P	contig_2	1766771	1767595	+	SAMPLE21_02005	type 4a pilus minor pilin PilW	BlastRules:WP_003119422, RefSeq:WP_003119422.1, SO:0001217, UniParc:UPI00000D4242, UniRef:UniRef100_G3XD15, UniRef:UniRef50_G3XD15, UniRef:UniRef90_G3XD15
PA_21	pilX	P	contig_2	1767592	1768179	+	SAMPLE21_02006	type 4a pilus minor pilin PilX	BlastRules:WP_003112826, RefSeq:WP_015648054.1, SO:0001217, UniParc:UPI0002E9C29B, UniRef:UniRef100_A0A9P1W070, UniRef:UniRef50_Q9HVM9, UniRef:UniRef90_Q9HVM9
PA_21	pilY1	P	contig_2	1768191	1771682	+	SAMPLE21_02007	type 4a pilus biogenesis protein PilY1	BlastRules:WP_003115287, GO:0005509, GO:0005829, GO:0016020, GO:0043107, GO:0043683, GO:0044096, RefSeq:WP_010793785.1, SO:0001217, UniParc:UPI00015F41A9, UniRef:UniRef100_S0HPF7, UniRef:UniRef50_S0HPF7, UniRef:UniRef90_S0HPF7
PA_21	pilY2	P	contig_2	1771684	1772031	+	SAMPLE21_02008	type 4a fimbrial biogenesis protein PilY2	BlastRules:WP_003102609, KEGG:K02675, RefSeq:WP_003102609.1, SO:0001217, UniParc:UPI00000D4268, UniRef:UniRef100_G3XD55, UniRef:UniRef50_G3XD55, UniRef:UniRef90_G3XD55
PA_21	pilE	P	contig_2	1772028	1772453	+	SAMPLE21_02009	type 4a pilus minor pilin PilE	BlastRules:WP_003094721, GO:0005886, GO:0009297, GO:0043107, GO:0043683, RefSeq:WP_003094721.1, SO:0001217, UniParc:UPI00000C4EC1, UniRef:UniRef100_G3XD43, UniRef:UniRef50_G3XD43, UniRef:UniRef90_G3XD43
PA_21	pilQ	P	contig_2	2341184	2343328	-	SAMPLE21_02582	type 4a pilus secretin PilQ	BlastRules:WP_003114575, GO:0009279, GO:0009306, GO:0043683, RefSeq:WP_019726987.1, SO:0001217, UniParc:UPI0002E42CA6, UniRef:UniRef100_UPI0011BF1FDF, UniRef:UniRef50_P34750, UniRef:UniRef90_P34750
PA_21	pilP	P	contig_2	2343382	2343906	-	SAMPLE21_02583	type 4a pilus biogenesis lipoprotein PilP	BlastRules:WP_003095836, GO:0005886, GO:0043107, GO:0043683, GO:0044096, RefSeq:WP_003095836.1, SO:0001217, UniParc:UPI00000D4239, UniRef:UniRef100_G3XCX7, UniRef:UniRef50_G3XCX7, UniRef:UniRef90_G3XCX7
PA_21	pilO	P	contig_2	2343903	2344526	-	SAMPLE21_02584	type 4a pilus biogenesis protein PilO	BlastRules:WP_003103268, GO:0005886, GO:0043107, GO:0043683, GO:0044096, RefSeq:WP_003103268.1, SO:0001217, UniParc:UPI00000D4260, UniRef:UniRef100_G3XD51, UniRef:UniRef50_G3XD51, UniRef:UniRef90_G3XD51
PA_21	pilN	P	contig_2	2344523	2345119	-	SAMPLE21_02585	type 4a pilus biogenesis protein PilN	BlastRules:WP_003095839, GO:0005886, GO:0043107, GO:0043683, GO:0044096, RefSeq:WP_003095839.1, SO:0001217, UniParc:UPI00000D424B, UniRef:UniRef100_G3XD30, UniRef:UniRef50_G3XD30, UniRef:UniRef90_G3XD30
PA_21	pilM	P	contig_2	2345205	2346182	-	SAMPLE21_02587	Type IV pilus inner membrane component PilM	GO:0005524, GO:0005737, GO:0043107, GO:0043683, GO:0044096, GO:0046872, GO:0051301, SO:0001217, UniRef:UniRef50_G3XD28, UniRef:UniRef90_G3XD28
PA_21	fliL	P	contig_2	2555598	2556017	-	SAMPLE21_02811	Flagellar protein FliL	RefSeq:WP_003096328.1, SO:0001217, UniParc:UPI00000C5F6A, UniRef:UniRef100_Q9HTV7, UniRef:UniRef50_W6QS88, UniRef:UniRef90_A0A6A9JTH1
PA_21	pilT	P	contig_2	3378098	3379132	+	SAMPLE21_03692	type IV pilus twitching motility protein PilT	BlastRules:WP_003084552, COG:COG2805, COG:NU, GO:0005524, GO:0005737, GO:0016887, GO:0043107, GO:0043108, GO:0044096, KEGG:K02669, RefSeq:WP_003084552.1, SO:0001217, UniParc:UPI0000131AD1, UniRef:UniRef100_P24559, UniRef:UniRef50_P24559, UniRef:UniRef90_P24559
PA_21	pilU	P	contig_2	3379310	3380458	+	SAMPLE21_03693	twitching motility protein PilU	GO:0005524, GO:0005737, GO:0016887, GO:0016888, GO:0043107, KEGG:K02670, RefSeq:WP_003100959.1, SO:0001217, UniParc:UPI00000D420E, UniRef:UniRef100_G3XCX3, UniRef:UniRef50_G3XCX3, UniRef:UniRef90_G3XCX3, VFDB:VFC0001, VFDB:VFG001224
PA_21	pilG	P	contig_2	3391163	3391570	+	SAMPLE21_03706	twitching motility response regulator PilG	BlastRules:WP_000389061, BlastRules:WP_003084583, BlastRules:WP_008284039, BlastRules:WP_014704325, COG:COG0745, COG:TK, GO:0000160, RefSeq:WP_003084583.1, SO:0001217, UniParc:UPI0000131AC9, UniRef:UniRef100_P46384, UniRef:UniRef50_P46384, UniRef:UniRef90_P46384
PA_21	pilK	P	contig_2	3394761	3395636	+	SAMPLE21_03711	type 4 fimbrial methyltransferase PilK	BlastRules:WP_003100938, KEGG:K02661, RefSeq:WP_003100938.1, SO:0001217, UniParc:UPI00000D420F, UniRef:UniRef100_G3XCT5, UniRef:UniRef50_G3XCT5, UniRef:UniRef90_G3XCT5
PA_21	pilW	F	contig_2	4193810	4194397	+	SAMPLE21_04578	(pseudo) type IV pilus biogenesis/stability protein PilW	GO:0005515, GO:0009279, GO:0009297, GO:0030911, GO:0043107, GO:0043683, GO:0046903, SO:0001217, UniRef:UniRef50_Q9HXJ2, UniRef:UniRef90_Q9HXJ2
PA_21	fliI	P	contig_3	11702	11938	+	SAMPLE21_06937	Flagellum-specific ATP synthase FliI	RefSeq:WP_003096116.1, SO:0001217, UniParc:UPI00006D97A9, UniRef:UniRef100_A0A2R4BG23, UniRef:UniRef50_A0A2R4BG23, UniRef:UniRef90_A0A2R4BG23
PA_21	fliP	P	contig_3	15458	16057	+	SAMPLE21_06941	flagellar type III secretion system pore protein FliP	GO:0009306, GO:0016020, KEGG:K02419, SO:0001217, UniRef:UniRef50_I0HPS7, UniRef:UniRef90_UPI000A99AF14
PA_21	fliQ	P	contig_3	16102	16371	+	SAMPLE21_06942	flagellar biosynthetic protein FliQ	GO:0016020, GO:0044780, KEGG:K02420, RefSeq:WP_023435365.1, SO:0001217, UniParc:UPI0003C37F9A, UniRef:UniRef100_UPI0004485BC6, UniRef:UniRef50_A0A3N5DV42, UniRef:UniRef90_Q9I3Q4, VFDB:VFC0204, VFDB:VFG001260
PA_21	fliR	F	contig_3	16371	16754	+	SAMPLE21_06943	(pseudo) flagellar biosynthetic protein FliR	GO:0006605, GO:0016020, GO:0044780, KEGG:K02421, SO:0001217, UniRef:UniRef50_A0A0Q0KK61, UniRef:UniRef90_UPI001068AC13
PA_21	fliR	P	contig_3	16764	17147	+	SAMPLE21_06944	flagellar biosynthetic protein FliR	SO:0001217, UniRef:UniRef50_UPI002498B839, UniRef:UniRef90_UPI002498B839
PA_21	pilL	P	contig_5	71396	72520	+	SAMPLE21_07105	PilL	RefSeq:WP_015503578.1, SO:0001217, UniParc:UPI000157A882, UniRef:UniRef100_A0A6H0JJ17, UniRef:UniRef50_A0A3M4XW52, UniRef:UniRef90_A0A8A2FNX6
PA_21	pilN	P	contig_5	72654	73889	+	SAMPLE21_07106	PilN family type IVB pilus formation outer membrane protein	GO:0009297, GO:0009306, GO:0019867, SO:0001217, UniRef:UniRef50_UPI000BB9BB53, UniRef:UniRef90_UPI00211B56E3
PA_21	pilP	P	contig_5	75544	76077	+	SAMPLE21_07109	Pilus assembly facilitator protein PilP	RefSeq:WP_033896056.1, SO:0001217, UniParc:UPI0003DD997D, UniRef:UniRef100_A0A0U4JW45, UniRef:UniRef50_A0A0A1YEB0, UniRef:UniRef90_G8CP69
PA_21	pilX	P	contig_5	78766	79296	+	SAMPLE21_07113	Pilus assembly protein PilX	RefSeq:WP_003120996.1, SO:0001217, UniParc:UPI0000D7249F, UniRef:UniRef100_A0A0F6UHF6, UniRef:UniRef50_A0A0A1YGK0, UniRef:UniRef90_A0A0F6UHF6
PA_21	pilV	P	contig_5	80243	80962	+	SAMPLE21_07115	shufflon system plasmid conjugative transfer pilus tip adhesin PilV	SO:0001217, UniRef:UniRef50_UPI002358BDE2, UniRef:UniRef90_UPI002358BDE2
PA_21	pilM	P	contig_5	81636	82073	+	SAMPLE21_07116	type IV pilus biogenesis protein PilM	SO:0001217, UniRef:UniRef50_Q6X3P5, UniRef:UniRef90_UPI002AC3545B
PA_21	lasA	P	contig_2	141135	142391	-	SAMPLE21_00225	protease LasA	BlastRules:WP_010895585, EC:3.4.24.-, GO:0000920, GO:0004175, GO:0004222, GO:0005615, GO:0006508, GO:0009253, GO:0015628, GO:0043952, GO:0046872, KEGG:K08642, RefSeq:WP_019726103.1, SO:0001217, UniParc:UPI0003042AA7, UniRef:UniRef100_UPI0003042AA7, UniRef:UniRef50_P14789, UniRef:UniRef90_P14789
PA_21	pscF	P	contig_2	312134	312391	-	SAMPLE21_00416	type III secretion system needle filament protein PscF	BlastRules:WP_003087729, GO:0005576, GO:0009986, GO:0030254, GO:0030257, RefSeq:WP_003087729.1, SO:0001217, UniParc:UPI00000D4227, UniRef:UniRef100_P95434, UniRef:UniRef50_P95434, UniRef:UniRef90_P95434
PA_21	pscC	P	contig_2	313859	315661	-	SAMPLE21_00419	SctC family type III secretion system outer membrane ring subunit PscC	BlastRules:WP_003100753, GO:0009306, RefSeq:WP_019726080.1, SO:0001217, UniParc:UPI0002E2783F, UniRef:UniRef100_UPI0002E2783F, UniRef:UniRef50_Q01244, UniRef:UniRef90_P95431
PA_21	exsD	P	contig_2	316117	316947	-	SAMPLE21_00421	T3SS regulon anti-activator ExsD	BlastRules:WP_003100755, GO:0045892, GO:0050709, GO:0071277, RefSeq:WP_003100755.1, SO:0001217, UniParc:UPI00000C5459, UniRef:UniRef100_Q9I321, UniRef:UniRef50_Q9I321, UniRef:UniRef90_Q9I321
PA_21	exsA	P	contig_2	317044	317940	-	SAMPLE21_00422	T3SS regulon transcriptional activator ExsA	BlastRules:WP_003120334, GO:0000976, GO:0001216, GO:0006355, GO:0032993, GO:0043565, GO:0050709, GO:2000144, SO:0001217, UniParc:UPI0002297359, UniRef:UniRef100_P26993, UniRef:UniRef50_P26993, UniRef:UniRef90_P26993
PA_21	exsE	P	contig_2	318599	318844	-	SAMPLE21_00424	T3SS regulon translocated regulator ExsE	BlastRules:WP_003100766, GO:0005576, GO:0005737, GO:0030254, GO:0050709, GO:0051087, GO:0071277, RefSeq:WP_003100766.1, SO:0001217, UniParc:UPI00000C5458, UniRef:UniRef100_Q9I322, UniRef:UniRef50_Q9I322, UniRef:UniRef90_Q9I322
PA_21	exsC	P	contig_2	318853	319290	-	SAMPLE21_00425	type III secretion system regulatory chaperone ExsC	BlastRules:WP_003100769, GO:0005737, GO:0030254, GO:0045893, RefSeq:WP_010794026.1, SO:0001217, UniParc:UPI0002CB12BE, UniRef:UniRef100_A0A2V3H748, UniRef:UniRef50_P26995, UniRef:UniRef90_P26995
PA_21	popD	P	contig_2	319416	320303	-	SAMPLE21_00426	type III secretion system translocon subunit PopD	BlastRules:WP_003113550, KEGG:K23476, RefSeq:WP_003113550.1, SO:0001217, UniParc:UPI00000C5457, UniRef:UniRef100_Q9I323, UniRef:UniRef50_Q9I323, UniRef:UniRef90_Q9I323
PA_21	popB	P	contig_2	320315	321487	-	SAMPLE21_00427	type III secretion system translocon subunit PopB	BlastRules:WP_010895581, KEGG:K23475, RefSeq:WP_004342870.1, SO:0001217, UniParc:UPI00006D8E6A, UniRef:UniRef100_A0A080VJC4, UniRef:UniRef50_A0A5C4RNM8, UniRef:UniRef90_Q9I324
PA_21	pcrV	P	contig_2	321983	322867	-	SAMPLE21_00429	type III secretion system needle tip protein PcrV	BlastRules:WP_003100789, RefSeq:WP_019396575.1, SO:0001217, UniParc:UPI000317F194, UniRef:UniRef100_UPI000317F194, UniRef:UniRef50_G3XD49, UniRef:UniRef90_G3XD49
PA_21	tssG	P	contig_2	364408	365415	-	SAMPLE21_00486	type VI secretion system baseplate subunit TssG	GO:0033103, RefSeq:WP_003087607.1, SO:0001217, UniParc:UPI0000DAF237, UniRef:UniRef100_A0A072ZI43, UniRef:UniRef50_Q9I364, UniRef:UniRef90_Q9I364, VFDB:VFC0086, VFDB:VFG041019
PA_21	tssF	P	contig_2	365379	367166	-	SAMPLE21_00487	type VI secretion system baseplate subunit TssF	GO:0033103, RefSeq:WP_003087605.1, SO:0001217, UniParc:UPI00003967E8, UniRef:UniRef100_A0A069Q0K3, UniRef:UniRef50_A0A5E6U713, UniRef:UniRef90_Q9I365
PA_21	tssE	P	contig_2	367504	367911	-	SAMPLE21_00490	type VI secretion system baseplate subunit TssE	GO:0033103, KEGG:K11905, RefSeq:WP_003097809.1, SO:0001217, UniParc:UPI00000C5431, UniRef:UniRef100_Q9I366, UniRef:UniRef50_Q9I366, UniRef:UniRef90_Q9I366, VFDB:VFC0086, VFDB:VFG041017
PA_21	tssC	P	contig_2	367924	369399	-	SAMPLE21_00491	type VI secretion system contractile sheath large subunit	GO:0033103, GO:0033104, KEGG:K11900, RefSeq:WP_003087596.1, SO:0001217, UniParc:UPI00000C5430, UniRef:UniRef100_Q9I367, UniRef:UniRef50_Q2T6Y3, UniRef:UniRef90_Q9I367, VFDB:VFC0086, VFDB:VFG041016
PA_21	tssB	P	contig_2	369428	369934	-	SAMPLE21_00492	type VI secretion system contractile sheath small subunit	GO:0033103, RefSeq:WP_003114607.1, SO:0001217, UniParc:UPI00000C542F, UniRef:UniRef100_Q9I368, UniRef:UniRef50_Q9I368, UniRef:UniRef90_Q9I368, VFDB:VFC0086, VFDB:VFG041015
PA_21	aprA	P	contig_2	828109	829548	-	SAMPLE21_00986	serralysin family metalloprotease AprA	BlastRules:WP_003082542, EC:3.4.24.40, GO:0001869, GO:0004222, GO:0005509, GO:0005615, GO:0006508, GO:0008233, GO:0008270, GO:0010765, GO:0045959, KEGG:K01406, RefSeq:WP_003082542.1, SO:0001217, UniParc:UPI00001120E0, UniRef:UniRef100_Q03023, UniRef:UniRef50_Q03023, UniRef:UniRef90_Q03023
PA_21	plcH	P	contig_2	1263393	1265585	+	SAMPLE21_01458	hemolytic phospholipase C precursor	EC:3.1.4.3, GO:0005615, GO:0015628, GO:0016042, GO:0016298, GO:0033188, GO:0034480, GO:0044179, GO:0090729, KEGG:K01114, RefSeq:WP_019725849.1, SO:0001217, UniParc:UPI0003136A12, UniRef:UniRef100_UPI0003136A12, UniRef:UniRef50_P06200, UniRef:UniRef90_P06200, VFDB:VFC0235, VFDB:VFG000157
PA_21	exoT	F	contig_2	3007287	3008375	+	SAMPLE21_03292	(pseudo) Exoenzyme T	GO:0005096, GO:0005576, GO:0016779, GO:0090729, GO:0106274, SO:0001217, UniRef:UniRef50_Q9I788, UniRef:UniRef90_Q9I788
PA_21	tssB	P	contig_2	3049028	3049546	+	SAMPLE21_03336	type VI secretion system tubule-forming protein VipA	GO:0033103, RefSeq:WP_003083666.1, SO:0001217, UniParc:UPI00000C4F24, UniRef:UniRef100_Q9I749, UniRef:UniRef50_Q9I749, UniRef:UniRef90_Q9I749, VFDB:VFC0086, VFDB:VFG002069
PA_21	tssC	P	contig_2	3049559	3051055	+	SAMPLE21_03337	type VI secretion system tubule-forming protein VipB	GO:0033103, GO:0033104, KEGG:K11900, RefSeq:WP_003104973.1, SO:0001217, UniParc:UPI00006D8984, UniRef:UniRef100_A0A072ZSF3, UniRef:UniRef50_Q9I748, UniRef:UniRef90_Q9I748, VFDB:VFC0086, VFDB:VFG002070
PA_21	tssF	P	contig_2	3053138	3054955	+	SAMPLE21_03340	type VI secretion system baseplate subunit TssF	GO:0033103, KEGG:K11896, SO:0001217, UniRef:UniRef50_Q9I744, UniRef:UniRef90_Q9I744
PA_21	tssG	P	contig_2	3054960	3056006	+	SAMPLE21_03341	type VI secretion system hcp secretion island protein HsiH1	GO:0033103, KEGG:K11895, RefSeq:WP_003104969.1, SO:0001217, UniParc:UPI00000C4F2A, UniRef:UniRef100_Q9I743, UniRef:UniRef50_Q9I743, UniRef:UniRef90_Q9I743, VFDB:VFC0086, VFDB:VFG002075
PA_21	tssH	P	contig_2	3055999	3058707	+	SAMPLE21_03342	type VI secretion system AAA+ family ATPase	GO:0005524, GO:0005737, GO:0016887, GO:0033103, GO:0033104, KEGG:K11907, RefSeq:WP_019725677.1, SO:0001217, UniParc:UPI0002D50D09, UniRef:UniRef100_UPI0002D50D09, UniRef:UniRef50_Q9I742, UniRef:UniRef90_Q9I742, VFDB:VFC0086, VFDB:VFG002076
PA_21	exsA	P	contig_2	3558125	3559036	-	SAMPLE21_03884	Exoenzyme S synthesis regulatory protein ExsA	KEGG:K18991, RefSeq:WP_003113225.1, SO:0001217, UniParc:UPI00000C50B9, UniRef:UniRef100_A0A9P1R587, UniRef:UniRef50_A0A9P1R587, UniRef:UniRef90_A0A9P1R587
PA_21	rhlB	P	contig_2	4134034	4134939	-	SAMPLE21_04508	ATP-dependent RNA helicase RhlB	SO:0001217, UniRef:UniRef50_A0A1G3E7U9
PA_21	lasB	P	contig_2	4288415	4289911	+	SAMPLE21_04672	M4 family elastase LasB	BlastRules:WP_003113835, EC:3.4.24.26, GO:0004175, GO:0004222, GO:0005576, GO:0006508, GO:0015628, GO:0043952, GO:0044010, GO:0046872, GO:0071978, RefSeq:WP_004351423.1, SO:0001217, UniParc:UPI0000F2F027, UniRef:UniRef100_UPI0000F2F027, UniRef:UniRef50_P14756, UniRef:UniRef90_P14756
PA_21	tssH	P	contig_2	5924608	5926746	-	SAMPLE21_06428	type VI secretion system ATPase TssH	GO:0016887, GO:0033103, GO:0033104, SO:0001217, UniRef:UniRef50_A0AAN4TLQ5, UniRef:UniRef90_UPI00093DA3D7
PA_21	tssG	P	contig_2	5926748	5927764	-	SAMPLE21_06429	type VI secretion system baseplate subunit TssG	GO:0033103, KEGG:K11895, RefSeq:WP_003114517.1, SO:0001217, UniParc:UPI00000C5696, UniRef:UniRef100_Q9I1A9, UniRef:UniRef50_A0A2T5NJP3, UniRef:UniRef90_Q9I1A9, VFDB:VFC0086, VFDB:VFG041042
PA_21	tssF	P	contig_2	5927728	5929521	-	SAMPLE21_06430	type VI secretion system baseplate subunit TssF	GO:0033103, KEGG:K11896, RefSeq:WP_019726216.1, SO:0001217, UniParc:UPI00030732E2, UniRef:UniRef100_UPI000EADC32D, UniRef:UniRef50_A0A1Q9R0N8, UniRef:UniRef90_Q9I1B0, VFDB:VFC0086, VFDB:VFG041041
PA_21	tssE	P	contig_2	5929505	5929930	-	SAMPLE21_06431	type VI secretion system baseplate subunit TssE	GO:0033103, RefSeq:WP_003122696.1, SO:0001217, UniParc:UPI00006D9018, UniRef:UniRef100_A0A0C7CWK6, UniRef:UniRef50_Q9I1B1, UniRef:UniRef90_Q9I1B1, VFDB:VFC0086, VFDB:VFG041040
PA_21	tssC	P	contig_2	5930511	5931227	-	SAMPLE21_06434	type VI secretion system contractile sheath large subunit	GO:0033103, GO:0033104, SO:0001217, UniRef:UniRef50_A0A6L4Z1N4, UniRef:UniRef90_UPI000EFF8187
PA_21	tssC	P	contig_2	5931215	5931994	-	SAMPLE21_06435	type VI secretion system contractile sheath large subunit	GO:0033103, GO:0033104, SO:0001217, UniRef:UniRef50_A0A661T6Z7, UniRef:UniRef90_UPI001044FCF5
PA_21	oprF	P	contig_2	252835	253488	-	SAMPLE21_00348	OprF	SO:0001217, UniRef:UniRef50_G8H6N3
PA_21	oprF	F	contig_2	253569	253886	-	SAMPLE21_00349	(pseudo) outer membrane porin OprF	SO:0001217, UniRef:UniRef50_G8H6N3, UniRef:UniRef90_UPI0031B68104
PA_21	oprD	P	contig_2	1072654	1073187	-	SAMPLE21_01246	Outer membrane porin, OprD family	SO:0001217, UniRef:UniRef50_A0A3D1B798
PA_21	oprD	P	contig_2	1073244	1073882	-	SAMPLE21_01247	OprD family outer membrane porin	SO:0001217, UniRef:UniRef50_A0A367M5U7, UniRef:UniRef90_UPI00106AE6F2
PA_21	oprD	P	contig_2	1139475	1140806	+	SAMPLE21_01318	outer membrane porin OprD	BlastRules:WP_003086093, EC:3.4.21.-, GO:0006508, GO:0006811, GO:0008236, GO:0009279, GO:0015288, GO:0015802, GO:0019867, GO:0046930, KEGG:K18093, RefSeq:WP_003120705.1, SO:0001217, UniParc:UPI0002818A27, UniRef:UniRef100_A0A2X2CCV3, UniRef:UniRef50_P32722, UniRef:UniRef90_P32722
PA_21	gacS	P	contig_2	1169044	1171821	+	SAMPLE21_01355	two-component system sensor histidine kinase GacS	BlastRules:WP_003102426, RefSeq:WP_003102426.1, SO:0001217, UniParc:UPI00000D428B, UniRef:UniRef100_G3XD98, UniRef:UniRef50_P48027, UniRef:UniRef90_G3XD98
PA_21	algU	P	contig_2	1351551	1352132	-	SAMPLE21_01549	alginate biosynthesis protein AlgZ/FimS	GO:0000345, GO:0000976, GO:0001216, GO:0003677, GO:0003700, GO:0006352, GO:0006355, GO:0016987, GO:0032885, GO:0032993, GO:0036460, GO:0042121, GO:0045893, GO:0071236, GO:1900036, GO:1900189, GO:1900233, GO:1902201, GO:1902884, RefSeq:WP_003085543.1, SO:0001217, UniParc:UPI000013484A, UniRef:UniRef100_Q06198, UniRef:UniRef50_P0AGB6, UniRef:UniRef90_Q06198, VFDB:VFC0271, VFDB:VFG000121
PA_21	phuR	P	contig_2	1956816	1958705	+	SAMPLE21_02198	Heme/hemoglobin uptake outer membrane receptor PhuR	KEGG:K16087, SO:0001217, UniRef:UniRef50_Q9HV88, UniRef:UniRef90_Q9HV88
PA_21	fur	P	contig_2	2018850	2019254	-	SAMPLE21_02259	ferric iron uptake transcriptional regulator	COG:COG0735, COG:P, GO:0000976, GO:0001217, GO:0003700, GO:0005829, GO:0006355, GO:0008198, GO:0008270, GO:0019290, GO:0032993, GO:0045892, GO:1900705, RefSeq:WP_003095216.1, SO:0001217, UniParc:UPI000012AD84, UniRef:UniRef100_Q03456, UniRef:UniRef50_P0A9A9, UniRef:UniRef90_Q03456
PA_21	oprD	P	contig_2	2159990	2160700	-	SAMPLE21_02410	OprD family outer membrane porin	SO:0001217, UniRef:UniRef50_A0A3M5DZZ9, UniRef:UniRef90_UPI00301E3066
PA_21	oprD	P	contig_2	2160697	2161242	-	SAMPLE21_02411	Outer membrane porin, OprD family	SO:0001217, UniRef:UniRef50_A0AA37RF21
PA_21	pchA	P	contig_2	3716925	3718355	-	SAMPLE21_04075	salicylate biosynthesis isochorismate synthase PchA	EC:5.4.4.2, GO:0008909, GO:0009697, GO:0042864, KEGG:K01851, RefSeq:WP_003114686.1, SO:0001217, UniParc:UPI00001313E8, UniRef:UniRef100_Q51508, UniRef:UniRef50_Q51508, UniRef:UniRef90_Q51508, VFDB:VFC0272, VFDB:VFG000171
PA_21	pchC	P	contig_2	3718656	3719411	-	SAMPLE21_04076	pyochelin biosynthesis editing thioesterase PchC	BlastRules:WP_003114687, KEGG:K12242, RefSeq:WP_009877105.1, SO:0001217, UniParc:UPI0000DAF5F2, UniRef:UniRef100_UPI0013CE0F8F, UniRef:UniRef50_Q9HWG2, UniRef:UniRef90_Q9HWG2
PA_21	pchF	P	contig_2	3726675	3730199	+	SAMPLE21_04082	pyochelin non-ribosomal peptide synthetase PchF	SO:0001217, UniRef:UniRef50_UPI002E0E1BFF, UniRef:UniRef90_UPI001048410F
PA_21	fptA	P	contig_2	3737492	3739060	+	SAMPLE21_04089	Fe(3+)-pyochelin receptor FptA	KEGG:K16088, SO:0001217, UniRef:UniRef50_UPI001C671FD7, UniRef:UniRef90_UPI001C671FD7
PA_21	oprD	P	contig_2	3835508	3836764	-	SAMPLE21_04188	Outer membrane porin, OprD family	KEGG:K21758, RefSeq:WP_003118192.1, SO:0001217, UniParc:UPI00006D93C1, UniRef:UniRef100_A0A9P1VWI7, UniRef:UniRef50_A0A3M5DX78, UniRef:UniRef90_A0A1W9YMI8
PA_21	rpoS	F	contig_2	4400001	4400735	+	SAMPLE21_04786	(pseudo) RNA polymerase sigma factor RpoS	GO:0003677, GO:0003700, GO:0005737, GO:0006352, GO:0006355, GO:0016987, GO:0050921, GO:1900034, GO:1900233, GO:1900377, GO:1900407, GO:1901000, GO:2000145, SO:0001217, UniRef:UniRef50_P13445, UniRef:UniRef90_P45684
PA_21	rpoS	P	contig_2	4400762	4400935	+	SAMPLE21_04787	RNA polymerase sigma factor RpoS	SO:0001217, UniRef:UniRef50_A0A2V7DPD4, UniRef:UniRef90_A0AB34UTH2
PA_21	oprD	P	contig_2	4436910	4437392	+	SAMPLE21_04828	OprD family outer membrane porin	SO:0001217, UniRef:UniRef50_UPI00352B37AF
PA_21	oprD	P	contig_2	4437361	4438158	+	SAMPLE21_04829	OprD family outer membrane porin	SO:0001217, UniRef:UniRef50_UPI001F2D87B6
PA_21	hasR	P	contig_2	4616252	4618387	+	SAMPLE21_05024	heme uptake receptor HasR	KEGG:K16152, SO:0001217, UniRef:UniRef50_UPI001B328E20, UniRef:UniRef90_UPI0024969E9D
PA_21	hasA	P	contig_2	4618473	4619090	+	SAMPLE21_05025	heme acquisition protein HasA	BlastRules:WP_003115011, KEGG:K12545, RefSeq:WP_003091842.1, SO:0001217, UniParc:UPI00006D868D, UniRef:UniRef100_A0A069Q9Z5, UniRef:UniRef50_G3XD33, UniRef:UniRef90_G3XD33
PA_21	amrZ	P	contig_2	4641363	4641689	-	SAMPLE21_05050	transcriptional regulator AmrZ	BlastRules:WP_003091802, GO:0000976, GO:0001217, GO:0003677, GO:0032885, GO:0032993, GO:0043107, GO:0043565, GO:0044780, GO:0045892, GO:1900232, GO:1900233, GO:1902201, GO:2000147, RefSeq:WP_003091802.1, SO:0001217, UniParc:UPI00000D4234, UniRef:UniRef100_G3XCY4, UniRef:UniRef50_G3XCY4, UniRef:UniRef90_G3XCY4
PA_21	wzy	P	contig_2	4899761	4901077	+	SAMPLE21_05339	B-band O-antigen polymerase	EC:2.4.99.27, GO:0005886, GO:0008755, GO:0009103, GO:0009243, GO:0009276, GO:0016020, GO:0016757, GO:0043165, GO:0098567, KEGG:K26858, RefSeq:WP_003124381.1, SO:0001217, UniParc:UPI00000DA0D8, UniRef:UniRef100_G3XCW3, UniRef:UniRef50_G3XCW3, UniRef:UniRef90_G3XCW3, VFDB:VFC0258, VFDB:VFG000138
PA_21	wzx	P	contig_2	4901074	4902309	+	SAMPLE21_05340	O-antigen flipase Wzx	BlastRules:WP_003119725, RefSeq:WP_003119725.1, SO:0001217, UniParc:UPI00000DA0EF, UniRef:UniRef100_G3XD19, UniRef:UniRef50_G3XD19, UniRef:UniRef90_G3XD19
PA_21	oprD	P	contig_2	5372358	5373638	-	SAMPLE21_05873	OprD family porin	EC:3.4.21.-, KEGG:K18093, RefSeq:WP_003090815.1, SO:0001217, UniParc:UPI0001E9E9F0, UniRef:UniRef100_A0A077JRZ4, UniRef:UniRef50_A0A446B2Q9, UniRef:UniRef90_A0A077JRZ4
PA_21	pvdP	P	contig_2	5898315	5899883	+	SAMPLE21_06402	pyoverdine maturation tyrosinase PvdP	BlastRules:WP_003139293, SO:0001217, UniRef:UniRef50_Q9I188, UniRef:UniRef90_A0A9P1VY93
PA_21	fpvR	P	contig_2	5904627	5905622	-	SAMPLE21_06406	pyoverdine signaling pathway anti-sigma factor FpvR	BlastRules:WP_003115643, KEGG:K07165, RefSeq:WP_003139296.1, SO:0001217, UniParc:UPI00004E5679, UniRef:UniRef100_Q5DIS3, UniRef:UniRef50_Q9I192, UniRef:UniRef90_Q9I192
PA_21	pvdA	P	contig_2	5906985	5907728	+	SAMPLE21_06409	L-ornithine N(5)-monooxygenase PvdA	SO:0001217, UniRef:UniRef50_A0A651D2W8, UniRef:UniRef90_UPI000D733041
PA_22	pslC	P	contig_1	44242	45153	+	SAMPLE22_00047	PslC	KEGG:K25205, RefSeq:WP_003089226.1, SO:0001217, UniParc:UPI00006D83F7, UniRef:UniRef100_A0A0D6HPQ6, UniRef:UniRef50_Q9I1N6, UniRef:UniRef90_Q9I1N6
PA_22	pslD	P	contig_1	45159	45953	+	SAMPLE22_00048	PslD	SO:0001217, UniParc:UPI000231FBFC, UniRef:UniRef100_Q9I1N5, UniRef:UniRef50_Q9I1N5, UniRef:UniRef90_Q9I1N5
PA_22	pslE	P	contig_1	45968	47956	+	SAMPLE22_00049	PslE	KEGG:K20998, RefSeq:WP_003113719.1, SO:0001217, UniParc:UPI00000C5621, UniRef:UniRef100_Q9I1N4, UniRef:UniRef50_Q9I1N4, UniRef:UniRef90_Q9I1N4
PA_22	pslF	P	contig_1	47956	49143	+	SAMPLE22_00050	PslF	RefSeq:WP_003158941.1, SO:0001217, UniParc:UPI00006D8FCE, UniRef:UniRef100_A0A2C9WWA4, UniRef:UniRef50_Q9I1N3, UniRef:UniRef90_Q9I1N3
PA_22	pslJ	P	contig_1	52954	54198	+	SAMPLE22_00056	PslJ	KEGG:K21003, SO:0001217, UniRef:UniRef50_Q9I1M9, UniRef:UniRef90_Q9I1M9
PA_22	pqsH	P	contig_1	561154	562302	-	SAMPLE22_00640	2-heptyl-3-hydroxy-4(1H)-quinolone synthase	BlastRules:WP_003119987, EC:1.14.13.182, GO:0004497, GO:0009372, GO:0044550, GO:0071949, GO:0102164, KEGG:K17940, RefSeq:WP_003090354.1, SO:0001217, UniParc:UPI00000C5753, UniRef:UniRef100_Q9I0Q0, UniRef:UniRef50_Q02N79, UniRef:UniRef90_Q02N79
PA_22	pelG	P	contig_1	1240716	1241774	-	SAMPLE22_01534	exopolysaccharide Pel transporter PelG	KEGG:K21012, SO:0001217, UniRef:UniRef50_K2DI44, UniRef:UniRef90_UPI00106CC111
PA_22	pelF	F	contig_1	1242468	1243271	-	SAMPLE22_01537	(pseudo) GT4 family glycosyltransferase PelF	GO:0016757, SO:0001217, UniRef:UniRef50_UPI00106A6B58, UniRef:UniRef90_UPI00106A6B58
PA_22	pelD	P	contig_1	1244564	1244914	-	SAMPLE22_01539	PelD GGDEF domain-containing protein	SO:0001217, UniRef:UniRef50_UPI001FC9FA74, UniRef:UniRef90_UPI001FC9FA74
PA_22	pelB	P	contig_1	1246488	1250069	-	SAMPLE22_01541	PelB	KEGG:K21007, RefSeq:WP_033895380.1, SO:0001217, UniParc:UPI0003DD874D, UniRef:UniRef100_UPI00067B2E76, UniRef:UniRef50_Q9HZE5, UniRef:UniRef90_Q9HZE5
PA_22	pelA	F	contig_1	1250021	1251250	-	SAMPLE22_01542	(pseudo) PelA protein	KEGG:K21006, SO:0001217, UniRef:UniRef50_A0A3S4RDU6, UniRef:UniRef90_A0A3S4RDU6
PA_22	amrZ	P	contig_1	1613501	1613827	+	SAMPLE22_01989	transcriptional regulator AmrZ	BlastRules:WP_003091802, GO:0000976, GO:0001217, GO:0003677, GO:0032885, GO:0032993, GO:0043107, GO:0043565, GO:0044780, GO:0045892, GO:1900232, GO:1900233, GO:1902201, GO:2000147, RefSeq:WP_003091802.1, SO:0001217, UniParc:UPI00000D4234, UniRef:UniRef100_G3XCY4, UniRef:UniRef50_G3XCY4, UniRef:UniRef90_G3XCY4
PA_22	rhlI	P	contig_1	1710596	1711201	-	SAMPLE22_02107	acyl-homoserine-lactone synthase	BlastRules:WP_003113896, EC:2.3.1.184, RefSeq:WP_003111059.1, SO:0001217, UniParc:UPI000016FC53, UniRef:UniRef100_D2EDN9, UniRef:UniRef50_D2EDN9, UniRef:UniRef90_D2EDN9
PA_22	algD	P	contig_1	1760539	1761849	+	SAMPLE22_02168	GDP-mannose 6-dehydrogenase	BlastRules:WP_003110461, EC:1.1.1.132, GO:0006970, GO:0036460, GO:0042121, GO:0044010, GO:0047919, GO:0051287, KEGG:K00066, RefSeq:WP_003110461.1, SO:0001217, UniParc:UPI000012584C, UniRef:UniRef100_P11759, UniRef:UniRef50_P11759, UniRef:UniRef90_P11759
PA_22	algE	P	contig_1	1766159	1767631	+	SAMPLE22_02172	outer membrane porin AlgE	BlastRules:WP_003092105, GO:0009279, GO:0042121, KEGG:K16081, RefSeq:WP_003092105.1, SO:0001217, UniParc:UPI000012584E, UniRef:UniRef100_P18895, UniRef:UniRef50_P18895, UniRef:UniRef90_P18895
PA_22	algE	P	contig_1	1767764	1769281	+	SAMPLE22_02173	outer membrane protein AlgE	EC:5.1.3.37, GO:0016853, GO:0042121, GO:0042597, SO:0001217, UniRef:UniRef50_Q51371, UniRef:UniRef90_Q51371, VFDB:VFC0271, VFDB:VFG000127
PA_22	algF	P	contig_1	1775148	1775519	+	SAMPLE22_02182	Alginate biosynthesis protein AlgF	SO:0001217, UniRef:UniRef50_A0A448BGS1, UniRef:UniRef90_A0A448BGS1
PA_22	bifA	P	contig_1	5198648	5200747	-	SAMPLE22_06285	cyclic-di-GMP phosphodiesterase BifA	BlastRules:WP_003094007, EC:3.1.4.52, KEGG:K21024, SO:0001217, UniRef:UniRef50_Q9HW35, UniRef:UniRef90_Q9HW35
PA_22	mucB	P	contig_1	5401565	5402335	+	SAMPLE22_06528	Negative regulator for alginate biosynthesis MucB	KEGG:K03598, SO:0001217, UniParc:UPI0002F049A4, UniRef:UniRef100_A0A3M5D7D3, UniRef:UniRef50_P38108, UniRef:UniRef90_A6VAL2
PA_22	mucC	F	contig_1	5402353	5402649	+	SAMPLE22_06529	(pseudo) Positive regulator for alginate biosynthesis MucC	KEGG:K03803, SO:0001217, UniRef:UniRef50_G3XCY1, UniRef:UniRef90_G3XCY1
PA_22	mucD	P	contig_1	5402826	5404250	+	SAMPLE22_06530	serine protease MucD	BlastRules:WP_003114183, RefSeq:WP_003114183.1, SO:0001217, UniParc:UPI00000D4255, UniRef:UniRef100_G3XD20, UniRef:UniRef50_Q48EU9, UniRef:UniRef90_G3XD20
PA_22	pqsE	P	contig_1	5676601	5677506	+	SAMPLE22_06876	2-aminobenzoylacetyl-CoA thioesterase PqsE	BlastRules:WP_003086247, EC:3.1.2.32, GO:0003677, GO:0006355, GO:0016787, GO:0044550, GO:0046872, KEGG:K18099, RefSeq:WP_003086247.1, SO:0001217, UniParc:UPI0000139EE3, UniRef:UniRef100_P20581, UniRef:UniRef50_P20581, UniRef:UniRef90_P20581
PA_22	phnB	P	contig_1	5679192	5679794	+	SAMPLE22_06879	Anthranilate synthase component 2, pyocyanine specific	EC:4.1.3.27, GO:0000162, GO:0002047, GO:0004048, GO:0004049, RefSeq:WP_003112548.1, SO:0001217, UniParc:UPI0000131991, UniRef:UniRef100_P09786, UniRef:UniRef50_P09786, UniRef:UniRef90_P09786
PA_22	lasR	P	contig_1	6038762	6039481	+	SAMPLE22_07339	transcriptional regulator LasR	BlastRules:WP_003082999, GO:0000976, GO:0001216, GO:0003700, GO:0006355, GO:0009372, GO:0010468, GO:0032993, GO:0043565, GO:0045893, GO:0051544, GO:0060310, KEGG:K18304, RefSeq:WP_003082999.1, SO:0001217, UniParc:UPI000012E231, UniRef:UniRef100_P25084, UniRef:UniRef50_P25084, UniRef:UniRef90_P25084
PA_22	pilN	P	contig_1	653498	653905	-	SAMPLE22_00756	PilN domain-containing protein	SO:0001217, UniRef:UniRef50_A0A6N0KPR3, UniRef:UniRef90_A0A6N0KPR3
PA_22	pilW	F	contig_1	2120724	2121311	-	SAMPLE22_02597	(pseudo) type IV pilus biogenesis/stability protein PilW	GO:0005515, GO:0009279, GO:0009297, GO:0030911, GO:0043107, GO:0043683, GO:0046903, SO:0001217, UniRef:UniRef50_Q9HXJ2, UniRef:UniRef90_Q9HXJ2
PA_22	pilJ	P	contig_1	3022388	3023365	-	SAMPLE22_03701	Protein PilJ	SO:0001217, UniRef:UniRef50_UPI0020005BBE
PA_22	pilI	P	contig_1	3023450	3023983	-	SAMPLE22_03702	Protein PilI	GO:0005829, GO:0006935, GO:0007165, SO:0001217, UniRef:UniRef50_P43502, UniRef:UniRef90_P43502
PA_22	pilH	P	contig_1	3024034	3024399	-	SAMPLE22_03703	twitching motility response regulator PilH	BlastRules:WP_003084587, BlastRules:WP_008283762, BlastRules:WP_011036249, BlastRules:WP_014704326, COG:COG0745, COG:TK, GO:0000160, RefSeq:WP_003084587.1, SO:0001217, UniParc:UPI0000131ACA, UniRef:UniRef100_P43501, UniRef:UniRef50_P43501, UniRef:UniRef90_P43501
PA_22	pilG	P	contig_1	3024446	3024853	-	SAMPLE22_03704	twitching motility response regulator PilG	BlastRules:WP_000389061, BlastRules:WP_003084583, BlastRules:WP_008284039, BlastRules:WP_014704325, COG:COG0745, COG:TK, GO:0000160, RefSeq:WP_003084583.1, SO:0001217, UniParc:UPI0000131AC9, UniRef:UniRef100_P46384, UniRef:UniRef50_P46384, UniRef:UniRef90_P46384
PA_22	pilU	P	contig_1	3035556	3036704	-	SAMPLE22_03717	twitching motility protein PilU	GO:0005524, GO:0005737, GO:0016887, GO:0016888, GO:0043107, KEGG:K02670, RefSeq:WP_003100959.1, SO:0001217, UniParc:UPI00000D420E, UniRef:UniRef100_G3XCX3, UniRef:UniRef50_G3XCX3, UniRef:UniRef90_G3XCX3, VFDB:VFC0001, VFDB:VFG001224
PA_22	pilT	P	contig_1	3036881	3037915	-	SAMPLE22_03718	type IV pilus twitching motility protein PilT	BlastRules:WP_003084552, COG:COG2805, COG:NU, GO:0005524, GO:0005737, GO:0016887, GO:0043107, GO:0043108, GO:0044096, KEGG:K02669, RefSeq:WP_003084552.1, SO:0001217, UniParc:UPI0000131AD1, UniRef:UniRef100_P24559, UniRef:UniRef50_P24559, UniRef:UniRef90_P24559
PA_22	fliL	P	contig_1	4032926	4033345	+	SAMPLE22_04857	Flagellar protein FliL	RefSeq:WP_003096328.1, SO:0001217, UniParc:UPI00000C5F6A, UniRef:UniRef100_Q9HTV7, UniRef:UniRef50_W6QS88, UniRef:UniRef90_A0A6A9JTH1
PA_22	pilM	P	contig_1	4254760	4255824	+	SAMPLE22_05117	type IV pilus assembly protein PilM	BlastRules:WP_003110888, GO:0005524, GO:0005737, GO:0043107, GO:0043683, GO:0044096, GO:0046872, GO:0051301, RefSeq:WP_003110888.1, SO:0001217, UniParc:UPI00000D4249, UniRef:UniRef100_G3XD28, UniRef:UniRef50_G3XD28, UniRef:UniRef90_G3XD28
PA_22	pilN	P	contig_1	4255824	4256420	+	SAMPLE22_05118	type 4a pilus biogenesis protein PilN	BlastRules:WP_003095839, GO:0005886, GO:0043107, GO:0043683, GO:0044096, RefSeq:WP_015647905.1, SO:0001217, UniParc:UPI00033026D0, UniRef:UniRef100_A0A9P1VYV7, UniRef:UniRef50_G3XD30, UniRef:UniRef90_G3XD30
PA_22	pilO	P	contig_1	4256417	4257040	+	SAMPLE22_05119	type 4a pilus biogenesis protein PilO	BlastRules:WP_003103268, GO:0005886, GO:0043107, GO:0043683, GO:0044096, RefSeq:WP_003103268.1, SO:0001217, UniParc:UPI00000D4260, UniRef:UniRef100_G3XD51, UniRef:UniRef50_G3XD51, UniRef:UniRef90_G3XD51
PA_22	pilP	P	contig_1	4257037	4257561	+	SAMPLE22_05120	type 4a pilus biogenesis lipoprotein PilP	BlastRules:WP_003095836, GO:0005886, GO:0043107, GO:0043683, GO:0044096, RefSeq:WP_003095836.1, SO:0001217, UniParc:UPI00000D4239, UniRef:UniRef100_G3XCX7, UniRef:UniRef50_G3XCX7, UniRef:UniRef90_G3XCX7
PA_22	pilQ	P	contig_1	4257614	4259758	+	SAMPLE22_05121	type 4a pilus secretin PilQ	BlastRules:WP_003114575, GO:0009279, GO:0009306, GO:0043683, RefSeq:WP_003146401.1, SO:0001217, UniParc:UPI000281A593, UniRef:UniRef100_A0A9P1VWE9, UniRef:UniRef50_P34750, UniRef:UniRef90_P34750
PA_22	pilE	P	contig_1	4875659	4876084	-	SAMPLE22_05862	type 4a pilus minor pilin PilE	BlastRules:WP_003094721, GO:0005886, GO:0009297, GO:0043107, GO:0043683, RefSeq:WP_003094721.1, SO:0001217, UniParc:UPI00000C4EC1, UniRef:UniRef100_G3XD43, UniRef:UniRef50_G3XD43, UniRef:UniRef90_G3XD43
PA_22	pilY2	P	contig_1	4876081	4876428	-	SAMPLE22_05863	type 4a fimbrial biogenesis protein PilY2	BlastRules:WP_003102609, KEGG:K02675, RefSeq:WP_003102609.1, SO:0001217, UniParc:UPI00000D4268, UniRef:UniRef100_G3XD55, UniRef:UniRef50_G3XD55, UniRef:UniRef90_G3XD55
PA_22	pilY1	F	contig_1	4876495	4877514	-	SAMPLE22_05864	(pseudo) Type 4 fimbrial biogenesis protein PilY1	SO:0001217, UniRef:UniRef50_UPI00289C5225, UniRef:UniRef90_UPI0001C397D5
PA_22	pilY1	F	contig_1	4877484	4879370	-	SAMPLE22_05865	(pseudo) type 4a pilus biogenesis protein PilY1	SO:0001217, UniRef:UniRef50_A0A653B7H4, UniRef:UniRef90_UPI00106A80D8
PA_22	pilX	P	contig_1	4879930	4880517	-	SAMPLE22_05866	type 4a pilus minor pilin PilX	BlastRules:WP_003112826, RefSeq:WP_015648054.1, SO:0001217, UniParc:UPI0002E9C29B, UniRef:UniRef100_A0A9P1W070, UniRef:UniRef50_Q9HVM9, UniRef:UniRef90_Q9HVM9
PA_22	fimU	P	contig_1	4881880	4882383	-	SAMPLE22_05869	type 4 fimbrial biogenesis protein FimU	SO:0001217, UniRef:UniRef50_G3XCZ0, UniRef:UniRef90_G3XCZ0, VFDB:VFC0001, VFDB:VFG001216
PA_22	pilR	P	contig_1	4884273	4885013	-	SAMPLE22_05872	Type IV fimbriae expression regulatory protein pilR	SO:0001217, UniRef:UniRef50_A0A3M6H012
PA_22	pilS	P	contig_1	4885573	4887213	-	SAMPLE22_05874	two-component system sensor histidine kinase PilS	BlastRules:WP_003094692, EC:2.7.13.3, GO:0000155, GO:0005524, GO:0005886, GO:0060491, SO:0001217, UniRef:UniRef50_P33639, UniRef:UniRef90_P33639
PA_22	pilM	P	contig_1	4939024	4939461	-	SAMPLE22_05944	PilM	RefSeq:WP_003120998.1, SO:0001217, UniParc:UPI0000D724A2, UniRef:UniRef100_A0A080VGY2, UniRef:UniRef50_Q6X3P5, UniRef:UniRef90_Q6X3P5
PA_22	pilV	P	contig_1	4939784	4940374	-	SAMPLE22_05946	shufflon system plasmid conjugative transfer pilus tip adhesin PilV	SO:0001217, UniRef:UniRef50_UPI000AD96AA3
PA_22	pilV	P	contig_1	4940365	4940856	-	SAMPLE22_05947	Shufflon system plasmid conjugative transfer pilus tip adhesin PilV	RefSeq:WP_366983328.1, SO:0001217, UniParc:UPI002A378317, UniRef:UniRef100_UPI002A378317, UniRef:UniRef50_A0AAX2ALK3, UniRef:UniRef90_A0AAX2ALK3
PA_22	pilX	P	contig_1	4941802	4942332	-	SAMPLE22_05949	Pilus assembly protein PilX	RefSeq:WP_003120996.1, SO:0001217, UniParc:UPI0000D7249F, UniRef:UniRef100_A0A0F6UHF6, UniRef:UniRef50_A0A0A1YGK0, UniRef:UniRef90_A0A0F6UHF6
PA_22	pilP	P	contig_1	4945018	4945551	-	SAMPLE22_05953	Pilus assembly facilitator protein PilP	RefSeq:WP_033896056.1, SO:0001217, UniParc:UPI0003DD997D, UniRef:UniRef100_A0A0U4JW45, UniRef:UniRef50_A0A0A1YEB0, UniRef:UniRef90_G8CP69
PA_22	pilN	P	contig_1	4947331	4948443	-	SAMPLE22_05956	PilN family type IVB pilus formation outer membrane protein	GO:0009297, GO:0009306, GO:0019867, SO:0001217, UniRef:UniRef50_UPI000BB9BB53, UniRef:UniRef90_UPI00211B56E3
PA_22	pilL	P	contig_1	4949127	4949699	-	SAMPLE22_05958	PilL N-terminal domain-containing protein	SO:0001217, UniRef:UniRef50_A0A0Q0D4E2, UniRef:UniRef90_UPI001ABCA6FF
PA_22	pilD	P	contig_1	4990676	4991548	-	SAMPLE22_06018	type IV prepilin peptidase/methyltransferase PilD	BlastRules:WP_003112839, GO:0004190, GO:0005886, GO:0006465, GO:0008170, GO:0009297, GO:0015627, GO:0032259, GO:0043683, GO:0046872, RefSeq:WP_015648060.1, SO:0001217, UniParc:UPI00032F8789, UniRef:UniRef100_A0A9P1W1Y0, UniRef:UniRef50_P22610, UniRef:UniRef90_P22610
PA_22	pilB	F	contig_1	4992824	4993741	-	SAMPLE22_06021	(pseudo) type IV-A pilus assembly ATPase PilB	GO:0009297, GO:0016887, SO:0001217, UniRef:UniRef50_A0A1R4GQM9, UniRef:UniRef90_UPI0027381941
PA_22	flgB	P	contig_1	5757840	5758247	+	SAMPLE22_06988	flagellar basal body rod protein FlgB	GO:0030694, GO:0071973, RefSeq:WP_003082144.1, SO:0001217, UniParc:UPI00000C523A, UniRef:UniRef100_Q9I4Q2, UniRef:UniRef50_R4YL82, UniRef:UniRef90_Q9I4Q2, VFDB:VFC0204, VFDB:VFG014148
PA_22	flgC	P	contig_1	5758253	5758693	+	SAMPLE22_06989	flagellar basal-body rod protein FlgC	GO:0030694, GO:0071973, RefSeq:WP_003082150.1, SO:0001217, UniParc:UPI00000C523B, UniRef:UniRef100_Q9I4Q1, UniRef:UniRef50_A0A9E5AA33, UniRef:UniRef90_Q9I4Q1, VFDB:VFC0204, VFDB:VFG001236
PA_22	flgD	P	contig_1	5758706	5759419	+	SAMPLE22_06990	flagellar basal-body rod modification protein FlgD	RefSeq:WP_003082153.1, SO:0001217, UniParc:UPI00000C523C, UniRef:UniRef100_Q9I4Q0, UniRef:UniRef50_Q9I4Q0, UniRef:UniRef90_Q9I4Q0, VFDB:VFC0204, VFDB:VFG001237
PA_22	flgE	P	contig_1	5759447	5760835	+	SAMPLE22_06991	flagellar hook protein FlgE	RefSeq:WP_003086405.1, SO:0001217, UniParc:UPI00003965CF, UniRef:UniRef100_A0A077JNM0, UniRef:UniRef50_Q9I4P9, UniRef:UniRef90_Q9I4P9, VFDB:VFC0204, VFDB:VFG001238
PA_22	flgF	P	contig_1	5761052	5761801	+	SAMPLE22_06992	flagellar basal-body rod protein FlgF	RefSeq:WP_003082159.1, SO:0001217, UniParc:UPI00000C523E, UniRef:UniRef100_Q9I4P8, UniRef:UniRef50_Q9I4P8, UniRef:UniRef90_Q9I4P8, VFDB:VFC0204, VFDB:VFG001239
PA_22	flgG	P	contig_1	5761848	5762633	+	SAMPLE22_06993	flagellar basal-body rod protein FlgG	COG:COG4786, COG:N, GO:0009426, GO:0071973, RefSeq:WP_003082164.1, SO:0001217, UniParc:UPI00000C523F, UniRef:UniRef100_Q9I4P7, UniRef:UniRef50_Q9I4P7, UniRef:UniRef90_Q9I4P7, VFDB:VFC0204, VFDB:VFG001240
PA_22	flgH	P	contig_1	5762777	5763373	+	SAMPLE22_06994	flagellar basal body L-ring protein FlgH	GO:0003774, GO:0009279, GO:0009427, GO:0071973, KEGG:K02393, SO:0001217, UniRef:UniRef50_Q52081, UniRef:UniRef90_Q9I4P6
PA_22	flgI	P	contig_1	5763764	5764495	+	SAMPLE22_06996	flagellar basal body P-ring protein FlgI	KEGG:K02394, SO:0001217, UniRef:UniRef50_A0A656AG86, UniRef:UniRef90_UPI00193BE8C9
PA_22	flgJ	P	contig_1	5764506	5765708	+	SAMPLE22_06997	flagellar rod assembly protein/muramidase FlgJ	EC:3.2.1.-, GO:0004040, GO:0016798, GO:0042597, GO:0044780, GO:0071555, GO:0071973, SO:0001217, UniRef:UniRef50_Q9I4P4, UniRef:UniRef90_Q9I4P4, VFDB:VFC0204, VFDB:VFG001243
PA_22	flgK	P	contig_1	5765727	5767778	+	SAMPLE22_06998	flagellar hook-associated protein 1 FlgK	GO:0005198, GO:0009424, GO:0044780, RefSeq:WP_015648334.1, SO:0001217, UniParc:UPI000330895B, UniRef:UniRef100_A0A9P1VZE5, UniRef:UniRef50_F8H3K6, UniRef:UniRef90_Q9I4P3, VFDB:VFC0204, VFDB:VFG001244
PA_22	flgL	P	contig_1	5768450	5769121	+	SAMPLE22_07000	flagellar hook-associated protein FlgL	GO:0001539, GO:0005198, GO:0009424, SO:0001217, UniRef:UniRef50_A0A3M5EF72, UniRef:UniRef90_A0A3M5EF72
PA_22	fliC	P	contig_1	5776592	5778058	+	SAMPLE22_07010	B-type flagellin	BlastRules:WP_003112503, GO:0005198, GO:0005576, GO:0009288, GO:0071973, KEGG:K02406, RefSeq:WP_003112503.1, SO:0001217, UniParc:UPI000012A88C, UniRef:UniRef100_P72151, UniRef:UniRef50_P72151, UniRef:UniRef90_P72151
PA_22	fliD	P	contig_1	5778593	5780017	+	SAMPLE22_07012	flagellar capping protein FliD	GO:0005576, GO:0007155, GO:0009421, GO:0009424, GO:0071973, KEGG:K02407, RefSeq:WP_003082190.1, SO:0001217, UniParc:UPI000012A8EA, UniRef:UniRef100_Q9K3C5, UniRef:UniRef50_Q9K3C5, UniRef:UniRef90_Q9K3C5, VFDB:VFC0204, VFDB:VFG001247
PA_22	fleQ	F	contig_1	5781116	5781316	+	SAMPLE22_07015	(pseudo) Transcriptional regulator FleQ	SO:0001217, UniRef:UniRef50_UPI0006B87F51, UniRef:UniRef90_UPI0006B87F51
PA_22	fleQ	P	contig_1	5781492	5782586	+	SAMPLE22_07016	transcriptional regulator FleQ	KEGG:K10941, SO:0001217, UniRef:UniRef50_A0A6F8PM33, UniRef:UniRef90_UPI001053D420
PA_22	fleS	P	contig_1	5782698	5783906	+	SAMPLE22_07017	sensor histidine kinase FleS	BlastRules:WP_003086450, EC:2.7.13.3, GO:0000155, GO:0000160, GO:0005524, KEGG:K10942, RefSeq:WP_023116704.1, SO:0001217, UniParc:UPI0003B96988, UniRef:UniRef100_A0A9P1RDH9, UniRef:UniRef50_Q9I4N4, UniRef:UniRef90_Q9I4N4
PA_22	fleR	P	contig_1	5783911	5784879	+	SAMPLE22_07018	Sigma-54 dependent DNA-binding response regulator FleR	SO:0001217, UniRef:UniRef50_A0A0P9TMV6
PA_22	fliF	P	contig_1	5786038	5787723	+	SAMPLE22_07021	flagellar M-ring protein FliF	GO:0001539, GO:0003774, GO:0005198, GO:0005886, GO:0009431, GO:0071973, SO:0001217, UniRef:UniRef50_Q51463, UniRef:UniRef90_Q51463, VFDB:VFC0204, VFDB:VFG001251
PA_22	fliG	P	contig_1	5787729	5788745	+	SAMPLE22_07022	flagellar motor switch protein G	GO:0003774, GO:0005886, GO:0006935, GO:0009288, GO:0009425, GO:0071973, RefSeq:WP_003082212.1, SO:0001217, UniParc:UPI000012A9B0, UniRef:UniRef100_Q51464, UniRef:UniRef50_Q51464, UniRef:UniRef90_Q51464, VFDB:VFC0204, VFDB:VFG001252
PA_22	fliH	P	contig_1	5788747	5789553	+	SAMPLE22_07023	flagellar assembly protein H	GO:0003774, GO:0009288, GO:0071973, KEGG:K02411, RefSeq:WP_023090744.1, SO:0001217, UniParc:UPI0003B0DC61, UniRef:UniRef100_A0A9P1W071, UniRef:UniRef50_W9TLZ8, UniRef:UniRef90_A0A069Q471, VFDB:VFC0204, VFDB:VFG001253
PA_22	fliI	P	contig_1	5789543	5790907	+	SAMPLE22_07024	flagellum-specific ATP synthase FliI	EC:7.1.2.2, GO:0005524, GO:0005737, GO:0016887, GO:0030254, GO:0030257, GO:0044780, GO:0045261, GO:0046933, GO:0046961, GO:0071973, KEGG:K02412, SO:0001217, UniRef:UniRef50_Q9I4N1, UniRef:UniRef90_Q9I4N1, VFDB:VFC0204, VFDB:VFG001254
PA_22	fliJ	P	contig_1	5790911	5791354	+	SAMPLE22_07025	flagellar protein FliJ	GO:0003774, GO:0009288, GO:0071973, RefSeq:WP_003082220.1, SO:0001217, UniParc:UPI00000C524C, UniRef:UniRef100_Q9I4N0, UniRef:UniRef50_A0A969XEC7, UniRef:UniRef90_Q9I4N0, VFDB:VFC0204, VFDB:VFG001255
PA_22	fliK	F	contig_1	6051352	6051960	+	SAMPLE22_07355	(pseudo) flagellar hook-length control protein FliK	KEGG:K02414, SO:0001217, UniRef:UniRef50_UPI00301BB0BC, UniRef:UniRef90_UPI00301BB0BC
PA_22	fliK	P	contig_1	6051918	6052355	+	SAMPLE22_07356	flagellar hook-length control protein FliK	KEGG:K02414, SO:0001217, UniRef:UniRef50_UPI000515BC67, UniRef:UniRef90_UPI00106CBA06
PA_22	fliL	P	contig_1	6052595	6053116	+	SAMPLE22_07357	flagellar basal body protein FliL	GO:0071973, KEGG:K02415, RefSeq:WP_003083042.1, SO:0001217, UniParc:UPI00000C5384, UniRef:UniRef100_Q9I3Q5, UniRef:UniRef50_A0A9X7YSX5, UniRef:UniRef90_Q9I3Q5, VFDB:VFC0204, VFDB:VFG014486
PA_22	fliM	P	contig_1	6053124	6054095	+	SAMPLE22_07358	flagellar motor switch protein FliM	COG:COG1868, COG:N, GO:0001539, GO:0003774, GO:0005886, GO:0009288, GO:0009425, GO:0050918, GO:0071978, RefSeq:WP_003083045.1, SO:0001217, UniParc:UPI000012A9D0, UniRef:UniRef100_Q51465, UniRef:UniRef50_Q51465, UniRef:UniRef90_Q51465, VFDB:VFC0204, VFDB:VFG001256
PA_22	fliN	P	contig_1	6054122	6054595	+	SAMPLE22_07359	flagellar motor switch protein FliN	GO:0003774, GO:0005886, GO:0006935, GO:0009425, GO:0071973, RefSeq:WP_003083049.1, SO:0001217, UniParc:UPI000012A9D8, UniRef:UniRef100_Q51466, UniRef:UniRef50_Q51466, UniRef:UniRef90_Q51466, VFDB:VFC0204, VFDB:VFG001257
PA_22	fliO	P	contig_1	6054597	6055049	+	SAMPLE22_07360	flagellar protein FliO	GO:0005886, GO:0006935, GO:0009425, GO:0016020, GO:0044781, GO:0097588, RefSeq:WP_003083051.1, SO:0001217, UniParc:UPI000012A9DB, UniRef:UniRef100_Q51467, UniRef:UniRef50_Q51467, UniRef:UniRef90_Q51467, VFDB:VFC0204, VFDB:VFG001258
PA_22	fliP	P	contig_1	6055046	6055813	+	SAMPLE22_07361	flagellar biosynthetic protein FliP	GO:0005886, GO:0009306, GO:0009425, GO:0016020, GO:0044781, KEGG:K02419, RefSeq:WP_003083052.1, SO:0001217, UniParc:UPI000012A9E1, UniRef:UniRef100_Q51468, UniRef:UniRef50_Q51468, UniRef:UniRef90_Q51468, VFDB:VFC0204, VFDB:VFG001259
PA_22	fliQ	P	contig_1	6055858	6056127	+	SAMPLE22_07362	flagellar biosynthetic protein FliQ	GO:0016020, GO:0044780, KEGG:K02420, RefSeq:WP_003083053.1, SO:0001217, UniParc:UPI00000C5385, UniRef:UniRef100_Q9I3Q4, UniRef:UniRef50_A0A3N5DV42, UniRef:UniRef90_Q9I3Q4, VFDB:VFC0204, VFDB:VFG001260
PA_22	fliR	P	contig_1	6056127	6056903	+	SAMPLE22_07363	flagellar biosynthetic protein FliR	GO:0006605, GO:0016020, GO:0044780, KEGG:K02421, RefSeq:WP_003083054.1, SO:0001217, UniParc:UPI0000396723, UniRef:UniRef100_A0A0D6I559, UniRef:UniRef50_Q9I3Q3, UniRef:UniRef90_Q9I3Q3, VFDB:VFC0204, VFDB:VFG001261
PA_22	tssE	P	contig_1	202885	203310	+	SAMPLE22_00233	type VI secretion system baseplate subunit TssE	GO:0033103, RefSeq:WP_003122696.1, SO:0001217, UniParc:UPI00006D9018, UniRef:UniRef100_A0A0C7CWK6, UniRef:UniRef50_Q9I1B1, UniRef:UniRef90_Q9I1B1, VFDB:VFC0086, VFDB:VFG041040
PA_22	tssF	P	contig_1	203713	205086	+	SAMPLE22_00235	type VI secretion system baseplate subunit TssF	GO:0033103, KEGG:K11896, SO:0001217, UniRef:UniRef50_UPI001CA47C6A, UniRef:UniRef90_UPI00106C2CAE
PA_22	tssG	P	contig_1	205328	206065	+	SAMPLE22_00236	type VI secretion system baseplate subunit TssG	GO:0033103, KEGG:K11895, SO:0001217, UniRef:UniRef50_UPI0010490FF9, UniRef:UniRef90_UPI0010490FF9
PA_22	tssH	P	contig_1	206067	208205	+	SAMPLE22_00237	type VI secretion system ATPase TssH	GO:0016887, GO:0033103, GO:0033104, SO:0001217, UniRef:UniRef50_A0AAN4TLQ5, UniRef:UniRef90_UPI00093DA3D7
PA_22	rhlB	P	contig_1	1712241	1713506	-	SAMPLE22_02110	rhamnosyltransferase chain B	SO:0001217, UniRef:UniRef50_A0A9P1VZG6, UniRef:UniRef90_A0A9P1VZG6, VFDB:VFC0258, VFDB:VFG000155
PA_22	rhlA	P	contig_1	1713572	1714459	-	SAMPLE22_02111	3-(3-hydroxydecanoyloxy)decanoate synthase	BlastRules:WP_003113897, EC:2.3.1.-, GO:0009102, GO:0016020, GO:0016746, GO:0090499, GO:0106236, KEGG:K18100, RefSeq:WP_003092013.1, SO:0001217, UniParc:UPI000016FCFE, UniRef:UniRef100_A0A0H2ZE72, UniRef:UniRef50_Q51559, UniRef:UniRef90_Q51559
PA_22	lasB	P	contig_1	1966222	1967718	-	SAMPLE22_02405	M4 family elastase LasB	BlastRules:WP_003113835, EC:3.4.24.26, GO:0004175, GO:0004222, GO:0005576, GO:0006508, GO:0015628, GO:0043952, GO:0044010, GO:0046872, GO:0071978, RefSeq:WP_003100682.1, SO:0001217, UniParc:UPI0002044FEC, UniRef:UniRef100_L8AX98, UniRef:UniRef50_P14756, UniRef:UniRef90_P14756
PA_22	exoS	P	contig_1	2208486	2209847	-	SAMPLE22_02725	T3SS effector bifunctional cytotoxin exoenzyme S	BlastRules:WP_003113791, GO:0005096, GO:0005576, GO:0016779, GO:0090729, GO:0106274, RefSeq:WP_015649489.1, SO:0001217, UniParc:UPI00000AE926, UniRef:UniRef100_Q93SQ0, UniRef:UniRef50_G3XDA1, UniRef:UniRef90_G3XDA1
PA_22	exoS	P	contig_1	2210034	2210384	+	SAMPLE22_02726	chaperone for exoS	RefSeq:WP_003092889.1, SO:0001217, UniParc:UPI0001E9E91D, UniRef:UniRef100_A0A077JM80, UniRef:UniRef50_Q93Q18, UniRef:UniRef90_A0A077JM80, VFDB:VFC0086, VFDB:VFG042140
PA_22	rhlB	P	contig_1	2227048	2227953	+	SAMPLE22_02749	ATP-dependent RNA helicase RhlB	SO:0001217, UniRef:UniRef50_A0A1G3E7U9
PA_22	exsA	P	contig_1	2855846	2856757	+	SAMPLE22_03503	Exoenzyme S synthesis regulatory protein ExsA	SO:0001217, UniRef:UniRef50_A0A9P1R587
PA_22	tssE	P	contig_1	3462121	3462630	-	SAMPLE22_04224	type VI secretion system hcp secretion island protein HsiF1, a gp25-like protein, but not exhibit lysozyme activity	GO:0005737, GO:0033103, KEGG:K11897, RefSeq:WP_003104971.1, SO:0001217, UniParc:UPI00000C4F28, UniRef:UniRef100_Q9I745, UniRef:UniRef50_Q9I745, UniRef:UniRef90_Q9I745, VFDB:VFC0086, VFDB:VFG002073
PA_22	tssC	P	contig_1	3464209	3464976	-	SAMPLE22_04227	type VI secretion system contractile sheath large subunit	GO:0033103, GO:0033104, SO:0001217, UniRef:UniRef50_K0W0A7, UniRef:UniRef90_UPI00380E3D03
PA_22	tssB	P	contig_1	3465717	3466235	-	SAMPLE22_04229	type VI secretion system tubule-forming protein VipA	GO:0033103, RefSeq:WP_003083666.1, SO:0001217, UniParc:UPI00000C4F24, UniRef:UniRef100_Q9I749, UniRef:UniRef50_Q9I749, UniRef:UniRef90_Q9I749, VFDB:VFC0086, VFDB:VFG002069
PA_22	aprA	P	contig_1	5948293	5949732	+	SAMPLE22_07219	serralysin family metalloprotease AprA	BlastRules:WP_003082542, EC:3.4.24.40, GO:0001869, GO:0004222, GO:0005509, GO:0005615, GO:0006508, GO:0008233, GO:0008270, GO:0010765, GO:0045959, KEGG:K01406, RefSeq:WP_003082542.1, SO:0001217, UniParc:UPI00001120E0, UniRef:UniRef100_Q03023, UniRef:UniRef50_Q03023, UniRef:UniRef90_Q03023
PA_22	tssB	P	contig_1	6428660	6429196	+	SAMPLE22_07839	type VI secretion system contractile sheath small subunit	GO:0033103, SO:0001217, UniRef:UniRef50_A0A0F9VGA1, UniRef:UniRef90_A6V7D4, VFDB:VFC0086, VFDB:VFG041015
PA_22	tssC	P	contig_1	6429193	6430668	+	SAMPLE22_07840	type VI secretion system contractile sheath large subunit	GO:0033103, GO:0033104, KEGG:K11900, RefSeq:WP_003087596.1, SO:0001217, UniParc:UPI00000C5430, UniRef:UniRef100_Q9I367, UniRef:UniRef50_Q2T6Y3, UniRef:UniRef90_Q9I367, VFDB:VFC0086, VFDB:VFG041016
PA_22	tssE	P	contig_1	6430681	6431088	+	SAMPLE22_07841	type VI secretion system baseplate subunit TssE	GO:0033103, KEGG:K11905, RefSeq:WP_003117740.1, SO:0001217, UniParc:UPI00006D82E1, UniRef:UniRef100_A0A9P1R508, UniRef:UniRef50_Q9I366, UniRef:UniRef90_Q9I366, VFDB:VFC0086, VFDB:VFG041017
PA_22	tssF	P	contig_1	6431426	6431704	+	SAMPLE22_07844	type VI secretion system baseplate subunit TssF	SO:0001217, UniRef:UniRef50_A0A7X7JMU5, UniRef:UniRef90_UPI0013DFD2AE
PA_22	tssF	P	contig_1	6431728	6433347	+	SAMPLE22_07845	type VI secretion system baseplate subunit TssF	GO:0033103, KEGG:K11896, SO:0001217, UniRef:UniRef50_A0A5E6U713, UniRef:UniRef90_A0A2R3IY45
PA_22	tssG	F	contig_1	6433325	6433687	+	SAMPLE22_07846	(pseudo) type VI secretion system baseplate subunit TssG	GO:0033103, KEGG:K11895, SO:0001217, UniRef:UniRef50_UPI0018EC72E9, UniRef:UniRef90_UPI000EB5F453
PA_22	tssG	P	contig_1	6433759	6434181	+	SAMPLE22_07847	type VI secretion system baseplate subunit TssG	GO:0033103, KEGG:K11895, SO:0001217, UniRef:UniRef50_F3GG07, UniRef:UniRef90_UPI00193BCE55
PA_22	tssH	P	contig_1	6434889	6436820	+	SAMPLE22_07849	type VI secretion system ATPase TssH	GO:0016887, GO:0033103, GO:0033104, KEGG:K11907, SO:0001217, UniRef:UniRef50_A0A6I1L2M8, UniRef:UniRef90_UPI000539C6A1
PA_22	pcrV	P	contig_1	6475653	6476537	+	SAMPLE22_07899	type III secretion system needle tip protein PcrV	BlastRules:WP_003100789, SO:0001217, UniRef:UniRef50_G3XD49, UniRef:UniRef90_G3XD49
PA_22	popB	P	contig_1	6477187	6478203	+	SAMPLE22_07901	Translocator protein PopB	KEGG:K23475, SO:0001217, UniRef:UniRef50_A0A5C4RNM8, UniRef:UniRef90_Q9I324
PA_22	popD	F	contig_1	6478215	6479003	+	SAMPLE22_07902	(pseudo) Translocator outer membrane protein PopD	KEGG:K23476, SO:0001217, UniRef:UniRef50_Q9I323, UniRef:UniRef90_Q9I323
PA_22	exsC	P	contig_1	6479225	6479662	+	SAMPLE22_07904	type III secretion system regulatory chaperone ExsC	BlastRules:WP_003100769, GO:0005737, GO:0030254, GO:0045893, RefSeq:WP_003100769.1, SO:0001217, UniParc:UPI000012A39C, UniRef:UniRef100_P26995, UniRef:UniRef50_P26995, UniRef:UniRef90_P26995
PA_22	exsE	P	contig_1	6479671	6479916	+	SAMPLE22_07905	T3SS regulon translocated regulator ExsE	BlastRules:WP_003100766, GO:0005576, GO:0005737, GO:0030254, GO:0050709, GO:0051087, GO:0071277, RefSeq:WP_003117722.1, SO:0001217, UniParc:UPI00006D8E6C, UniRef:UniRef100_A0A0F7QSW7, UniRef:UniRef50_Q9I322, UniRef:UniRef90_Q9I322
PA_22	exsA	P	contig_1	6480576	6481472	+	SAMPLE22_07907	T3SS regulon transcriptional activator ExsA	BlastRules:WP_003120334, GO:0000976, GO:0001216, GO:0006355, GO:0032993, GO:0043565, GO:0050709, GO:2000144, SO:0001217, UniParc:UPI0002297359, UniRef:UniRef100_P26993, UniRef:UniRef50_P26993, UniRef:UniRef90_P26993
PA_22	exsD	P	contig_1	6481569	6482399	+	SAMPLE22_07908	T3SS regulon anti-activator ExsD	BlastRules:WP_003100755, GO:0045892, GO:0050709, GO:0071277, RefSeq:WP_003100755.1, SO:0001217, UniParc:UPI00000C5459, UniRef:UniRef100_Q9I321, UniRef:UniRef50_Q9I321, UniRef:UniRef90_Q9I321
PA_22	pscC	P	contig_1	6482854	6484656	+	SAMPLE22_07910	SctC family type III secretion system outer membrane ring subunit PscC	BlastRules:WP_003100753, GO:0009306, RefSeq:WP_025297357.1, SO:0001217, UniParc:UPI0003DD934D, UniRef:UniRef100_A0A9P1R3L0, UniRef:UniRef50_Q01244, UniRef:UniRef90_P95431
PA_22	pscD	P	contig_1	6484658	6485956	+	SAMPLE22_07911	SctD family type III secretion system inner membrane ring subunit PscD	BlastRules:WP_003113552, GO:0030254, KEGG:K03220, RefSeq:WP_003100752.1, SO:0001217, UniParc:UPI00006D8E6F, UniRef:UniRef100_A0A072ZHZ5, UniRef:UniRef50_Q9I318, UniRef:UniRef90_A0A072ZHZ5
PA_22	pscF	P	contig_1	6486124	6486381	+	SAMPLE22_07912	type III secretion system needle filament protein PscF	BlastRules:WP_003087729, GO:0005576, GO:0009986, GO:0030254, GO:0030257, RefSeq:WP_003087729.1, SO:0001217, UniParc:UPI00000D4227, UniRef:UniRef100_P95434, UniRef:UniRef50_P95434, UniRef:UniRef90_P95434
PA_22	pscJ	P	contig_1	6487520	6488236	+	SAMPLE22_07917	SctJ family type III secretion inner membrane ring lipoprotein Psc	BlastRules:WP_003120329, GO:0009306, GO:0030254, KEGG:K03222, RefSeq:WP_003100723.1, SO:0001217, UniParc:UPI000045D1C0, UniRef:UniRef100_P95438, UniRef:UniRef50_Q01251, UniRef:UniRef90_Q9I314
PA_22	pvdA	P	contig_1	225140	226471	-	SAMPLE22_00259	L-ornithine N(5)-monooxygenase PvdA	BlastRules:WP_003114509, EC:1.14.13.195, GO:0002049, GO:0005737, GO:0005886, GO:0006879, GO:0031172, KEGG:K10531, RefSeq:WP_015648860.1, SO:0001217, UniParc:UPI00004E5663, UniRef:UniRef100_Q5DIV4, UniRef:UniRef50_Q51548, UniRef:UniRef90_Q51548
PA_22	fpvR	P	contig_1	227247	228242	+	SAMPLE22_00261	pyoverdine signaling pathway anti-sigma factor FpvR	BlastRules:WP_003115643, KEGG:K07165, RefSeq:WP_015648861.1, SO:0001217, UniParc:UPI00032F112F, UniRef:UniRef100_A0A9P1RA82, UniRef:UniRef50_Q9I192, UniRef:UniRef90_Q9I192
PA_22	pvdP	P	contig_1	232987	234600	-	SAMPLE22_00266	pyoverdine maturation tyrosinase PvdP	BlastRules:WP_003139293, SO:0001217, UniParc:UPI00032FC42F, UniRef:UniRef100_A0A9P1VY93, UniRef:UniRef50_Q9I188, UniRef:UniRef90_A0A9P1VY93
PA_22	pvdF	P	contig_1	238420	239247	-	SAMPLE22_00271	pyoverdine biosynthesis hydroxyornithine transformylase PvdF	BlastRules:WP_003114501, RefSeq:WP_012614135.1, SO:0001217, UniParc:UPI00004E566A, UniRef:UniRef100_Q5DIT2, UniRef:UniRef50_Q9I184, UniRef:UniRef90_Q9I184
PA_22	oprD	P	contig_1	285088	285552	+	SAMPLE22_00320	OprD family outer membrane porin	SO:0001217, UniRef:UniRef50_UPI00117B9D9C, UniRef:UniRef90_UPI00117B9D9C
PA_22	oprD	F	contig_1	285582	286385	+	SAMPLE22_00321	(pseudo) OprD family outer membrane porin	SO:0001217, UniRef:UniRef50_UPI001E4FB827, UniRef:UniRef90_UPI001CD92D04
PA_22	oprD	P	contig_1	814951	816231	+	SAMPLE22_00963	OprD family porin	EC:3.4.21.-, KEGG:K18093, RefSeq:WP_003090815.1, SO:0001217, UniParc:UPI0001E9E9F0, UniRef:UniRef100_A0A077JRZ4, UniRef:UniRef50_A0A446B2Q9, UniRef:UniRef90_A0A077JRZ4
PA_22	wbpM	P	contig_1	1343560	1345557	-	SAMPLE22_01649	nucleotide sugar epimerase/dehydratase WbpM	EC:4.2.1.135, KEGG:K24300, RefSeq:WP_025297832.1, SO:0001217, UniParc:UPI0003DD176F, UniRef:UniRef100_A0A9P1RB65, UniRef:UniRef50_Q9HZ86, UniRef:UniRef90_A0A9P1RB65, VFDB:VFC0258, VFDB:VFG014117
PA_22	amrZ	P	contig_1	1613501	1613827	+	SAMPLE22_01989	transcriptional regulator AmrZ	BlastRules:WP_003091802, GO:0000976, GO:0001217, GO:0003677, GO:0032885, GO:0032993, GO:0043107, GO:0043565, GO:0044780, GO:0045892, GO:1900232, GO:1900233, GO:1902201, GO:2000147, RefSeq:WP_003091802.1, SO:0001217, UniParc:UPI00000D4234, UniRef:UniRef100_G3XCY4, UniRef:UniRef50_G3XCY4, UniRef:UniRef90_G3XCY4
PA_22	hasA	P	contig_1	1636085	1636447	-	SAMPLE22_02017	heme acquisition protein HasA	SO:0001217, UniRef:UniRef50_UPI001E3362C6
PA_22	hasA	F	contig_1	1636408	1636701	-	SAMPLE22_02018	(pseudo) heme acquisition protein HasA	KEGG:K12545, SO:0001217, UniRef:UniRef50_UPI00053E4C1F, UniRef:UniRef90_UPI00053E4C1F
PA_22	rpoS	P	contig_1	1855291	1856223	-	SAMPLE22_02276	RNA polymerase sigma factor RpoS	GO:0003677, GO:0003700, GO:0005737, GO:0006352, GO:0006355, GO:0016987, GO:0050921, GO:1900034, GO:1900233, GO:1900377, GO:1900407, GO:1901000, GO:2000145, SO:0001217, UniRef:UniRef50_P13445, UniRef:UniRef90_P45684, VFDB:VFC0001, VFDB:VFG043648
PA_22	oprD	P	contig_1	2597685	2598110	+	SAMPLE22_03192	Outer membrane porin, OprD family	SO:0001217, UniRef:UniRef50_A0A1I5ZCJ6
PA_22	oprD	F	contig_1	2645281	2646294	+	SAMPLE22_03244	(pseudo) Outer membrane porin, OprD family	SO:0001217, UniRef:UniRef50_A0A7Y9W0H2, UniRef:UniRef90_A0A6B1YDD7
PA_22	fptA	P	contig_1	2694584	2696746	-	SAMPLE22_03303	Fe(3+)-pyochelin receptor FptA	BlastRules:WP_003111969, GO:0009279, GO:0015344, GO:0038023, GO:1903981, KEGG:K16088, RefSeq:WP_003111969.1, SO:0001217, UniParc:UPI000012ABC9, UniRef:UniRef100_P42512, UniRef:UniRef50_P42512, UniRef:UniRef90_P42512
PA_22	pchE	P	contig_1	2706737	2710030	-	SAMPLE22_03307	pyochelin non-ribosomal peptide synthetase PchE	SO:0001217, UniRef:UniRef50_A0A5E5R760, UniRef:UniRef90_UPI0005778EE5
PA_22	pchC	P	contig_1	2714037	2714693	+	SAMPLE22_03314	Pyochelin biosynthetic protein PchC	KEGG:K12242, SO:0001217, UniRef:UniRef50_Q9HWG2, UniRef:UniRef90_Q9HWG2
PA_22	pchB	P	contig_1	2714752	2715057	+	SAMPLE22_03315	isochorismate lyase PchB	BlastRules:WP_003106950, EC:4.2.99.21, GO:0004106, GO:0009697, GO:0016835, GO:0042864, GO:0043904, GO:0046417, KEGG:K04782, RefSeq:WP_003106950.1, SO:0001217, UniParc:UPI00001313E9, UniRef:UniRef100_Q51507, UniRef:UniRef50_Q51507, UniRef:UniRef90_Q51507
PA_22	pchA	P	contig_1	2715054	2716484	+	SAMPLE22_03316	salicylate biosynthesis isochorismate synthase PchA	EC:5.4.4.2, GO:0008909, GO:0009697, GO:0042864, KEGG:K01851, RefSeq:WP_003118152.1, SO:0001217, UniParc:UPI00025BA279, UniRef:UniRef100_A0A0F6U9Y9, UniRef:UniRef50_Q51508, UniRef:UniRef90_Q51508, VFDB:VFC0272, VFDB:VFG000171
PA_22	oprD	P	contig_1	3265630	3266526	+	SAMPLE22_03975	Outer membrane porin, OprD family protein	SO:0001217, UniRef:UniRef50_A0A3M3P0E2, UniRef:UniRef90_A0A2R3IYC2
PA_22	oprD	P	contig_1	3381907	3382983	-	SAMPLE22_04136	OprD family outer membrane porin	SO:0001217, UniRef:UniRef50_UPI002582CD69
PA_22	waaL	F	contig_1	4317918	4318454	-	SAMPLE22_05177	(pseudo) O-antigen ligase WaaL	SO:0001217, UniRef:UniRef50_UPI002232CA83, UniRef:UniRef90_UPI002232CA83
PA_22	fur	P	contig_1	4581430	4581834	+	SAMPLE22_05497	ferric iron uptake transcriptional regulator	COG:COG0735, COG:P, GO:0000976, GO:0001217, GO:0003700, GO:0005829, GO:0006355, GO:0008198, GO:0008270, GO:0019290, GO:0032993, GO:0045892, GO:1900705, RefSeq:WP_003095216.1, SO:0001217, UniParc:UPI000012AD84, UniRef:UniRef100_Q03456, UniRef:UniRef50_P0A9A9, UniRef:UniRef90_Q03456
PA_22	phuR	P	contig_1	4641912	4644206	-	SAMPLE22_05577	heme/hemoglobin uptake receptor PhuR	BlastRules:WP_003113453, KEGG:K16087, RefSeq:WP_003113453.1, SO:0001217, UniParc:UPI00000C5DD8, UniRef:UniRef100_Q9HV88, UniRef:UniRef50_Q9HV88, UniRef:UniRef90_Q9HV88
PA_22	oprD	P	contig_1	5388966	5389181	-	SAMPLE22_06512	OprD family outer membrane porin	SO:0001217, UniRef:UniRef50_A0A6F8PB63, UniRef:UniRef90_UPI00106B0C1C
PA_22	lasR	P	contig_1	6038762	6039481	+	SAMPLE22_07339	transcriptional regulator LasR	BlastRules:WP_003082999, GO:0000976, GO:0001216, GO:0003700, GO:0006355, GO:0009372, GO:0010468, GO:0032993, GO:0043565, GO:0045893, GO:0051544, GO:0060310, KEGG:K18304, RefSeq:WP_003082999.1, SO:0001217, UniParc:UPI000012E231, UniRef:UniRef100_P25084, UniRef:UniRef50_P25084, UniRef:UniRef90_P25084
PA_22	oprF	P	contig_1	6544593	6545645	+	SAMPLE22_07995	outer membrane porin OprF	BlastRules:WP_003087843, GO:0001851, GO:0005509, GO:0006811, GO:0008360, GO:0009279, GO:0015075, GO:0015288, GO:0019867, GO:0044406, GO:0046930, RefSeq:WP_003087843.1, SO:0001217, UniParc:UPI000002B99B, UniRef:UniRef100_P13794, UniRef:UniRef50_P13794, UniRef:UniRef90_P13794
PA_23	pslC	P	contig_1	44299	45210	+	SAMPLE23_00046	PslC	KEGG:K25205, RefSeq:WP_003089226.1, SO:0001217, UniParc:UPI00006D83F7, UniRef:UniRef100_A0A0D6HPQ6, UniRef:UniRef50_Q9I1N6, UniRef:UniRef90_Q9I1N6
PA_23	pslF	P	contig_1	48011	49198	+	SAMPLE23_00050	PslF	RefSeq:WP_003158941.1, SO:0001217, UniParc:UPI00006D8FCE, UniRef:UniRef100_A0A2C9WWA4, UniRef:UniRef50_Q9I1N3, UniRef:UniRef90_Q9I1N3
PA_23	pslG	P	contig_1	49188	50516	+	SAMPLE23_00051	PslG	RefSeq:WP_003117345.1, SO:0001217, UniParc:UPI00006D83FA, UniRef:UniRef100_A0A2C9WWC4, UniRef:UniRef50_Q9I1N2, UniRef:UniRef90_Q9I1N2
PA_23	pslH	P	contig_1	50525	51733	+	SAMPLE23_00052	PslH	KEGG:K21001, RefSeq:WP_015648796.1, SO:0001217, UniParc:UPI00032F1C48, UniRef:UniRef100_A0A9P1VVE0, UniRef:UniRef50_Q9I1N1, UniRef:UniRef90_Q9I1N1
PA_23	pslJ	P	contig_1	52829	54265	+	SAMPLE23_00054	PslJ	KEGG:K21003, RefSeq:WP_012075773.1, SO:0001217, UniParc:UPI0000D72A64, UniRef:UniRef100_A0A9P1VUT4, UniRef:UniRef50_Q9I1M9, UniRef:UniRef90_Q9I1M9
PA_23	pslL	P	contig_1	54314	55690	+	SAMPLE23_00055	PslL	SO:0001217, UniRef:UniRef50_Q9I1M8, UniRef:UniRef90_Q9I1M8
PA_23	pqsH	F	contig_1	565471	566298	-	SAMPLE23_00544	(pseudo) 2-heptyl-3-hydroxy-4(1H)-quinolone synthase	EC:1.14.13.182, GO:0004497, GO:0009372, GO:0044550, GO:0071949, GO:0102164, KEGG:K17940, SO:0001217, UniRef:UniRef50_Q02N79, UniRef:UniRef90_Q02N79
PA_23	pelG	P	contig_1	1245365	1246735	-	SAMPLE23_01306	PelG	KEGG:K21012, RefSeq:WP_003091283.1, SO:0001217, UniParc:UPI00000C58F2, UniRef:UniRef100_Q9HZF0, UniRef:UniRef50_Q9HZF0, UniRef:UniRef90_Q9HZF0
PA_23	pelF	P	contig_1	1246737	1248260	-	SAMPLE23_01307	GT4 family glycosyltransferase PelF	GO:0016757, RefSeq:WP_033895381.1, SO:0001217, UniParc:UPI0003DCDAEB, UniRef:UniRef100_A0A9P1R636, UniRef:UniRef50_Q9HZE9, UniRef:UniRef90_Q9HZE9
PA_23	pelD	P	contig_1	1249223	1250590	-	SAMPLE23_01309	PelD	KEGG:K21009, RefSeq:WP_015649158.1, SO:0001217, UniParc:UPI00032F5290, UniRef:UniRef100_A0A9P1R8F1, UniRef:UniRef50_Q9HZE7, UniRef:UniRef90_Q9HZE7
PA_23	pelB	P	contig_1	1251153	1254734	-	SAMPLE23_01310	PelB	KEGG:K21007, RefSeq:WP_033895380.1, SO:0001217, UniParc:UPI0003DD874D, UniRef:UniRef100_UPI00067B2E76, UniRef:UniRef50_Q9HZE5, UniRef:UniRef90_Q9HZE5
PA_23	amrZ	P	contig_1	1618438	1618764	+	SAMPLE23_01725	transcriptional regulator AmrZ	BlastRules:WP_003091802, GO:0000976, GO:0001217, GO:0003677, GO:0032885, GO:0032993, GO:0043107, GO:0043565, GO:0044780, GO:0045892, GO:1900232, GO:1900233, GO:1902201, GO:2000147, RefSeq:WP_003091802.1, SO:0001217, UniParc:UPI00000D4234, UniRef:UniRef100_G3XCY4, UniRef:UniRef50_G3XCY4, UniRef:UniRef90_G3XCY4
PA_23	rhlI	P	contig_1	1715621	1716226	-	SAMPLE23_01831	acyl-homoserine-lactone synthase	BlastRules:WP_003113896, EC:2.3.1.184, RefSeq:WP_003111059.1, SO:0001217, UniParc:UPI000016FC53, UniRef:UniRef100_D2EDN9, UniRef:UniRef50_D2EDN9, UniRef:UniRef90_D2EDN9
PA_23	rhlR	P	contig_1	1716406	1717131	-	SAMPLE23_01832	transcriptional regulator RhlR	EC:3.1.2.32, GO:0003677, GO:0006355, GO:0016787, GO:0044550, GO:0046872, KEGG:K18099, RefSeq:WP_003119559.1, SO:0001217, UniParc:UPI000013387F, UniRef:UniRef100_P20581, UniRef:UniRef50_P20581, UniRef:UniRef90_P20581, VFDB:VFC0271, VFDB:VFG000152
PA_23	algD	P	contig_1	1765600	1766910	+	SAMPLE23_01883	GDP-mannose 6-dehydrogenase	BlastRules:WP_003110461, EC:1.1.1.132, GO:0006970, GO:0036460, GO:0042121, GO:0044010, GO:0047919, GO:0051287, KEGG:K00066, RefSeq:WP_003110461.1, SO:0001217, UniParc:UPI000012584C, UniRef:UniRef100_P11759, UniRef:UniRef50_P11759, UniRef:UniRef90_P11759
PA_23	algF	P	contig_1	1780216	1780587	+	SAMPLE23_01897	Alginate biosynthesis protein AlgF	SO:0001217, UniRef:UniRef50_A0A448BGS1, UniRef:UniRef90_A0A448BGS1
PA_23	bifA	P	contig_1	5207937	5210000	-	SAMPLE23_05595	cyclic-di-GMP phosphodiesterase BifA	BlastRules:WP_003094007, EC:3.1.4.52, KEGG:K21024, RefSeq:WP_003094007.1, SO:0001217, UniParc:UPI00000C5CE4, UniRef:UniRef100_Q9HW35, UniRef:UniRef50_Q9HW35, UniRef:UniRef90_Q9HW35
PA_23	algU	P	contig_1	5409591	5410172	+	SAMPLE23_05806	alginate biosynthesis protein AlgZ/FimS	GO:0000345, GO:0000976, GO:0001216, GO:0003677, GO:0003700, GO:0006352, GO:0006355, GO:0016987, GO:0032885, GO:0032993, GO:0036460, GO:0042121, GO:0045893, GO:0071236, GO:1900036, GO:1900189, GO:1900233, GO:1902201, GO:1902884, RefSeq:WP_003085543.1, SO:0001217, UniParc:UPI000013484A, UniRef:UniRef100_Q06198, UniRef:UniRef50_P0AGB6, UniRef:UniRef90_Q06198, VFDB:VFC0271, VFDB:VFG000121
PA_23	mucA	P	contig_1	5410204	5410788	+	SAMPLE23_05807	anti-sigma factor MucA	BlastRules:WP_003101958, GO:0005886, GO:0016989, GO:0032885, GO:0042121, KEGG:K03597, RefSeq:WP_003101958.1, SO:0001217, UniParc:UPI000012F8D3, UniRef:UniRef100_P38107, UniRef:UniRef50_P38107, UniRef:UniRef90_P38107
PA_23	pqsE	P	contig_1	5686284	5687147	+	SAMPLE23_06114	2-aminobenzoylacetyl-CoA thioesterase PqsE	BlastRules:WP_003086247, EC:3.1.2.32, KEGG:K20257, SO:0001217, UniRef:UniRef50_A0A5E5QX14, UniRef:UniRef90_A0A5E5QX14
PA_23	phnB	P	contig_1	5688832	5689434	+	SAMPLE23_06117	Anthranilate synthase component 2, pyocyanine specific	EC:4.1.3.27, GO:0000162, GO:0002047, GO:0004048, GO:0004049, RefSeq:WP_003112548.1, SO:0001217, UniParc:UPI0000131991, UniRef:UniRef100_P09786, UniRef:UniRef50_P09786, UniRef:UniRef90_P09786
PA_23	lasR	P	contig_1	6048684	6049361	+	SAMPLE23_06513	transcriptional regulator LasR	BlastRules:WP_003082999, KEGG:K18304, SO:0001217, UniRef:UniRef50_P25084, UniRef:UniRef90_UPI000AA4C7E8
PA_23	pilW	F	contig_1	2126009	2126596	-	SAMPLE23_02264	(pseudo) type IV pilus biogenesis/stability protein PilW	GO:0005515, GO:0009279, GO:0009297, GO:0030911, GO:0043107, GO:0043683, GO:0046903, SO:0001217, UniRef:UniRef50_Q9HXJ2, UniRef:UniRef90_Q9HXJ2
PA_23	pilJ	P	contig_1	3027214	3029262	-	SAMPLE23_03246	chemotaxis chemoreceptor PilJ	BlastRules:WP_003100940, GO:0004888, GO:0005886, GO:0006935, GO:0007165, RefSeq:WP_003084592.1, SO:0001217, UniParc:UPI0000E448C2, UniRef:UniRef100_A0A072ZF24, UniRef:UniRef50_P42257, UniRef:UniRef90_P42257
PA_23	pilI	P	contig_1	3029347	3029883	-	SAMPLE23_03247	twitching motility protein PilI	GO:0005829, GO:0006935, GO:0007165, RefSeq:WP_003084590.1, SO:0001217, UniParc:UPI0000131ACB, UniRef:UniRef100_P43502, UniRef:UniRef50_P43502, UniRef:UniRef90_P43502, VFDB:VFC0001, VFDB:VFG001227
PA_23	pilH	P	contig_1	3029934	3030299	-	SAMPLE23_03248	twitching motility response regulator PilH	BlastRules:WP_003084587, BlastRules:WP_008283762, BlastRules:WP_011036249, BlastRules:WP_014704326, COG:COG0745, COG:TK, GO:0000160, RefSeq:WP_003084587.1, SO:0001217, UniParc:UPI0000131ACA, UniRef:UniRef100_P43501, UniRef:UniRef50_P43501, UniRef:UniRef90_P43501
PA_23	pilG	P	contig_1	3030346	3030753	-	SAMPLE23_03249	twitching motility response regulator PilG	BlastRules:WP_000389061, BlastRules:WP_003084583, BlastRules:WP_008284039, BlastRules:WP_014704325, COG:COG0745, COG:TK, GO:0000160, RefSeq:WP_003084583.1, SO:0001217, UniParc:UPI0000131AC9, UniRef:UniRef100_P46384, UniRef:UniRef50_P46384, UniRef:UniRef90_P46384
PA_23	pilU	P	contig_1	3041457	3042524	-	SAMPLE23_03262	twitching motility protein PilU	GO:0005524, GO:0005737, GO:0016887, GO:0016888, GO:0043107, KEGG:K02670, SO:0001217, UniRef:UniRef50_G3XCX3, UniRef:UniRef90_G3XCX3, VFDB:VFC0001, VFDB:VFG001224
PA_23	pilT	P	contig_1	3042832	3043593	-	SAMPLE23_03263	Twitching motility protein PilT	SO:0001217, UniRef:UniRef50_A0A2X2C6F1, UniRef:UniRef90_A0A2X2C6F1
PA_23	fliL	P	contig_1	4041503	4041922	+	SAMPLE23_04320	Flagellar protein FliL	RefSeq:WP_003096328.1, SO:0001217, UniParc:UPI00000C5F6A, UniRef:UniRef100_Q9HTV7, UniRef:UniRef50_W6QS88, UniRef:UniRef90_A0A6A9JTH1
PA_23	pilM	P	contig_1	4263442	4264506	+	SAMPLE23_04563	type IV pilus assembly protein PilM	BlastRules:WP_003110888, GO:0005524, GO:0005737, GO:0043107, GO:0043683, GO:0044096, GO:0046872, GO:0051301, RefSeq:WP_003110888.1, SO:0001217, UniParc:UPI00000D4249, UniRef:UniRef100_G3XD28, UniRef:UniRef50_G3XD28, UniRef:UniRef90_G3XD28
PA_23	pilN	P	contig_1	4264506	4265102	+	SAMPLE23_04564	type 4a pilus biogenesis protein PilN	BlastRules:WP_003095839, GO:0005886, GO:0043107, GO:0043683, GO:0044096, RefSeq:WP_015647905.1, SO:0001217, UniParc:UPI00033026D0, UniRef:UniRef100_A0A9P1VYV7, UniRef:UniRef50_G3XD30, UniRef:UniRef90_G3XD30
PA_23	pilO	P	contig_1	4265099	4265722	+	SAMPLE23_04565	type 4a pilus biogenesis protein PilO	BlastRules:WP_003103268, GO:0005886, GO:0043107, GO:0043683, GO:0044096, RefSeq:WP_003103268.1, SO:0001217, UniParc:UPI00000D4260, UniRef:UniRef100_G3XD51, UniRef:UniRef50_G3XD51, UniRef:UniRef90_G3XD51
PA_23	pilP	P	contig_1	4265719	4266243	+	SAMPLE23_04566	type 4a pilus biogenesis lipoprotein PilP	BlastRules:WP_003095836, GO:0005886, GO:0043107, GO:0043683, GO:0044096, RefSeq:WP_003095836.1, SO:0001217, UniParc:UPI00000D4239, UniRef:UniRef100_G3XCX7, UniRef:UniRef50_G3XCX7, UniRef:UniRef90_G3XCX7
PA_23	pilQ	P	contig_1	4266297	4268441	+	SAMPLE23_04567	type 4a pilus secretin PilQ	BlastRules:WP_003114575, GO:0009279, GO:0009306, GO:0043683, RefSeq:WP_003146401.1, SO:0001217, UniParc:UPI000281A593, UniRef:UniRef100_A0A9P1VWE9, UniRef:UniRef50_P34750, UniRef:UniRef90_P34750
PA_23	pilE	P	contig_1	4884726	4885151	-	SAMPLE23_05219	type 4a pilus minor pilin PilE	BlastRules:WP_003094721, GO:0005886, GO:0009297, GO:0043107, GO:0043683, RefSeq:WP_003094721.1, SO:0001217, UniParc:UPI00000C4EC1, UniRef:UniRef100_G3XD43, UniRef:UniRef50_G3XD43, UniRef:UniRef90_G3XD43
PA_23	pilY2	P	contig_1	4885148	4885495	-	SAMPLE23_05220	type 4a fimbrial biogenesis protein PilY2	BlastRules:WP_003102609, KEGG:K02675, RefSeq:WP_003102609.1, SO:0001217, UniParc:UPI00000D4268, UniRef:UniRef100_G3XD55, UniRef:UniRef50_G3XD55, UniRef:UniRef90_G3XD55
PA_23	pilY1	F	contig_1	4885497	4886582	-	SAMPLE23_05221	(pseudo) Type 4 fimbrial biogenesis protein PilY1	SO:0001217, UniRef:UniRef50_UPI00289C5225, UniRef:UniRef90_UPI0001C397D5
PA_23	pilY1	P	contig_1	4886552	4888987	-	SAMPLE23_05222	type 4a pilus biogenesis protein PilY1	SO:0001217, UniRef:UniRef50_UPI00235A0435, UniRef:UniRef90_UPI00106D8A07
PA_23	pilX	P	contig_1	4888999	4889586	-	SAMPLE23_05223	type 4a pilus minor pilin PilX	BlastRules:WP_003112826, RefSeq:WP_015648054.1, SO:0001217, UniParc:UPI0002E9C29B, UniRef:UniRef100_A0A9P1W070, UniRef:UniRef50_Q9HVM9, UniRef:UniRef90_Q9HVM9
PA_23	pilW	P	contig_1	4889583	4890407	-	SAMPLE23_05224	type 4a pilus minor pilin PilW	BlastRules:WP_003119422, RefSeq:WP_003119422.1, SO:0001217, UniParc:UPI00000D4242, UniRef:UniRef100_G3XD15, UniRef:UniRef50_G3XD15, UniRef:UniRef90_G3XD15
PA_23	pilV	P	contig_1	4890404	4890961	-	SAMPLE23_05225	type 4a pilus minor pilin PilV	BlastRules:WP_003119423, RefSeq:WP_003119423.1, SO:0001217, UniParc:UPI00000D4278, UniRef:UniRef100_G3XD84, UniRef:UniRef50_G3XD84, UniRef:UniRef90_G3XD84
PA_23	fimU	P	contig_1	4890952	4891458	-	SAMPLE23_05226	type 4 fimbrial biogenesis protein FimU	RefSeq:WP_003102598.1, SO:0001217, UniParc:UPI00000D420A, UniRef:UniRef100_G3XCZ0, UniRef:UniRef50_G3XCZ0, UniRef:UniRef90_G3XCZ0, VFDB:VFC0001, VFDB:VFG001216
PA_23	pilR	P	contig_1	4893458	4894684	-	SAMPLE23_05230	Response regulator protein PilR	GO:0000160, GO:0005524, GO:0005737, GO:0006355, GO:0016887, GO:0043565, GO:0060491, KEGG:K02667, SO:0001217, UniRef:UniRef50_Q00934, UniRef:UniRef90_Q00934
PA_23	pilS	P	contig_1	4895028	4896290	-	SAMPLE23_05232	two-component system sensor histidine kinase PilS	SO:0001217, UniRef:UniRef50_A0A0P9LS73, UniRef:UniRef90_UPI00106BC917
PA_23	pilM	P	contig_1	4948153	4948590	-	SAMPLE23_05300	PilM	RefSeq:WP_003120998.1, SO:0001217, UniParc:UPI0000D724A2, UniRef:UniRef100_A0A080VGY2, UniRef:UniRef50_Q6X3P5, UniRef:UniRef90_Q6X3P5
PA_23	pilV	P	contig_1	4948826	4949986	-	SAMPLE23_05301	shufflon system plasmid conjugative transfer pilus tip adhesin PilV	SO:0001217, UniRef:UniRef50_UPI00287F47A5, UniRef:UniRef90_UPI00287F47A5
PA_23	pilX	P	contig_1	4950932	4951462	-	SAMPLE23_05303	Pilus assembly protein PilX	RefSeq:WP_003120996.1, SO:0001217, UniParc:UPI0000D7249F, UniRef:UniRef100_A0A0F6UHF6, UniRef:UniRef50_A0A0A1YGK0, UniRef:UniRef90_A0A0F6UHF6
PA_23	pilR	P	contig_1	4951484	4952563	-	SAMPLE23_05304	PilR	RefSeq:WP_003123335.1, SO:0001217, UniParc:UPI00006D96FD, UniRef:UniRef100_A0A0F6RUZ4, UniRef:UniRef50_Q7WXX9, UniRef:UniRef90_Q7WXX9
PA_23	pilN	P	contig_1	4956340	4957575	-	SAMPLE23_05309	PilN family type IVB pilus formation outer membrane protein	GO:0009297, GO:0009306, GO:0019867, SO:0001217, UniRef:UniRef50_UPI000BB9BB53, UniRef:UniRef90_UPI00211B56E3
PA_23	pilL	F	contig_1	4958047	4958832	-	SAMPLE23_05311	(pseudo) PilL	SO:0001217, UniRef:UniRef50_A0A3M4XW52, UniRef:UniRef90_A0A8A2FNX6
PA_23	pilD	P	contig_1	4999831	5000703	-	SAMPLE23_05362	type IV prepilin peptidase/methyltransferase PilD	BlastRules:WP_003112839, GO:0004190, GO:0005886, GO:0006465, GO:0008170, GO:0009297, GO:0015627, GO:0032259, GO:0043683, GO:0046872, RefSeq:WP_015648060.1, SO:0001217, UniParc:UPI00032F8789, UniRef:UniRef100_A0A9P1W1Y0, UniRef:UniRef50_P22610, UniRef:UniRef90_P22610
PA_23	pilB	P	contig_1	5001924	5003624	-	SAMPLE23_05365	type IV-A pilus assembly ATPase PilB	GO:0009297, GO:0016887, RefSeq:WP_030048379.1, SO:0001217, UniParc:UPI00049990D4, UniRef:UniRef100_UPI00049990D4, UniRef:UniRef50_P22608, UniRef:UniRef90_A0AAQ3LJE5
PA_23	flgB	P	contig_1	5767543	5767950	+	SAMPLE23_06206	flagellar basal body rod protein FlgB	GO:0030694, GO:0071973, RefSeq:WP_003082144.1, SO:0001217, UniParc:UPI00000C523A, UniRef:UniRef100_Q9I4Q2, UniRef:UniRef50_R4YL82, UniRef:UniRef90_Q9I4Q2, VFDB:VFC0204, VFDB:VFG014148
PA_23	flgC	P	contig_1	5767956	5768396	+	SAMPLE23_06207	flagellar basal-body rod protein FlgC	GO:0030694, GO:0071973, RefSeq:WP_003082150.1, SO:0001217, UniParc:UPI00000C523B, UniRef:UniRef100_Q9I4Q1, UniRef:UniRef50_A0A9E5AA33, UniRef:UniRef90_Q9I4Q1, VFDB:VFC0204, VFDB:VFG001236
PA_23	flgD	P	contig_1	5768409	5769059	+	SAMPLE23_06208	flagellar hook assembly protein FlgD	SO:0001217, UniRef:UniRef50_Q9I4Q0, UniRef:UniRef90_Q9I4Q0
PA_23	flgF	P	contig_1	5770752	5771501	+	SAMPLE23_06211	flagellar basal-body rod protein FlgF	RefSeq:WP_003082159.1, SO:0001217, UniParc:UPI00000C523E, UniRef:UniRef100_Q9I4P8, UniRef:UniRef50_Q9I4P8, UniRef:UniRef90_Q9I4P8, VFDB:VFC0204, VFDB:VFG001239
PA_23	flgG	P	contig_1	5771548	5772333	+	SAMPLE23_06212	flagellar basal-body rod protein FlgG	COG:COG4786, COG:N, GO:0009426, GO:0071973, RefSeq:WP_003082164.1, SO:0001217, UniParc:UPI00000C523F, UniRef:UniRef100_Q9I4P7, UniRef:UniRef50_Q9I4P7, UniRef:UniRef90_Q9I4P7, VFDB:VFC0204, VFDB:VFG001240
PA_23	flgH	P	contig_1	5772379	5773074	+	SAMPLE23_06213	flagellar L-ring protein precursor FlgH	GO:0003774, GO:0009279, GO:0009427, GO:0071973, KEGG:K02393, RefSeq:WP_003082166.1, SO:0001217, UniParc:UPI000012A921, UniRef:UniRef100_Q9I4P6, UniRef:UniRef50_Q52081, UniRef:UniRef90_Q9I4P6, VFDB:VFC0204, VFDB:VFG001241
PA_23	flgI	P	contig_1	5773086	5774195	+	SAMPLE23_06214	flagellar P-ring protein precursor FlgI	GO:0005198, GO:0009428, GO:0030288, GO:0071973, KEGG:K02394, RefSeq:WP_003082169.1, SO:0001217, UniParc:UPI000012A932, UniRef:UniRef100_Q9I4P5, UniRef:UniRef50_Q9KQ14, UniRef:UniRef90_Q9I4P5, VFDB:VFC0204, VFDB:VFG001242
PA_23	flgK	P	contig_1	5775426	5777477	+	SAMPLE23_06216	flagellar hook-associated protein 1 FlgK	GO:0005198, GO:0009424, GO:0044780, SO:0001217, UniRef:UniRef50_F8H3K6, UniRef:UniRef90_Q9I4P3, VFDB:VFC0204, VFDB:VFG001244
PA_23	flgL	F	contig_1	5777784	5778821	+	SAMPLE23_06218	(pseudo) flagellar hook-associated protein FlgL	GO:0001539, GO:0005198, GO:0009424, KEGG:K02397, SO:0001217, UniRef:UniRef50_S6AUB0, UniRef:UniRef90_Q9I4P2
PA_23	fliC	P	contig_1	5786304	5787770	+	SAMPLE23_06224	B-type flagellin	BlastRules:WP_003112503, GO:0005198, GO:0005576, GO:0009288, GO:0071973, KEGG:K02406, RefSeq:WP_003112503.1, SO:0001217, UniParc:UPI000012A88C, UniRef:UniRef100_P72151, UniRef:UniRef50_P72151, UniRef:UniRef90_P72151
PA_23	fliD	P	contig_1	5788305	5789144	+	SAMPLE23_06226	flagellar filament capping protein FliD	KEGG:K02407, SO:0001217, UniRef:UniRef50_UPI0023E2BCF4, UniRef:UniRef90_UPI0023E2BCF4
PA_23	fliD	P	contig_1	5789141	5789728	+	SAMPLE23_06227	flagellar filament capping protein FliD	KEGG:K02407, SO:0001217, UniRef:UniRef50_UPI002358A2C8, UniRef:UniRef90_UPI002358A2C8
PA_23	fleQ	P	contig_1	5790829	5792301	+	SAMPLE23_06230	transcriptional regulator FleQ	BlastRules:WP_003086448, BlastRules:WP_003382141, BlastRules:WP_010955093, GO:0000976, GO:0000987, GO:0001216, GO:0001217, GO:0005524, GO:0006351, GO:0006355, GO:0010811, GO:0016887, GO:0032993, GO:0035438, GO:1901202, GO:1902021, GO:2000155, KEGG:K10941, RefSeq:WP_003086448.1, SO:0001217, UniParc:UPI00000D421B, UniRef:UniRef100_G3XCV0, UniRef:UniRef50_G3XCV0, UniRef:UniRef90_G3XCV0
PA_23	fleS	P	contig_1	5792414	5793622	+	SAMPLE23_06231	sensor histidine kinase FleS	BlastRules:WP_003086450, EC:2.7.13.3, GO:0000155, GO:0000160, GO:0005524, KEGG:K10942, RefSeq:WP_023116704.1, SO:0001217, UniParc:UPI0003B96988, UniRef:UniRef100_A0A9P1RDH9, UniRef:UniRef50_Q9I4N4, UniRef:UniRef90_Q9I4N4
PA_23	fleR	P	contig_1	5793627	5795048	+	SAMPLE23_06232	sigma-54-dependent response regulator transcription factor FleR	BlastRules:WP_003082202, GO:0000160, GO:0005524, GO:0006355, GO:0016887, GO:0043565, GO:0045785, GO:1900191, GO:2000155, KEGG:K10943, RefSeq:WP_003082202.1, SO:0001217, UniParc:UPI00000C5249, UniRef:UniRef100_Q9I4N3, UniRef:UniRef50_Q9I4N3, UniRef:UniRef90_Q9I4N3
PA_23	fliF	P	contig_1	5795649	5796728	+	SAMPLE23_06234	flagellar basal-body MS-ring/collar protein FliF	GO:0001539, GO:0005198, GO:0009431, KEGG:K02409, SO:0001217, UniRef:UniRef50_A0A0P9R8R9, UniRef:UniRef90_UPI001CA4CDD7
PA_23	fliF	F	contig_1	5797138	5797443	+	SAMPLE23_06235	(pseudo) flagellar M-ring protein FliF C-terminal domain-containing protein	KEGG:K02409, SO:0001217, UniRef:UniRef50_U2B2R1, UniRef:UniRef90_UPI0026758AA8
PA_23	fliG	P	contig_1	5797449	5798459	+	SAMPLE23_06236	flagellar motor switch protein FliG	GO:0003774, GO:0006935, GO:0009288, GO:0071973, KEGG:K02410, SO:0001217, UniRef:UniRef50_Q51464, UniRef:UniRef90_UPI002496D788
PA_23	fliH	F	contig_1	5798466	5798864	+	SAMPLE23_06237	(pseudo) flagellar assembly protein FliH	GO:0003774, GO:0009288, GO:0071973, KEGG:K02411, SO:0001217, UniRef:UniRef50_W9TLZ8, UniRef:UniRef90_A0A069Q471
PA_23	fliH	P	contig_1	5798876	5799271	+	SAMPLE23_06238	flagellar assembly protein FliH	GO:0003774, GO:0009288, GO:0071973, KEGG:K02411, RefSeq:WP_243729652.1, SO:0001217, UniParc:UPI00039BB31D, UniRef:UniRef100_UPI00207C26DF, UniRef:UniRef50_W9TLZ8, UniRef:UniRef90_A0A069Q471
PA_23	fliI	P	contig_1	5799261	5800616	+	SAMPLE23_06239	flagellum-specific ATP synthase FliI	EC:7.1.2.2, GO:0005524, GO:0005737, GO:0016887, GO:0030254, GO:0030257, GO:0044780, GO:0045261, GO:0046933, GO:0046961, GO:0071973, KEGG:K02412, RefSeq:WP_003086458.1, SO:0001217, UniParc:UPI00000C524B, UniRef:UniRef100_Q9I4N1, UniRef:UniRef50_Q9I4N1, UniRef:UniRef90_Q9I4N1, VFDB:VFC0204, VFDB:VFG001254
PA_23	fliJ	P	contig_1	5800630	5801073	+	SAMPLE23_06240	flagellar protein FliJ	GO:0003774, GO:0009288, GO:0071973, RefSeq:WP_003082220.1, SO:0001217, UniParc:UPI00000C524C, UniRef:UniRef100_Q9I4N0, UniRef:UniRef50_A0A969XEC7, UniRef:UniRef90_Q9I4N0, VFDB:VFC0204, VFDB:VFG001255
PA_23	fliK	P	contig_1	6061277	6062281	+	SAMPLE23_06527	flagellar hook-length control protein FliK	KEGG:K02414, SO:0001217, UniRef:UniRef50_UPI00301BB0BC, UniRef:UniRef90_UPI00301BB0BC
PA_23	fliL	P	contig_1	6062525	6063046	+	SAMPLE23_06528	flagellar basal body protein FliL	GO:0071973, KEGG:K02415, RefSeq:WP_003083042.1, SO:0001217, UniParc:UPI00000C5384, UniRef:UniRef100_Q9I3Q5, UniRef:UniRef50_A0A9X7YSX5, UniRef:UniRef90_Q9I3Q5, VFDB:VFC0204, VFDB:VFG014486
PA_23	fliM	P	contig_1	6063054	6064025	+	SAMPLE23_06529	flagellar motor switch protein FliM	COG:COG1868, COG:N, GO:0001539, GO:0003774, GO:0005886, GO:0009288, GO:0009425, GO:0050918, GO:0071978, RefSeq:WP_003083045.1, SO:0001217, UniParc:UPI000012A9D0, UniRef:UniRef100_Q51465, UniRef:UniRef50_Q51465, UniRef:UniRef90_Q51465, VFDB:VFC0204, VFDB:VFG001256
PA_23	fliN	P	contig_1	6064053	6064526	+	SAMPLE23_06530	flagellar motor switch protein FliN	GO:0003774, GO:0005886, GO:0006935, GO:0009425, GO:0071973, RefSeq:WP_003083049.1, SO:0001217, UniParc:UPI000012A9D8, UniRef:UniRef100_Q51466, UniRef:UniRef50_Q51466, UniRef:UniRef90_Q51466, VFDB:VFC0204, VFDB:VFG001257
PA_23	fliO	P	contig_1	6064528	6064980	+	SAMPLE23_06531	flagellar protein FliO	GO:0005886, GO:0006935, GO:0009425, GO:0016020, GO:0044781, GO:0097588, RefSeq:WP_003083051.1, SO:0001217, UniParc:UPI000012A9DB, UniRef:UniRef100_Q51467, UniRef:UniRef50_Q51467, UniRef:UniRef90_Q51467, VFDB:VFC0204, VFDB:VFG001258
PA_23	fliP	P	contig_1	6064977	6065744	+	SAMPLE23_06532	flagellar biosynthetic protein FliP	GO:0005886, GO:0009306, GO:0009425, GO:0016020, GO:0044781, KEGG:K02419, RefSeq:WP_003083052.1, SO:0001217, UniParc:UPI000012A9E1, UniRef:UniRef100_Q51468, UniRef:UniRef50_Q51468, UniRef:UniRef90_Q51468, VFDB:VFC0204, VFDB:VFG001259
PA_23	fliQ	P	contig_1	6065789	6066058	+	SAMPLE23_06533	flagellar biosynthetic protein FliQ	GO:0016020, GO:0044780, KEGG:K02420, RefSeq:WP_003083053.1, SO:0001217, UniParc:UPI00000C5385, UniRef:UniRef100_Q9I3Q4, UniRef:UniRef50_A0A3N5DV42, UniRef:UniRef90_Q9I3Q4, VFDB:VFC0204, VFDB:VFG001260
PA_23	fliR	P	contig_1	6066058	6066834	+	SAMPLE23_06534	flagellar biosynthetic protein FliR	GO:0006605, GO:0016020, GO:0044780, KEGG:K02421, RefSeq:WP_003083054.1, SO:0001217, UniParc:UPI0000396723, UniRef:UniRef100_A0A0D6I559, UniRef:UniRef50_Q9I3Q3, UniRef:UniRef90_Q9I3Q3, VFDB:VFC0204, VFDB:VFG001261
PA_23	tssB	P	contig_1	200442	200987	+	SAMPLE23_00203	type VI secretion system contractile sheath small subunit	GO:0033103, RefSeq:WP_003089493.1, SO:0001217, UniParc:UPI00000C5691, UniRef:UniRef100_Q9I1B4, UniRef:UniRef50_C1DM90, UniRef:UniRef90_Q9I1B4, VFDB:VFC0086, VFDB:VFG041037
PA_23	tssC	P	contig_1	201010	202494	+	SAMPLE23_00204	type VI secretion system contractile sheath large subunit	GO:0033103, GO:0033104, KEGG:K11900, RefSeq:WP_003089494.1, SO:0001217, UniParc:UPI00000C5692, UniRef:UniRef100_Q9I1B3, UniRef:UniRef50_A0A085W9S3, UniRef:UniRef90_A0A0H2ZBB7, VFDB:VFC0086, VFDB:VFG041038
PA_23	tssE	P	contig_1	203077	203502	+	SAMPLE23_00206	type VI secretion system baseplate subunit TssE	GO:0033103, RefSeq:WP_003122696.1, SO:0001217, UniParc:UPI00006D9018, UniRef:UniRef100_A0A0C7CWK6, UniRef:UniRef50_Q9I1B1, UniRef:UniRef90_Q9I1B1, VFDB:VFC0086, VFDB:VFG041040
PA_23	tssF	P	contig_1	204684	205280	+	SAMPLE23_00208	type VI secretion system baseplate subunit TssF	SO:0001217, UniRef:UniRef50_UPI002E18734E, UniRef:UniRef90_UPI002E18734E
PA_23	tssG	P	contig_1	205244	206260	+	SAMPLE23_00209	type VI secretion system baseplate subunit TssG	GO:0033103, KEGG:K11895, RefSeq:WP_025297419.1, SO:0001217, UniParc:UPI0003DD14CC, UniRef:UniRef100_A0A9P1R881, UniRef:UniRef50_A0A2T5NJP3, UniRef:UniRef90_Q9I1A9, VFDB:VFC0086, VFDB:VFG041042
PA_23	tssH	P	contig_1	206262	208193	+	SAMPLE23_00210	type VI secretion system ATPase TssH	GO:0016887, GO:0033103, GO:0033104, SO:0001217, UniRef:UniRef50_A0AAN4TLQ5, UniRef:UniRef90_UPI00093DA3D7
PA_23	plcN	P	contig_1	1547825	1549510	-	SAMPLE23_01645	phosphocholine-specific phospholipase C	EC:3.1.4.3, GO:0015628, GO:0016042, GO:0016298, GO:0034480, KEGG:K01114, SO:0001217, UniRef:UniRef50_P15713, UniRef:UniRef90_P15713
PA_23	rhlB	P	contig_1	1717255	1718409	-	SAMPLE23_01833	rhamnosyltransferase chain B	SO:0001217, UniRef:UniRef50_A0A9P1VZG6, UniRef:UniRef90_A0A9P1VZG6, VFDB:VFC0258, VFDB:VFG000155
PA_23	lasB	P	contig_1	1971393	1972889	-	SAMPLE23_02106	M4 family elastase LasB	BlastRules:WP_003113835, EC:3.4.24.26, GO:0004175, GO:0004222, GO:0005576, GO:0006508, GO:0015628, GO:0043952, GO:0044010, GO:0046872, GO:0071978, RefSeq:WP_003100682.1, SO:0001217, UniParc:UPI0002044FEC, UniRef:UniRef100_L8AX98, UniRef:UniRef50_P14756, UniRef:UniRef90_P14756
PA_23	rhlB	P	contig_1	2231756	2233327	+	SAMPLE23_02395	ATP-dependent RNA helicase RhlB	EC:3.6.4.13, GO:0003676, GO:0003724, GO:0005524, SO:0001217, UniParc:UPI0000DAF575, UniRef:UniRef100_A0A0C7D1F2, UniRef:UniRef50_Q9HXE5, UniRef:UniRef90_A6V0P4
PA_23	exsA	P	contig_1	2861657	2862568	+	SAMPLE23_03079	Exoenzyme S synthesis regulatory protein ExsA	SO:0001217, UniRef:UniRef50_A0A9P1R587
PA_23	tssH	P	contig_1	3462651	3465359	-	SAMPLE23_03738	type VI secretion system AAA+ family ATPase	GO:0005524, GO:0005737, GO:0016887, GO:0033103, GO:0033104, KEGG:K11907, RefSeq:WP_004351971.1, SO:0001217, UniParc:UPI00006D947D, UniRef:UniRef100_A0A9P1VWV3, UniRef:UniRef50_Q9I742, UniRef:UniRef90_Q9I742, VFDB:VFC0086, VFDB:VFG002076
PA_23	tssG	P	contig_1	3465352	3466182	-	SAMPLE23_03739	type VI secretion system baseplate subunit TssG	GO:0033103, KEGG:K11895, SO:0001217, UniRef:UniRef50_Q9I743, UniRef:UniRef90_A0A3M5D6T4
PA_23	tssG	F	contig_1	3466179	3466397	-	SAMPLE23_03740	(pseudo) type VI secretion system baseplate subunit TssG	KEGG:K11895, SO:0001217, UniRef:UniRef50_UPI00106CFC66, UniRef:UniRef90_UPI00106CFC66
PA_23	tssF	P	contig_1	3466750	3468219	-	SAMPLE23_03741	type VI secretion system baseplate subunit TssF	GO:0033103, KEGG:K11896, SO:0001217, UniRef:UniRef50_A0A3M5EDC7, UniRef:UniRef90_UPI0008779885
PA_23	tssC	P	contig_1	3470301	3471797	-	SAMPLE23_03744	type VI secretion system tubule-forming protein VipB	GO:0033103, GO:0033104, KEGG:K11900, RefSeq:WP_003104973.1, SO:0001217, UniParc:UPI00006D8984, UniRef:UniRef100_A0A072ZSF3, UniRef:UniRef50_Q9I748, UniRef:UniRef90_Q9I748, VFDB:VFC0086, VFDB:VFG002070
PA_23	tssB	P	contig_1	3471810	3472328	-	SAMPLE23_03745	type VI secretion system tubule-forming protein VipA	GO:0033103, RefSeq:WP_003083666.1, SO:0001217, UniParc:UPI00000C4F24, UniRef:UniRef100_Q9I749, UniRef:UniRef50_Q9I749, UniRef:UniRef90_Q9I749, VFDB:VFC0086, VFDB:VFG002069
PA_23	plcH	P	contig_1	5522924	5525116	-	SAMPLE23_05925	hemolytic phospholipase C precursor	EC:3.1.4.3, GO:0005615, GO:0015628, GO:0016042, GO:0016298, GO:0033188, GO:0034480, GO:0044179, GO:0090729, KEGG:K01114, RefSeq:WP_014603212.1, SO:0001217, UniParc:UPI0002297225, UniRef:UniRef100_A0A9P1R8R0, UniRef:UniRef50_P06200, UniRef:UniRef90_P06200, VFDB:VFC0235, VFDB:VFG000157
PA_23	tssB	F	contig_1	6438952	6439431	+	SAMPLE23_06941	(pseudo) type VI secretion system contractile sheath small subunit	GO:0033103, SO:0001217, UniRef:UniRef50_A0A0F9VGA1, UniRef:UniRef90_A6V7D4
PA_23	tssC	P	contig_1	6439486	6440886	+	SAMPLE23_06942	type VI secretion system contractile sheath large subunit	GO:0033103, GO:0033104, KEGG:K11900, SO:0001217, UniRef:UniRef50_Q2T6Y3, UniRef:UniRef90_UPI0003BACFE1, VFDB:VFC0086, VFDB:VFG041016
PA_23	tssE	P	contig_1	6440971	6441378	+	SAMPLE23_06943	type VI secretion system baseplate subunit TssE	GO:0033103, KEGG:K11905, RefSeq:WP_003117740.1, SO:0001217, UniParc:UPI00006D82E1, UniRef:UniRef100_A0A9P1R508, UniRef:UniRef50_Q9I366, UniRef:UniRef90_Q9I366, VFDB:VFC0086, VFDB:VFG041017
PA_23	tssF	P	contig_1	6441716	6443503	+	SAMPLE23_06945	type VI secretion system baseplate subunit TssF	GO:0033103, RefSeq:WP_003117739.1, SO:0001217, UniParc:UPI00006D82E2, UniRef:UniRef100_A0A9P1R5P3, UniRef:UniRef50_A0A5E6U713, UniRef:UniRef90_Q9I365
PA_23	tssG	P	contig_1	6443467	6444474	+	SAMPLE23_06946	type VI secretion system baseplate subunit TssG	GO:0033103, RefSeq:WP_003087607.1, SO:0001217, UniParc:UPI0000DAF237, UniRef:UniRef100_A0A072ZI43, UniRef:UniRef50_Q9I364, UniRef:UniRef90_Q9I364, VFDB:VFC0086, VFDB:VFG041019
PA_23	tssH	P	contig_1	6444487	6447114	+	SAMPLE23_06947	type VI secretion system ATPase TssH	GO:0016887, GO:0033103, GO:0033104, KEGG:K11907, SO:0001217, UniParc:UPI0002CC8787, UniRef:UniRef100_A0A231L7E0, UniRef:UniRef50_Q9I363, UniRef:UniRef90_Q9I363, VFDB:VFC0086, VFDB:VFG041020
PA_23	pcrV	P	contig_1	6485974	6486858	+	SAMPLE23_07000	type III secretion system needle tip protein PcrV	BlastRules:WP_003100789, RefSeq:WP_003100789.1, SO:0001217, UniParc:UPI00000D424F, UniRef:UniRef100_G3XD49, UniRef:UniRef50_G3XD49, UniRef:UniRef90_G3XD49
PA_23	popB	P	contig_1	6487354	6488526	+	SAMPLE23_07002	type III secretion system translocon subunit PopB	BlastRules:WP_010895581, KEGG:K23475, RefSeq:WP_004342870.1, SO:0001217, UniParc:UPI00006D8E6A, UniRef:UniRef100_A0A080VJC4, UniRef:UniRef50_A0A5C4RNM8, UniRef:UniRef90_Q9I324
PA_23	popD	P	contig_1	6488538	6489425	+	SAMPLE23_07003	type III secretion system translocon subunit PopD	BlastRules:WP_003113550, KEGG:K23476, RefSeq:WP_003113550.1, SO:0001217, UniParc:UPI00000C5457, UniRef:UniRef100_Q9I323, UniRef:UniRef50_Q9I323, UniRef:UniRef90_Q9I323
PA_23	exsC	P	contig_1	6489550	6489987	+	SAMPLE23_07004	type III secretion system regulatory chaperone ExsC	BlastRules:WP_003100769, GO:0005737, GO:0030254, GO:0045893, RefSeq:WP_003100769.1, SO:0001217, UniParc:UPI000012A39C, UniRef:UniRef100_P26995, UniRef:UniRef50_P26995, UniRef:UniRef90_P26995
PA_23	exsE	P	contig_1	6489996	6490241	+	SAMPLE23_07005	T3SS regulon translocated regulator ExsE	BlastRules:WP_003100766, GO:0005576, GO:0005737, GO:0030254, GO:0050709, GO:0051087, GO:0071277, RefSeq:WP_003117722.1, SO:0001217, UniParc:UPI00006D8E6C, UniRef:UniRef100_A0A0F7QSW7, UniRef:UniRef50_Q9I322, UniRef:UniRef90_Q9I322
PA_23	exsA	P	contig_1	6490901	6491797	+	SAMPLE23_07007	T3SS regulon transcriptional activator ExsA	BlastRules:WP_003120334, GO:0000976, GO:0001216, GO:0006355, GO:0032993, GO:0043565, GO:0050709, GO:2000144, SO:0001217, UniParc:UPI0002297359, UniRef:UniRef100_P26993, UniRef:UniRef50_P26993, UniRef:UniRef90_P26993
PA_23	exsD	P	contig_1	6491895	6492725	+	SAMPLE23_07008	T3SS regulon anti-activator ExsD	BlastRules:WP_003100755, GO:0045892, GO:0050709, GO:0071277, RefSeq:WP_003100755.1, SO:0001217, UniParc:UPI00000C5459, UniRef:UniRef100_Q9I321, UniRef:UniRef50_Q9I321, UniRef:UniRef90_Q9I321
PA_23	pscC	P	contig_1	6493181	6494983	+	SAMPLE23_07010	SctC family type III secretion system outer membrane ring subunit PscC	BlastRules:WP_003100753, GO:0009306, RefSeq:WP_025297357.1, SO:0001217, UniParc:UPI0003DD934D, UniRef:UniRef100_A0A9P1R3L0, UniRef:UniRef50_Q01244, UniRef:UniRef90_P95431
PA_23	pscF	P	contig_1	6496451	6496708	+	SAMPLE23_07014	type III secretion system needle filament protein PscF	BlastRules:WP_003087729, GO:0005576, GO:0009986, GO:0030254, GO:0030257, RefSeq:WP_003087729.1, SO:0001217, UniParc:UPI00000D4227, UniRef:UniRef100_P95434, UniRef:UniRef50_P95434, UniRef:UniRef90_P95434
PA_23	pscJ	P	contig_1	6497833	6498567	+	SAMPLE23_07018	SctJ family type III secretion inner membrane ring lipoprotein Psc	BlastRules:WP_003120329, GO:0009306, GO:0030254, KEGG:K03222, SO:0001217, UniParc:UPI0000396829, UniRef:UniRef100_A0A4U9SDS0, UniRef:UniRef50_Q01251, UniRef:UniRef90_Q9I314
PA_23	pvdA	P	contig_1	225353	226096	-	SAMPLE23_00228	L-ornithine N(5)-monooxygenase PvdA	SO:0001217, UniRef:UniRef50_A0A651D2W8, UniRef:UniRef90_UPI000D733041
PA_23	fpvR	P	contig_1	227459	228454	+	SAMPLE23_00231	pyoverdine signaling pathway anti-sigma factor FpvR	BlastRules:WP_003115643, KEGG:K07165, RefSeq:WP_015648861.1, SO:0001217, UniParc:UPI00032F112F, UniRef:UniRef100_A0A9P1RA82, UniRef:UniRef50_Q9I192, UniRef:UniRef90_Q9I192
PA_23	pvdP	P	contig_1	233200	234813	-	SAMPLE23_00235	pyoverdine maturation tyrosinase PvdP	BlastRules:WP_003139293, SO:0001217, UniParc:UPI00032FC42F, UniRef:UniRef100_A0A9P1VY93, UniRef:UniRef50_Q9I188, UniRef:UniRef90_A0A9P1VY93
PA_23	pvdF	P	contig_1	238639	239466	-	SAMPLE23_00242	pyoverdine biosynthesis hydroxyornithine transformylase PvdF	BlastRules:WP_003114501, RefSeq:WP_012614135.1, SO:0001217, UniParc:UPI00004E566A, UniRef:UniRef100_Q5DIT2, UniRef:UniRef50_Q9I184, UniRef:UniRef90_Q9I184
PA_23	pvdL	P	contig_1	293465	306493	-	SAMPLE23_00282	pyoverdine non-ribosomal peptide synthase/polyketide synthase PvdL	BlastRules:WP_003115540, EC:6.1.1.13, GO:0005524, GO:0019350, GO:0047473, RefSeq:WP_033896147.1, SO:0001217, UniParc:UPI0003DC2DEB, UniRef:UniRef100_A0A9P1W146, UniRef:UniRef50_Q9I157, UniRef:UniRef90_Q9I157
PA_23	oprD	P	contig_1	416153	416917	-	SAMPLE23_00385	OprD family outer membrane porin	SO:0001217, UniRef:UniRef50_A0A3M5DW05, UniRef:UniRef90_UPI000A7D6D88
PA_23	oprD	P	contig_1	416944	417498	-	SAMPLE23_00386	OprD family outer membrane porin	SO:0001217, UniRef:UniRef50_W9T9L9, UniRef:UniRef90_UPI00117EF1F1
PA_23	oprD	P	contig_1	819173	820453	+	SAMPLE23_00808	OprD family porin	EC:3.4.21.-, KEGG:K18093, RefSeq:WP_003090815.1, SO:0001217, UniParc:UPI0001E9E9F0, UniRef:UniRef100_A0A077JRZ4, UniRef:UniRef50_A0A446B2Q9, UniRef:UniRef90_A0A077JRZ4
PA_23	oprD	F	contig_1	1225541	1225633	+	SAMPLE23_01285	(pseudo) OprD family outer membrane porin	SO:0001217, UniRef:UniRef50_A0A6F8PB63, UniRef:UniRef90_UPI00106A8302
PA_23	amrZ	P	contig_1	1618438	1618764	+	SAMPLE23_01725	transcriptional regulator AmrZ	BlastRules:WP_003091802, GO:0000976, GO:0001217, GO:0003677, GO:0032885, GO:0032993, GO:0043107, GO:0043565, GO:0044780, GO:0045892, GO:1900232, GO:1900233, GO:1902201, GO:2000147, RefSeq:WP_003091802.1, SO:0001217, UniParc:UPI00000D4234, UniRef:UniRef100_G3XCY4, UniRef:UniRef50_G3XCY4, UniRef:UniRef90_G3XCY4
PA_23	hasA	P	contig_1	1641028	1641645	-	SAMPLE23_01750	heme acquisition protein HasA	BlastRules:WP_003115011, KEGG:K12545, RefSeq:WP_003091842.1, SO:0001217, UniParc:UPI00006D868D, UniRef:UniRef100_A0A069Q9Z5, UniRef:UniRef50_G3XD33, UniRef:UniRef90_G3XD33
PA_23	hasR	P	contig_1	1641731	1644178	-	SAMPLE23_01751	heme uptake receptor HasR	BlastRules:WP_004345215, KEGG:K16152, SO:0001217, UniRef:UniRef50_Q9HYJ7, UniRef:UniRef90_Q9HYJ7
PA_23	rpoS	P	contig_1	1860396	1861328	-	SAMPLE23_01985	RNA polymerase sigma factor RpoS	GO:0003677, GO:0003700, GO:0005737, GO:0006352, GO:0006355, GO:0016987, GO:0050921, GO:1900034, GO:1900233, GO:1900377, GO:1900407, GO:1901000, GO:2000145, SO:0001217, UniRef:UniRef50_P13445, UniRef:UniRef90_P45684, VFDB:VFC0001, VFDB:VFG043648
PA_23	oprD	P	contig_1	2602516	2603772	+	SAMPLE23_02781	Outer membrane porin, OprD family	KEGG:K21758, RefSeq:WP_003118192.1, SO:0001217, UniParc:UPI00006D93C1, UniRef:UniRef100_A0A9P1VWI7, UniRef:UniRef50_A0A3M5DX78, UniRef:UniRef90_A0A1W9YMI8
PA_23	oprD	F	contig_1	2650974	2651987	+	SAMPLE23_02827	(pseudo) Outer membrane porin, OprD family	SO:0001217, UniRef:UniRef50_A0A7Y9W0H2, UniRef:UniRef90_A0A6B1YDD7
PA_23	fptA	P	contig_1	2700309	2701808	-	SAMPLE23_02879	Fe(3+)-pyochelin receptor FptA	KEGG:K16088, SO:0001217, UniRef:UniRef50_UPI001C671FD7, UniRef:UniRef90_UPI001C671FD7
PA_23	pchF	F	contig_1	2709118	2710872	-	SAMPLE23_02886	(pseudo) pyochelin non-ribosomal peptide synthetase PchF	SO:0001217, UniRef:UniRef50_UPI002E0E1BFF, UniRef:UniRef90_UPI00111C6CAD
PA_23	pchD	P	contig_1	2718087	2719730	+	SAMPLE23_02892	pyochelin biosynthesis salicyl-AMP ligase PchD	BlastRules:WP_003114688, EC:2.7.7.-, EC:6.2.1.61, GO:0016877, GO:0017000, KEGG:K12238, RefSeq:WP_015649689.1, SO:0001217, UniParc:UPI00031358FE, UniRef:UniRef100_A0A9P1VXI8, UniRef:UniRef50_Q9HWG3, UniRef:UniRef90_Q9HWG3
PA_23	pchB	P	contig_1	2720481	2720786	+	SAMPLE23_02894	isochorismate lyase PchB	BlastRules:WP_003106950, EC:4.2.99.21, GO:0004106, GO:0009697, GO:0016835, GO:0042864, GO:0043904, GO:0046417, KEGG:K04782, RefSeq:WP_003106950.1, SO:0001217, UniParc:UPI00001313E9, UniRef:UniRef100_Q51507, UniRef:UniRef50_Q51507, UniRef:UniRef90_Q51507
PA_23	waaL	F	contig_1	4326942	4327820	-	SAMPLE23_04620	(pseudo) O-antigen ligase	EC:2.4.99.26, GO:0005886, GO:0008754, GO:0009243, GO:0009244, GO:0009297, GO:0016757, GO:0016874, GO:0043107, GO:0044780, GO:0071977, GO:0098567, SO:0001217, UniRef:UniRef50_Q9HUG6, UniRef:UniRef90_Q9HUG6
PA_23	fur	P	contig_1	4590247	4590651	+	SAMPLE23_04904	ferric iron uptake transcriptional regulator	COG:COG0735, COG:P, GO:0000976, GO:0001217, GO:0003700, GO:0005829, GO:0006355, GO:0008198, GO:0008270, GO:0019290, GO:0032993, GO:0045892, GO:1900705, RefSeq:WP_003095216.1, SO:0001217, UniParc:UPI000012AD84, UniRef:UniRef100_Q03456, UniRef:UniRef50_P0A9A9, UniRef:UniRef90_Q03456
PA_23	phuR	P	contig_1	4650789	4653083	-	SAMPLE23_04969	heme/hemoglobin uptake receptor PhuR	BlastRules:WP_003113453, KEGG:K16087, RefSeq:WP_003113453.1, SO:0001217, UniParc:UPI00000C5DD8, UniRef:UniRef100_Q9HV88, UniRef:UniRef50_Q9HV88, UniRef:UniRef90_Q9HV88
PA_23	algU	P	contig_1	5409591	5410172	+	SAMPLE23_05806	alginate biosynthesis protein AlgZ/FimS	GO:0000345, GO:0000976, GO:0001216, GO:0003677, GO:0003700, GO:0006352, GO:0006355, GO:0016987, GO:0032885, GO:0032993, GO:0036460, GO:0042121, GO:0045893, GO:0071236, GO:1900036, GO:1900189, GO:1900233, GO:1902201, GO:1902884, RefSeq:WP_003085543.1, SO:0001217, UniParc:UPI000013484A, UniRef:UniRef100_Q06198, UniRef:UniRef50_P0AGB6, UniRef:UniRef90_Q06198, VFDB:VFC0271, VFDB:VFG000121
PA_23	gacS	P	contig_1	5616606	5619038	-	SAMPLE23_06027	two-component system sensor histidine kinase GacS	SO:0001217, UniRef:UniRef50_P48027, UniRef:UniRef90_UPI00157FE3AA
PA_23	lasR	P	contig_1	6048684	6049361	+	SAMPLE23_06513	transcriptional regulator LasR	BlastRules:WP_003082999, KEGG:K18304, SO:0001217, UniRef:UniRef50_P25084, UniRef:UniRef90_UPI000AA4C7E8
PA_23	oprF	F	contig_1	6554946	6555263	+	SAMPLE23_07082	(pseudo) outer membrane porin OprF	SO:0001217, UniRef:UniRef50_G8H6N3, UniRef:UniRef90_UPI0031B68104
PA_23	oprF	P	contig_1	6555344	6555997	+	SAMPLE23_07083	OprF	SO:0001217, UniRef:UniRef50_G8H6N3
PA_27	pslC	P	contig_1	371065	372075	+	SAMPLE27_00458	PslC	SO:0001217, UniRef:UniRef50_Q9I1N6
PA_27	pslD	P	contig_1	372081	372806	+	SAMPLE27_00459	PslD	SO:0001217, UniRef:UniRef50_Q9I1N5, UniRef:UniRef90_Q9I1N5
PA_27	pslH	P	contig_1	377386	378594	+	SAMPLE27_00468	PslH	KEGG:K21001, RefSeq:WP_015648796.1, SO:0001217, UniParc:UPI00032F1C48, UniRef:UniRef100_A0A9P1VVE0, UniRef:UniRef50_Q9I1N1, UniRef:UniRef90_Q9I1N1
PA_27	pslJ	P	contig_1	379689	380891	+	SAMPLE27_00471	PslJ	KEGG:K21003, SO:0001217, UniRef:UniRef50_Q9I1M9, UniRef:UniRef90_Q9I1M9
PA_27	pqsH	P	contig_1	891861	892865	-	SAMPLE27_01012	2-heptyl-3-hydroxy-4(1H)-quinolone synthase	EC:1.14.13.182, GO:0004497, GO:0009372, GO:0044550, GO:0071949, GO:0102164, KEGG:K17940, SO:0001217, UniRef:UniRef50_Q02N79, UniRef:UniRef90_Q02N79
PA_27	pelG	P	contig_1	1571926	1573296	-	SAMPLE27_01803	PelG	KEGG:K21012, RefSeq:WP_003091283.1, SO:0001217, UniParc:UPI00000C58F2, UniRef:UniRef100_Q9HZF0, UniRef:UniRef50_Q9HZF0, UniRef:UniRef90_Q9HZF0
PA_27	pelF	P	contig_1	1573555	1574820	-	SAMPLE27_01805	GT4 family glycosyltransferase PelF	GO:0016757, SO:0001217, UniRef:UniRef50_Q9HZE9, UniRef:UniRef90_Q9HZE9
PA_27	pelE	P	contig_1	1574817	1575806	-	SAMPLE27_01806	PelE	SO:0001217, UniRef:UniRef50_Q9HZE8, UniRef:UniRef90_Q9HZE8
PA_27	pelA	F	contig_1	1581274	1582677	-	SAMPLE27_01810	(pseudo) PelA	KEGG:K21006, SO:0001217, UniRef:UniRef50_Q9HZE4, UniRef:UniRef90_Q9HZE4
PA_27	amrZ	P	contig_1	1944943	1945269	+	SAMPLE27_02214	transcriptional regulator AmrZ	BlastRules:WP_003091802, GO:0000976, GO:0001217, GO:0003677, GO:0032885, GO:0032993, GO:0043107, GO:0043565, GO:0044780, GO:0045892, GO:1900232, GO:1900233, GO:1902201, GO:2000147, RefSeq:WP_003091802.1, SO:0001217, UniParc:UPI00000D4234, UniRef:UniRef100_G3XCY4, UniRef:UniRef50_G3XCY4, UniRef:UniRef90_G3XCY4
PA_27	rhlI	P	contig_1	2042116	2042721	-	SAMPLE27_02324	acyl-homoserine-lactone synthase	BlastRules:WP_003113896, EC:2.3.1.184, RefSeq:WP_003111059.1, SO:0001217, UniParc:UPI000016FC53, UniRef:UniRef100_D2EDN9, UniRef:UniRef50_D2EDN9, UniRef:UniRef90_D2EDN9
PA_27	rhlR	P	contig_1	2042899	2043624	-	SAMPLE27_02325	transcriptional regulator RhlR	EC:3.1.2.32, GO:0003677, GO:0006355, GO:0016787, GO:0044550, GO:0046872, KEGG:K18099, RefSeq:WP_003119559.1, SO:0001217, UniParc:UPI000013387F, UniRef:UniRef100_P20581, UniRef:UniRef50_P20581, UniRef:UniRef90_P20581, VFDB:VFC0271, VFDB:VFG000152
PA_27	algD	P	contig_1	2092083	2093303	+	SAMPLE27_02376	GDP-mannose 6-dehydrogenase	EC:1.1.1.132, GO:0006970, GO:0036460, GO:0042121, GO:0044010, GO:0047919, GO:0051287, KEGG:K00066, SO:0001217, UniRef:UniRef50_P11759, UniRef:UniRef90_P11759
PA_27	algF	P	contig_1	2106418	2107068	+	SAMPLE27_02391	alginate o-acetyltransferase AlgF	GO:0042121, GO:0042597, GO:0051979, RefSeq:WP_003092112.1, SO:0001217, UniParc:UPI00000D421A, UniRef:UniRef100_Q06062, UniRef:UniRef50_Q06062, UniRef:UniRef90_Q06062, VFDB:VFC0271, VFDB:VFG000132
PA_27	algR	P	contig_1	4335986	4336732	+	SAMPLE27_04886	alginate biosynthesis regulator AlgR	BlastRules:WP_003096397, GO:0000156, GO:0000976, GO:0001216, GO:0001217, GO:0005829, GO:0006355, GO:0032993, GO:0042121, GO:0043107, GO:0043565, GO:0045892, GO:0045893, GO:0071978, GO:1900192, GO:1901031, GO:2000147, KEGG:K08083, RefSeq:WP_003096397.1, SO:0001217, UniParc:UPI0000125856, UniRef:UniRef100_P26275, UniRef:UniRef50_P26275, UniRef:UniRef90_P26275
PA_27	algU	P	contig_1	5735675	5736256	+	SAMPLE27_06465	alginate biosynthesis protein AlgZ/FimS	GO:0000345, GO:0000976, GO:0001216, GO:0003677, GO:0003700, GO:0006352, GO:0006355, GO:0016987, GO:0032885, GO:0032993, GO:0036460, GO:0042121, GO:0045893, GO:0071236, GO:1900036, GO:1900189, GO:1900233, GO:1902201, GO:1902884, RefSeq:WP_003085543.1, SO:0001217, UniParc:UPI000013484A, UniRef:UniRef100_Q06198, UniRef:UniRef50_P0AGB6, UniRef:UniRef90_Q06198, VFDB:VFC0271, VFDB:VFG000121
PA_27	mucA	P	contig_1	5736288	5736872	+	SAMPLE27_06466	anti-sigma factor MucA	BlastRules:WP_003101958, GO:0005886, GO:0016989, GO:0032885, GO:0042121, KEGG:K03597, RefSeq:WP_003101958.1, SO:0001217, UniParc:UPI000012F8D3, UniRef:UniRef100_P38107, UniRef:UniRef50_P38107, UniRef:UniRef90_P38107
PA_27	mucB	P	contig_1	5736881	5737831	+	SAMPLE27_06467	sigma factor AlgU regulator MucB	BlastRules:WP_003101960, GO:0030288, GO:0032885, GO:0042121, GO:0045152, KEGG:K03598, RefSeq:WP_003101960.1, SO:0001217, UniParc:UPI000012F8D6, UniRef:UniRef100_P38108, UniRef:UniRef50_P38108, UniRef:UniRef90_P38108
PA_27	mucC	P	contig_1	5737828	5738283	+	SAMPLE27_06468	alginate biosynthesis regulator MucC	BlastRules:WP_003110245, KEGG:K03803, RefSeq:WP_003110245.1, SO:0001217, UniParc:UPI00000D4233, UniRef:UniRef100_G3XCY1, UniRef:UniRef50_G3XCY1, UniRef:UniRef90_G3XCY1
PA_27	mucD	P	contig_1	5738322	5739746	+	SAMPLE27_06469	serine protease MucD	BlastRules:WP_003114183, RefSeq:WP_003114183.1, SO:0001217, UniParc:UPI00000D4255, UniRef:UniRef100_G3XD20, UniRef:UniRef50_Q48EU9, UniRef:UniRef90_G3XD20
PA_27	phnB	P	contig_1	6014885	6015487	+	SAMPLE27_06791	Anthranilate synthase component 2, pyocyanine specific	EC:4.1.3.27, GO:0000162, GO:0002047, GO:0004048, GO:0004049, RefSeq:WP_003112548.1, SO:0001217, UniParc:UPI0000131991, UniRef:UniRef100_P09786, UniRef:UniRef50_P09786, UniRef:UniRef90_P09786
PA_27	lasR	P	contig_1	6374661	6375338	+	SAMPLE27_07209	transcriptional regulator LasR	BlastRules:WP_003082999, KEGG:K18304, SO:0001217, UniRef:UniRef50_P25084, UniRef:UniRef90_UPI000AA4C7E8
PA_27	lasI	P	contig_1	6375743	6376348	+	SAMPLE27_07211	acyl-homoserine-lactone synthase LasI	BlastRules:WP_003083017, EC:2.3.1.184, GO:0007165, GO:0009372, GO:0061579, KEGG:K13060, RefSeq:WP_003083017.1, SO:0001217, UniParc:UPI000012E230, UniRef:UniRef100_P33883, UniRef:UniRef50_P33883, UniRef:UniRef90_P33883
PA_27	pilW	F	contig_1	2452479	2453066	-	SAMPLE27_02765	(pseudo) type IV pilus biogenesis/stability protein PilW	GO:0005515, GO:0009279, GO:0009297, GO:0030911, GO:0043107, GO:0043683, GO:0046903, SO:0001217, UniRef:UniRef50_Q9HXJ2, UniRef:UniRef90_Q9HXJ2
PA_27	pilK	P	contig_1	3352614	3353489	-	SAMPLE27_03795	type 4 fimbrial methyltransferase PilK	BlastRules:WP_003100938, KEGG:K02661, RefSeq:WP_003100938.1, SO:0001217, UniParc:UPI00000D420F, UniRef:UniRef100_G3XCT5, UniRef:UniRef50_G3XCT5, UniRef:UniRef90_G3XCT5
PA_27	pilJ	P	contig_1	3353550	3355598	-	SAMPLE27_03796	chemotaxis chemoreceptor PilJ	BlastRules:WP_003100940, GO:0004888, GO:0005886, GO:0006935, GO:0007165, RefSeq:WP_003084592.1, SO:0001217, UniParc:UPI0000E448C2, UniRef:UniRef100_A0A072ZF24, UniRef:UniRef50_P42257, UniRef:UniRef90_P42257
PA_27	pilG	P	contig_1	3356678	3357085	-	SAMPLE27_03799	twitching motility response regulator PilG	BlastRules:WP_000389061, BlastRules:WP_003084583, BlastRules:WP_008284039, BlastRules:WP_014704325, COG:COG0745, COG:TK, GO:0000160, RefSeq:WP_003084583.1, SO:0001217, UniParc:UPI0000131AC9, UniRef:UniRef100_P46384, UniRef:UniRef50_P46384, UniRef:UniRef90_P46384
PA_27	pilU	P	contig_1	3367789	3368856	-	SAMPLE27_03812	twitching motility protein PilU	GO:0005524, GO:0005737, GO:0016887, GO:0016888, GO:0043107, KEGG:K02670, SO:0001217, UniRef:UniRef50_G3XCX3, UniRef:UniRef90_G3XCX3, VFDB:VFC0001, VFDB:VFG001224
PA_27	pilT	P	contig_1	3369114	3370148	-	SAMPLE27_03813	type IV pilus twitching motility protein PilT	BlastRules:WP_003084552, COG:COG2805, COG:NU, GO:0005524, GO:0005737, GO:0016887, GO:0043107, GO:0043108, GO:0044096, KEGG:K02669, RefSeq:WP_003084552.1, SO:0001217, UniParc:UPI0000131AD1, UniRef:UniRef100_P24559, UniRef:UniRef50_P24559, UniRef:UniRef90_P24559
PA_27	fliL	P	contig_1	4367742	4368161	+	SAMPLE27_04923	Flagellar protein FliL	RefSeq:WP_003096328.1, SO:0001217, UniParc:UPI00000C5F6A, UniRef:UniRef100_Q9HTV7, UniRef:UniRef50_W6QS88, UniRef:UniRef90_A0A6A9JTH1
PA_27	pilM	P	contig_1	4589697	4590761	+	SAMPLE27_05173	type IV pilus assembly protein PilM	BlastRules:WP_003110888, GO:0005524, GO:0005737, GO:0043107, GO:0043683, GO:0044096, GO:0046872, GO:0051301, RefSeq:WP_003110888.1, SO:0001217, UniParc:UPI00000D4249, UniRef:UniRef100_G3XD28, UniRef:UniRef50_G3XD28, UniRef:UniRef90_G3XD28
PA_27	pilN	P	contig_1	4590761	4591357	+	SAMPLE27_05174	type 4a pilus biogenesis protein PilN	BlastRules:WP_003095839, GO:0005886, GO:0043107, GO:0043683, GO:0044096, RefSeq:WP_015647905.1, SO:0001217, UniParc:UPI00033026D0, UniRef:UniRef100_A0A9P1VYV7, UniRef:UniRef50_G3XD30, UniRef:UniRef90_G3XD30
PA_27	pilO	P	contig_1	4591354	4591977	+	SAMPLE27_05175	type 4a pilus biogenesis protein PilO	BlastRules:WP_003103268, GO:0005886, GO:0043107, GO:0043683, GO:0044096, RefSeq:WP_003103268.1, SO:0001217, UniParc:UPI00000D4260, UniRef:UniRef100_G3XD51, UniRef:UniRef50_G3XD51, UniRef:UniRef90_G3XD51
PA_27	pilP	P	contig_1	4591974	4592498	+	SAMPLE27_05176	type 4a pilus biogenesis lipoprotein PilP	BlastRules:WP_003095836, GO:0005886, GO:0043107, GO:0043683, GO:0044096, RefSeq:WP_003095836.1, SO:0001217, UniParc:UPI00000D4239, UniRef:UniRef100_G3XCX7, UniRef:UniRef50_G3XCX7, UniRef:UniRef90_G3XCX7
PA_27	pilQ	P	contig_1	4592797	4594695	+	SAMPLE27_05178	Fimbrial assembly protein PilQ	GO:0009279, GO:0009306, GO:0043683, SO:0001217, UniRef:UniRef50_P34750, UniRef:UniRef90_P34750
PA_27	pilE	P	contig_1	5210882	5211307	-	SAMPLE27_05857	type 4a pilus minor pilin PilE	BlastRules:WP_003094721, GO:0005886, GO:0009297, GO:0043107, GO:0043683, RefSeq:WP_003094721.1, SO:0001217, UniParc:UPI00000C4EC1, UniRef:UniRef100_G3XD43, UniRef:UniRef50_G3XD43, UniRef:UniRef90_G3XD43
PA_27	pilY2	P	contig_1	5211304	5211651	-	SAMPLE27_05858	type 4a fimbrial biogenesis protein PilY2	BlastRules:WP_003102609, KEGG:K02675, RefSeq:WP_003102609.1, SO:0001217, UniParc:UPI00000D4268, UniRef:UniRef100_G3XD55, UniRef:UniRef50_G3XD55, UniRef:UniRef90_G3XD55
PA_27	pilY1	P	contig_1	5211653	5215144	-	SAMPLE27_05859	type 4a pilus biogenesis protein PilY1	BlastRules:WP_003115287, GO:0005509, GO:0005829, GO:0016020, GO:0043107, GO:0043683, GO:0044096, RefSeq:WP_015648053.1, SO:0001217, UniParc:UPI000330CA18, UniRef:UniRef100_A0A9P1VYN5, UniRef:UniRef50_S0HPF7, UniRef:UniRef90_S0HPF7
PA_27	pilX	P	contig_1	5215156	5215743	-	SAMPLE27_05860	type 4a pilus minor pilin PilX	BlastRules:WP_003112826, RefSeq:WP_015648054.1, SO:0001217, UniParc:UPI0002E9C29B, UniRef:UniRef100_A0A9P1W070, UniRef:UniRef50_Q9HVM9, UniRef:UniRef90_Q9HVM9
PA_27	pilW	P	contig_1	5215740	5216564	-	SAMPLE27_05861	type 4a pilus minor pilin PilW	BlastRules:WP_003119422, RefSeq:WP_003119422.1, SO:0001217, UniParc:UPI00000D4242, UniRef:UniRef100_G3XD15, UniRef:UniRef50_G3XD15, UniRef:UniRef90_G3XD15
PA_27	pilV	P	contig_1	5216561	5217118	-	SAMPLE27_05862	type 4a pilus minor pilin PilV	BlastRules:WP_003119423, RefSeq:WP_003119423.1, SO:0001217, UniParc:UPI00000D4278, UniRef:UniRef100_G3XD84, UniRef:UniRef50_G3XD84, UniRef:UniRef90_G3XD84
PA_27	fimU	P	contig_1	5217109	5217615	-	SAMPLE27_05863	type 4 fimbrial biogenesis protein FimU	RefSeq:WP_003102598.1, SO:0001217, UniParc:UPI00000D420A, UniRef:UniRef100_G3XCZ0, UniRef:UniRef50_G3XCZ0, UniRef:UniRef90_G3XCZ0, VFDB:VFC0001, VFDB:VFG001216
PA_27	pilR	P	contig_1	5219614	5220840	-	SAMPLE27_05867	Response regulator protein PilR	GO:0000160, GO:0005524, GO:0005737, GO:0006355, GO:0016887, GO:0043565, GO:0060491, KEGG:K02667, SO:0001217, UniRef:UniRef50_Q00934, UniRef:UniRef90_Q00934
PA_27	pilS	P	contig_1	5221184	5222446	-	SAMPLE27_05869	two-component system sensor histidine kinase PilS	SO:0001217, UniRef:UniRef50_A0A0P9LS73, UniRef:UniRef90_UPI00106BC917
PA_27	pilM	P	contig_1	5274308	5274745	-	SAMPLE27_05934	PilM	RefSeq:WP_003120998.1, SO:0001217, UniParc:UPI0000D724A2, UniRef:UniRef100_A0A080VGY2, UniRef:UniRef50_Q6X3P5, UniRef:UniRef90_Q6X3P5
PA_27	pilV	P	contig_1	5275131	5276141	-	SAMPLE27_05936	shufflon system plasmid conjugative transfer pilus tip adhesin PilV	SO:0001217, UniRef:UniRef50_UPI00287F47A5, UniRef:UniRef90_UPI0029163E11
PA_27	pilX	P	contig_1	5277087	5277617	-	SAMPLE27_05938	Pilus assembly protein PilX	RefSeq:WP_003120996.1, SO:0001217, UniParc:UPI0000D7249F, UniRef:UniRef100_A0A0F6UHF6, UniRef:UniRef50_A0A0A1YGK0, UniRef:UniRef90_A0A0F6UHF6
PA_27	pilR	P	contig_1	5277639	5278718	-	SAMPLE27_05939	PilR	RefSeq:WP_003123335.1, SO:0001217, UniParc:UPI00006D96FD, UniRef:UniRef100_A0A0F6RUZ4, UniRef:UniRef50_Q7WXX9, UniRef:UniRef90_Q7WXX9
PA_27	pilN	P	contig_1	5282157	5283866	-	SAMPLE27_05943	PilN family type IVB pilus formation outer membrane protein	GO:0009297, GO:0009306, GO:0019867, RefSeq:WP_010792227.1, SO:0001217, UniParc:UPI0002C8C245, UniRef:UniRef100_A0A0F6UH41, UniRef:UniRef50_A0A0F6UH41, UniRef:UniRef90_A0A0F6UH41
PA_27	pilL	P	contig_1	5283866	5284990	-	SAMPLE27_05944	PilL	RefSeq:WP_015503578.1, SO:0001217, UniParc:UPI000157A882, UniRef:UniRef100_A0A6H0JJ17, UniRef:UniRef50_A0A3M4XW52, UniRef:UniRef90_A0A8A2FNX6
PA_27	pilD	P	contig_1	5325993	5326865	-	SAMPLE27_05999	type IV prepilin peptidase/methyltransferase PilD	BlastRules:WP_003112839, GO:0004190, GO:0005886, GO:0006465, GO:0008170, GO:0009297, GO:0015627, GO:0032259, GO:0043683, GO:0046872, RefSeq:WP_015648060.1, SO:0001217, UniParc:UPI00032F8789, UniRef:UniRef100_A0A9P1W1Y0, UniRef:UniRef50_P22610, UniRef:UniRef90_P22610
PA_27	pilB	P	contig_1	5328086	5329237	-	SAMPLE27_06002	type IV-A pilus assembly ATPase PilB	GO:0009297, GO:0016887, SO:0001217, UniRef:UniRef50_A0A1R4GQM9, UniRef:UniRef90_UPI0027381941
PA_27	flgB	P	contig_1	6093565	6093972	+	SAMPLE27_06890	flagellar basal body rod protein FlgB	GO:0030694, GO:0071973, RefSeq:WP_003082144.1, SO:0001217, UniParc:UPI00000C523A, UniRef:UniRef100_Q9I4Q2, UniRef:UniRef50_R4YL82, UniRef:UniRef90_Q9I4Q2, VFDB:VFC0204, VFDB:VFG014148
PA_27	flgC	P	contig_1	6093978	6094418	+	SAMPLE27_06891	flagellar basal-body rod protein FlgC	GO:0030694, GO:0071973, RefSeq:WP_003082150.1, SO:0001217, UniParc:UPI00000C523B, UniRef:UniRef100_Q9I4Q1, UniRef:UniRef50_A0A9E5AA33, UniRef:UniRef90_Q9I4Q1, VFDB:VFC0204, VFDB:VFG001236
PA_27	flgD	P	contig_1	6094431	6095081	+	SAMPLE27_06892	flagellar hook assembly protein FlgD	SO:0001217, UniRef:UniRef50_Q9I4Q0, UniRef:UniRef90_Q9I4Q0
PA_27	flgE	P	contig_1	6096440	6096556	+	SAMPLE27_06896	Flagellar hook protein FlgE	SO:0001217, UniRef:UniRef50_U3U0Y7
PA_27	flgF	P	contig_1	6096774	6097523	+	SAMPLE27_06897	flagellar basal-body rod protein FlgF	RefSeq:WP_003082159.1, SO:0001217, UniParc:UPI00000C523E, UniRef:UniRef100_Q9I4P8, UniRef:UniRef50_Q9I4P8, UniRef:UniRef90_Q9I4P8, VFDB:VFC0204, VFDB:VFG001239
PA_27	flgG	P	contig_1	6097570	6098355	+	SAMPLE27_06898	flagellar basal-body rod protein FlgG	COG:COG4786, COG:N, GO:0009426, GO:0071973, RefSeq:WP_003082164.1, SO:0001217, UniParc:UPI00000C523F, UniRef:UniRef100_Q9I4P7, UniRef:UniRef50_Q9I4P7, UniRef:UniRef90_Q9I4P7, VFDB:VFC0204, VFDB:VFG001240
PA_27	flgH	P	contig_1	6098499	6099095	+	SAMPLE27_06899	flagellar basal body L-ring protein FlgH	GO:0003774, GO:0009279, GO:0009427, GO:0071973, KEGG:K02393, SO:0001217, UniRef:UniRef50_Q52081, UniRef:UniRef90_Q9I4P6
PA_27	flgI	P	contig_1	6099107	6100216	+	SAMPLE27_06900	flagellar P-ring protein precursor FlgI	GO:0005198, GO:0009428, GO:0030288, GO:0071973, KEGG:K02394, RefSeq:WP_003082169.1, SO:0001217, UniParc:UPI000012A932, UniRef:UniRef100_Q9I4P5, UniRef:UniRef50_Q9KQ14, UniRef:UniRef90_Q9I4P5, VFDB:VFC0204, VFDB:VFG001242
PA_27	flgK	F	contig_1	6101842	6102675	+	SAMPLE27_06903	(pseudo) flagellar hook-associated protein FlgK	GO:0005198, GO:0009424, GO:0044780, SO:0001217, UniRef:UniRef50_UPI0005810297, UniRef:UniRef90_UPI0008594DE0
PA_27	fliC	P	contig_1	6112311	6113777	+	SAMPLE27_06914	B-type flagellin	BlastRules:WP_003112503, GO:0005198, GO:0005576, GO:0009288, GO:0071973, KEGG:K02406, RefSeq:WP_003112503.1, SO:0001217, UniParc:UPI000012A88C, UniRef:UniRef100_P72151, UniRef:UniRef50_P72151, UniRef:UniRef90_P72151
PA_27	fliD	P	contig_1	6114313	6115152	+	SAMPLE27_06916	flagellar filament capping protein FliD	KEGG:K02407, SO:0001217, UniRef:UniRef50_UPI0023E2BCF4, UniRef:UniRef90_UPI0023E2BCF4
PA_27	fliD	P	contig_1	6115149	6115736	+	SAMPLE27_06917	flagellar filament capping protein FliD	KEGG:K02407, SO:0001217, UniRef:UniRef50_UPI002358A2C8, UniRef:UniRef90_UPI002358A2C8
PA_27	fleQ	P	contig_1	6116836	6118308	+	SAMPLE27_06920	transcriptional regulator FleQ	BlastRules:WP_003086448, BlastRules:WP_003382141, BlastRules:WP_010955093, GO:0000976, GO:0000987, GO:0001216, GO:0001217, GO:0005524, GO:0006351, GO:0006355, GO:0010811, GO:0016887, GO:0032993, GO:0035438, GO:1901202, GO:1902021, GO:2000155, KEGG:K10941, RefSeq:WP_003086448.1, SO:0001217, UniParc:UPI00000D421B, UniRef:UniRef100_G3XCV0, UniRef:UniRef50_G3XCV0, UniRef:UniRef90_G3XCV0
PA_27	fleS	P	contig_1	6118648	6119580	+	SAMPLE27_06921	sensor histidine kinase FleS	EC:2.7.13.3, KEGG:K10942, SO:0001217, UniRef:UniRef50_Q5TK94, UniRef:UniRef90_UPI0018DC1E8B
PA_27	fleR	P	contig_1	6119632	6121053	+	SAMPLE27_06922	sigma-54-dependent response regulator transcription factor FleR	BlastRules:WP_003082202, GO:0000160, GO:0005524, GO:0006355, GO:0016887, GO:0043565, GO:0045785, GO:1900191, GO:2000155, KEGG:K10943, RefSeq:WP_003082202.1, SO:0001217, UniParc:UPI00000C5249, UniRef:UniRef100_Q9I4N3, UniRef:UniRef50_Q9I4N3, UniRef:UniRef90_Q9I4N3
PA_27	fliF	P	contig_1	6121651	6123447	+	SAMPLE27_06924	flagellar M-ring protein FliF	GO:0001539, GO:0003774, GO:0005198, GO:0005886, GO:0009431, GO:0071973, RefSeq:WP_003109118.1, SO:0001217, UniParc:UPI000012A9A7, UniRef:UniRef100_Q51463, UniRef:UniRef50_Q51463, UniRef:UniRef90_Q51463, VFDB:VFC0204, VFDB:VFG001251
PA_27	fliG	P	contig_1	6123453	6124469	+	SAMPLE27_06925	flagellar motor switch protein G	GO:0003774, GO:0005886, GO:0006935, GO:0009288, GO:0009425, GO:0071973, RefSeq:WP_003082212.1, SO:0001217, UniParc:UPI000012A9B0, UniRef:UniRef100_Q51464, UniRef:UniRef50_Q51464, UniRef:UniRef90_Q51464, VFDB:VFC0204, VFDB:VFG001252
PA_27	fliH	P	contig_1	6124471	6125277	+	SAMPLE27_06926	flagellar assembly protein H	GO:0003774, GO:0009288, GO:0071973, KEGG:K02411, RefSeq:WP_023090744.1, SO:0001217, UniParc:UPI0003B0DC61, UniRef:UniRef100_A0A9P1W071, UniRef:UniRef50_W9TLZ8, UniRef:UniRef90_A0A069Q471, VFDB:VFC0204, VFDB:VFG001253
PA_27	fliI	P	contig_1	6125267	6126622	+	SAMPLE27_06927	flagellum-specific ATP synthase FliI	EC:7.1.2.2, GO:0005524, GO:0005737, GO:0016887, GO:0030254, GO:0030257, GO:0044780, GO:0045261, GO:0046933, GO:0046961, GO:0071973, KEGG:K02412, RefSeq:WP_003086458.1, SO:0001217, UniParc:UPI00000C524B, UniRef:UniRef100_Q9I4N1, UniRef:UniRef50_Q9I4N1, UniRef:UniRef90_Q9I4N1, VFDB:VFC0204, VFDB:VFG001254
PA_27	fliJ	P	contig_1	6126636	6127079	+	SAMPLE27_06928	flagellar protein FliJ	GO:0003774, GO:0009288, GO:0071973, RefSeq:WP_003082220.1, SO:0001217, UniParc:UPI00000C524C, UniRef:UniRef100_Q9I4N0, UniRef:UniRef50_A0A969XEC7, UniRef:UniRef90_Q9I4N0, VFDB:VFC0204, VFDB:VFG001255
PA_27	fliK	P	contig_1	6386978	6388261	+	SAMPLE27_07225	flagellar hook-length control protein FliK	KEGG:K02414, RefSeq:WP_025297338.1, SO:0001217, UniParc:UPI0003AAD45B, UniRef:UniRef100_A0A9P1VZ49, UniRef:UniRef50_Q9I3Q6, UniRef:UniRef90_Q9I3Q6, VFDB:VFC0204, VFDB:VFG014473
PA_27	fliL	P	contig_1	6388776	6389024	+	SAMPLE27_07227	flagellar basal body-associated protein FliL	GO:0071973, KEGG:K02415, RefSeq:WP_243212171.1, SO:0001217, UniParc:UPI000A87F5F1, UniRef:UniRef100_Q9I3Q5, UniRef:UniRef50_A0A9X7YSX5, UniRef:UniRef90_Q9I3Q5
PA_27	fliM	P	contig_1	6389032	6390003	+	SAMPLE27_07228	flagellar motor switch protein FliM	COG:COG1868, COG:N, GO:0001539, GO:0003774, GO:0005886, GO:0009288, GO:0009425, GO:0050918, GO:0071978, RefSeq:WP_003083045.1, SO:0001217, UniParc:UPI000012A9D0, UniRef:UniRef100_Q51465, UniRef:UniRef50_Q51465, UniRef:UniRef90_Q51465, VFDB:VFC0204, VFDB:VFG001256
PA_27	fliN	P	contig_1	6390031	6390504	+	SAMPLE27_07229	flagellar motor switch protein FliN	GO:0003774, GO:0005886, GO:0006935, GO:0009425, GO:0071973, RefSeq:WP_003083049.1, SO:0001217, UniParc:UPI000012A9D8, UniRef:UniRef100_Q51466, UniRef:UniRef50_Q51466, UniRef:UniRef90_Q51466, VFDB:VFC0204, VFDB:VFG001257
PA_27	fliO	P	contig_1	6390506	6390958	+	SAMPLE27_07230	flagellar protein FliO	GO:0005886, GO:0006935, GO:0009425, GO:0016020, GO:0044781, GO:0097588, RefSeq:WP_003083051.1, SO:0001217, UniParc:UPI000012A9DB, UniRef:UniRef100_Q51467, UniRef:UniRef50_Q51467, UniRef:UniRef90_Q51467, VFDB:VFC0204, VFDB:VFG001258
PA_27	fliP	P	contig_1	6390955	6391722	+	SAMPLE27_07231	flagellar biosynthetic protein FliP	GO:0005886, GO:0009306, GO:0009425, GO:0016020, GO:0044781, KEGG:K02419, RefSeq:WP_003083052.1, SO:0001217, UniParc:UPI000012A9E1, UniRef:UniRef100_Q51468, UniRef:UniRef50_Q51468, UniRef:UniRef90_Q51468, VFDB:VFC0204, VFDB:VFG001259
PA_27	fliQ	P	contig_1	6391767	6392036	+	SAMPLE27_07232	flagellar biosynthetic protein FliQ	GO:0016020, GO:0044780, KEGG:K02420, RefSeq:WP_003083053.1, SO:0001217, UniParc:UPI00000C5385, UniRef:UniRef100_Q9I3Q4, UniRef:UniRef50_A0A3N5DV42, UniRef:UniRef90_Q9I3Q4, VFDB:VFC0204, VFDB:VFG001260
PA_27	fliR	P	contig_1	6392036	6392812	+	SAMPLE27_07233	flagellar biosynthetic protein FliR	GO:0006605, GO:0016020, GO:0044780, KEGG:K02421, RefSeq:WP_003083054.1, SO:0001217, UniParc:UPI0000396723, UniRef:UniRef100_A0A0D6I559, UniRef:UniRef50_Q9I3Q3, UniRef:UniRef90_Q9I3Q3, VFDB:VFC0204, VFDB:VFG001261
PA_27	fliK	P	contig_1	6416288	6416635	-	SAMPLE27_07262	flagellar hook-length control protein FliK	SO:0001217, UniRef:UniRef50_UPI0030F2E4EC
PA_27	fliK	P	contig_1	6416599	6417867	-	SAMPLE27_07263	Flagellar hook-length control protein FliK	SO:0001217, UniRef:UniRef50_A0A3D0JQH0
PA_27	tssC	P	contig_1	527824	529308	+	SAMPLE27_00640	type VI secretion system contractile sheath large subunit	GO:0033103, GO:0033104, KEGG:K11900, RefSeq:WP_003089494.1, SO:0001217, UniParc:UPI00000C5692, UniRef:UniRef100_Q9I1B3, UniRef:UniRef50_A0A085W9S3, UniRef:UniRef90_A0A0H2ZBB7, VFDB:VFC0086, VFDB:VFG041038
PA_27	tssE	P	contig_1	529891	530316	+	SAMPLE27_00642	type VI secretion system baseplate subunit TssE	GO:0033103, RefSeq:WP_003122696.1, SO:0001217, UniParc:UPI00006D9018, UniRef:UniRef100_A0A0C7CWK6, UniRef:UniRef50_Q9I1B1, UniRef:UniRef90_Q9I1B1, VFDB:VFC0086, VFDB:VFG041040
PA_27	tssF	P	contig_1	530300	532093	+	SAMPLE27_00643	type VI secretion system baseplate subunit TssF	GO:0033103, KEGG:K11896, SO:0001217, UniRef:UniRef50_A0A1Q9R0N8, UniRef:UniRef90_Q9I1B0, VFDB:VFC0086, VFDB:VFG041041
PA_27	tssG	P	contig_1	532057	533073	+	SAMPLE27_00644	type VI secretion system baseplate subunit TssG	GO:0033103, KEGG:K11895, RefSeq:WP_025297419.1, SO:0001217, UniParc:UPI0003DD14CC, UniRef:UniRef100_A0A9P1R881, UniRef:UniRef50_A0A2T5NJP3, UniRef:UniRef90_Q9I1A9, VFDB:VFC0086, VFDB:VFG041042
PA_27	tssH	P	contig_1	533075	535624	+	SAMPLE27_00645	type VI secretion system ATPase TssH	GO:0016887, GO:0033103, GO:0033104, KEGG:K11907, RefSeq:WP_019371762.1, SO:0001217, UniParc:UPI000364286A, UniRef:UniRef100_A0A0F6RSD0, UniRef:UniRef50_A0A4R5LZY8, UniRef:UniRef90_A0A448BL40, VFDB:VFC0086, VFDB:VFG041043
PA_27	plcN	P	contig_1	1874342	1876420	-	SAMPLE27_02131	phosphocholine-specific phospholipase C	EC:3.1.4.3, GO:0015628, GO:0016042, GO:0016298, GO:0034480, KEGG:K01114, RefSeq:WP_003113149.1, SO:0001217, UniParc:UPI0000131987, UniRef:UniRef100_P15713, UniRef:UniRef50_P15713, UniRef:UniRef90_P15713
PA_27	rhlB	P	contig_1	2043749	2045029	-	SAMPLE27_02326	rhamnosyltransferase chain B	RefSeq:WP_033895333.1, SO:0001217, UniParc:UPI0003DDAAA1, UniRef:UniRef100_A0A9P1VZG6, UniRef:UniRef50_A0A9P1VZG6, UniRef:UniRef90_A0A9P1VZG6, VFDB:VFC0258, VFDB:VFG000155
PA_27	rhlA	P	contig_1	2045095	2045982	-	SAMPLE27_02327	3-(3-hydroxydecanoyloxy)decanoate synthase	BlastRules:WP_003113897, EC:2.3.1.-, GO:0009102, GO:0016020, GO:0016746, GO:0090499, GO:0106236, KEGG:K18100, RefSeq:WP_003092013.1, SO:0001217, UniParc:UPI000016FCFE, UniRef:UniRef100_A0A0H2ZE72, UniRef:UniRef50_Q51559, UniRef:UniRef90_Q51559
PA_27	lasB	P	contig_1	2297877	2299373	-	SAMPLE27_02604	M4 family elastase LasB	BlastRules:WP_003113835, EC:3.4.24.26, GO:0004175, GO:0004222, GO:0005576, GO:0006508, GO:0015628, GO:0043952, GO:0044010, GO:0046872, GO:0071978, RefSeq:WP_003100682.1, SO:0001217, UniParc:UPI0002044FEC, UniRef:UniRef100_L8AX98, UniRef:UniRef50_P14756, UniRef:UniRef90_P14756
PA_27	rhlB	P	contig_1	2558200	2559771	+	SAMPLE27_02904	ATP-dependent RNA helicase RhlB	EC:3.6.4.13, GO:0003676, GO:0003724, GO:0005524, SO:0001217, UniParc:UPI0000DAF575, UniRef:UniRef100_A0A0C7D1F2, UniRef:UniRef50_Q9HXE5, UniRef:UniRef90_A6V0P4
PA_27	tssH	F	contig_1	3789575	3791665	-	SAMPLE27_04307	(pseudo) type VI secretion system ATPase TssH	GO:0016887, GO:0033103, GO:0033104, KEGG:K11907, SO:0001217, UniRef:UniRef50_A0A7I8CSH9, UniRef:UniRef90_UPI000BB79475
PA_27	tssG	P	contig_1	3791658	3792341	-	SAMPLE27_04308	type VI secretion system baseplate subunit TssG	GO:0033103, KEGG:K11895, SO:0001217, UniRef:UniRef50_UPI00106CB824, UniRef:UniRef90_UPI00106CB824
PA_27	tssG	P	contig_1	3792314	3792703	-	SAMPLE27_04309	type VI secretion system baseplate subunit TssG	KEGG:K11895, SO:0001217, UniRef:UniRef50_UPI00106CFC66, UniRef:UniRef90_UPI00106CFC66
PA_27	tssF	P	contig_1	3792667	3794526	-	SAMPLE27_04310	type VI secretion system hcp secretion island protein HsiG1	GO:0033103, KEGG:K11896, RefSeq:WP_003083676.1, SO:0001217, UniParc:UPI0000396C1D, UniRef:UniRef100_A0A069QCE5, UniRef:UniRef50_Q9I744, UniRef:UniRef90_Q9I744, VFDB:VFC0086, VFDB:VFG002074
PA_27	tssE	F	contig_1	3794523	3794663	-	SAMPLE27_04311	(pseudo) type VI secretion system baseplate subunit TssE	GO:0033103, KEGG:K11897, SO:0001217, UniRef:UniRef50_UPI001069E7B0, UniRef:UniRef90_UPI001069E7B0
PA_27	tssE	F	contig_1	3794645	3795031	-	SAMPLE27_04312	(pseudo) type VI secretion system baseplate subunit TssE	GO:0005737, GO:0033103, KEGG:K11897, SO:0001217, UniRef:UniRef50_Q9I745, UniRef:UniRef90_Q9I745
PA_27	tssC	P	contig_1	3796610	3798106	-	SAMPLE27_04315	type VI secretion system tubule-forming protein VipB	GO:0033103, GO:0033104, KEGG:K11900, RefSeq:WP_003104973.1, SO:0001217, UniParc:UPI00006D8984, UniRef:UniRef100_A0A072ZSF3, UniRef:UniRef50_Q9I748, UniRef:UniRef90_Q9I748, VFDB:VFC0086, VFDB:VFG002070
PA_27	tssB	P	contig_1	3798094	3798636	-	SAMPLE27_04316	type VI secretion system contractile sheath small subunit	GO:0033103, SO:0001217, UniRef:UniRef50_Q9I749, UniRef:UniRef90_Q9I749
PA_27	exoT	F	contig_1	3839313	3840206	-	SAMPLE27_04361	(pseudo) Exoenzyme T	GO:0005096, GO:0005576, GO:0016779, GO:0090729, GO:0106274, SO:0001217, UniRef:UniRef50_Q9I788, UniRef:UniRef90_Q9I788
PA_27	plcH	P	contig_1	5849007	5851199	-	SAMPLE27_06583	hemolytic phospholipase C precursor	EC:3.1.4.3, GO:0005615, GO:0015628, GO:0016042, GO:0016298, GO:0033188, GO:0034480, GO:0044179, GO:0090729, KEGG:K01114, RefSeq:WP_014603212.1, SO:0001217, UniParc:UPI0002297225, UniRef:UniRef100_A0A9P1R8R0, UniRef:UniRef50_P06200, UniRef:UniRef90_P06200, VFDB:VFC0235, VFDB:VFG000157
PA_27	toxA	P	contig_1	6169796	6171712	-	SAMPLE27_06985	exotoxin A	BlastRules:WP_023114091, EC:2.4.2.36, GO:0016779, GO:0047286, GO:0090729, KEGG:K11020, RefSeq:WP_025297311.1, SO:0001217, UniParc:UPI0003E3440A, UniRef:UniRef100_A0A9P1W104, UniRef:UniRef50_P11439, UniRef:UniRef90_P11439
PA_27	tssB	P	contig_1	6764897	6765403	+	SAMPLE27_07665	type VI secretion system contractile sheath small subunit	GO:0033103, RefSeq:WP_003114607.1, SO:0001217, UniParc:UPI00000C542F, UniRef:UniRef100_Q9I368, UniRef:UniRef50_Q9I368, UniRef:UniRef90_Q9I368, VFDB:VFC0086, VFDB:VFG041015
PA_27	tssC	P	contig_1	6765432	6766967	+	SAMPLE27_07666	type VI secretion system contractile sheath large subunit	GO:0033103, GO:0033104, KEGG:K11900, SO:0001217, UniRef:UniRef50_Q2T6Y3, UniRef:UniRef90_UPI0003BACFE1, VFDB:VFC0086, VFDB:VFG041016
PA_27	tssE	P	contig_1	6766918	6767325	+	SAMPLE27_07667	type VI secretion system baseplate subunit TssE	GO:0033103, KEGG:K11905, RefSeq:WP_003117740.1, SO:0001217, UniParc:UPI00006D82E1, UniRef:UniRef100_A0A9P1R508, UniRef:UniRef50_Q9I366, UniRef:UniRef90_Q9I366, VFDB:VFC0086, VFDB:VFG041017
PA_27	tssF	P	contig_1	6767824	6769449	+	SAMPLE27_07670	type VI secretion system baseplate subunit TssF	GO:0033103, KEGG:K11896, SO:0001217, UniRef:UniRef50_A0A5E6U713, UniRef:UniRef90_A0A2R3IY45, VFDB:VFC0086, VFDB:VFG041018
PA_27	tssG	P	contig_1	6769413	6769925	+	SAMPLE27_07671	type VI secretion system baseplate subunit TssG	GO:0033103, KEGG:K11895, SO:0001217, UniRef:UniRef50_UPI0018EC72E9, UniRef:UniRef90_UPI000EB5F453
PA_27	tssG	P	contig_1	6769997	6770419	+	SAMPLE27_07672	type VI secretion system baseplate subunit TssG	GO:0033103, KEGG:K11895, SO:0001217, UniRef:UniRef50_F3GG07, UniRef:UniRef90_UPI00193BCE55
PA_27	tssH	P	contig_1	6770432	6773059	+	SAMPLE27_07673	type VI secretion system ATPase TssH	GO:0016887, GO:0033103, GO:0033104, KEGG:K11907, SO:0001217, UniParc:UPI0002CC8787, UniRef:UniRef100_A0A231L7E0, UniRef:UniRef50_Q9I363, UniRef:UniRef90_Q9I363, VFDB:VFC0086, VFDB:VFG041020
PA_27	pcrV	P	contig_1	6811920	6812804	+	SAMPLE27_07724	type III secretion system needle tip protein PcrV	BlastRules:WP_003100789, RefSeq:WP_003100789.1, SO:0001217, UniParc:UPI00000D424F, UniRef:UniRef100_G3XD49, UniRef:UniRef50_G3XD49, UniRef:UniRef90_G3XD49
PA_27	popB	P	contig_1	6813300	6814472	+	SAMPLE27_07726	type III secretion system translocon subunit PopB	BlastRules:WP_010895581, KEGG:K23475, RefSeq:WP_004342870.1, SO:0001217, UniParc:UPI00006D8E6A, UniRef:UniRef100_A0A080VJC4, UniRef:UniRef50_A0A5C4RNM8, UniRef:UniRef90_Q9I324
PA_27	popD	P	contig_1	6814484	6815371	+	SAMPLE27_07727	type III secretion system translocon subunit PopD	BlastRules:WP_003113550, KEGG:K23476, RefSeq:WP_003113550.1, SO:0001217, UniParc:UPI00000C5457, UniRef:UniRef100_Q9I323, UniRef:UniRef50_Q9I323, UniRef:UniRef90_Q9I323
PA_27	exsC	P	contig_1	6815497	6815934	+	SAMPLE27_07728	type III secretion system regulatory chaperone ExsC	BlastRules:WP_003100769, GO:0005737, GO:0030254, GO:0045893, RefSeq:WP_003100769.1, SO:0001217, UniParc:UPI000012A39C, UniRef:UniRef100_P26995, UniRef:UniRef50_P26995, UniRef:UniRef90_P26995
PA_27	exsE	P	contig_1	6815943	6816188	+	SAMPLE27_07729	T3SS regulon translocated regulator ExsE	BlastRules:WP_003100766, GO:0005576, GO:0005737, GO:0030254, GO:0050709, GO:0051087, GO:0071277, RefSeq:WP_003117722.1, SO:0001217, UniParc:UPI00006D8E6C, UniRef:UniRef100_A0A0F7QSW7, UniRef:UniRef50_Q9I322, UniRef:UniRef90_Q9I322
PA_27	exsA	P	contig_1	6816847	6817743	+	SAMPLE27_07731	T3SS regulon transcriptional activator ExsA	BlastRules:WP_003120334, GO:0000976, GO:0001216, GO:0006355, GO:0032993, GO:0043565, GO:0050709, GO:2000144, SO:0001217, UniRef:UniRef50_P26993, UniRef:UniRef90_P26993
PA_27	exsD	P	contig_1	6817841	6818671	+	SAMPLE27_07732	T3SS regulon anti-activator ExsD	BlastRules:WP_003100755, GO:0045892, GO:0050709, GO:0071277, RefSeq:WP_003100755.1, SO:0001217, UniParc:UPI00000C5459, UniRef:UniRef100_Q9I321, UniRef:UniRef50_Q9I321, UniRef:UniRef90_Q9I321
PA_27	pscC	P	contig_1	6819127	6820929	+	SAMPLE27_07734	SctC family type III secretion system outer membrane ring subunit PscC	BlastRules:WP_003100753, GO:0009306, RefSeq:WP_025297357.1, SO:0001217, UniParc:UPI0003DD934D, UniRef:UniRef100_A0A9P1R3L0, UniRef:UniRef50_Q01244, UniRef:UniRef90_P95431
PA_27	pscF	P	contig_1	6822396	6822653	+	SAMPLE27_07736	type III secretion system needle filament protein PscF	BlastRules:WP_003087729, GO:0005576, GO:0009986, GO:0030254, GO:0030257, RefSeq:WP_003087729.1, SO:0001217, UniParc:UPI00000D4227, UniRef:UniRef100_P95434, UniRef:UniRef50_P95434, UniRef:UniRef90_P95434
PA_27	lasA	P	contig_1	6992327	6993583	+	SAMPLE27_07950	protease LasA	BlastRules:WP_010895585, EC:3.4.24.-, GO:0000920, GO:0004175, GO:0004222, GO:0005615, GO:0006508, GO:0009253, GO:0015628, GO:0043952, GO:0046872, KEGG:K08642, RefSeq:WP_003120216.1, SO:0001217, UniParc:UPI000016FD17, UniRef:UniRef100_A0A072ZHM5, UniRef:UniRef50_P14789, UniRef:UniRef90_P14789
PA_27	oprD	P	contig_1	149195	150424	-	SAMPLE27_00183	OprD family porin	SO:0001217, UniRef:UniRef50_A0A077LFX1, UniRef:UniRef90_UPI000FA9ACB9
PA_27	pvdA	P	contig_1	552162	552905	-	SAMPLE27_00664	L-ornithine N(5)-monooxygenase PvdA	SO:0001217, UniRef:UniRef50_A0A651D2W8, UniRef:UniRef90_UPI000D733041
PA_27	fpvR	P	contig_1	554268	555263	+	SAMPLE27_00667	pyoverdine signaling pathway anti-sigma factor FpvR	BlastRules:WP_003115643, KEGG:K07165, RefSeq:WP_015648861.1, SO:0001217, UniParc:UPI00032F112F, UniRef:UniRef100_A0A9P1RA82, UniRef:UniRef50_Q9I192, UniRef:UniRef90_Q9I192
PA_27	pvdP	P	contig_1	560009	561559	-	SAMPLE27_00671	pyoverdine maturation tyrosinase PvdP	BlastRules:WP_003139293, SO:0001217, UniRef:UniRef50_Q9I188, UniRef:UniRef90_A0A9P1VY93
PA_27	fpvA	P	contig_1	568691	571138	-	SAMPLE27_00678	FpvA	KEGG:K16088, RefSeq:WP_023110007.1, SO:0001217, UniParc:UPI0003B98044, UniRef:UniRef100_Q5DIR3, UniRef:UniRef50_Q5DIR3, UniRef:UniRef90_Q5DIR3
PA_27	oprD	P	contig_1	615766	616935	+	SAMPLE27_00723	OprD family porin	SO:0001217, UniRef:UniRef50_A0A379IGA4, UniRef:UniRef90_UPI0008A51F39
PA_27	pvdS	P	contig_1	634754	635317	+	SAMPLE27_00735	pyoverdine signaling pathway sigma factor PvdS	BlastRules:WP_003113068, EC:2.7.7.6, GO:0003677, GO:0006352, GO:0016987, RefSeq:WP_003113068.1, SO:0001217, UniParc:UPI00000C4EC8, UniRef:UniRef100_G3XCV1, UniRef:UniRef50_G3XCV1, UniRef:UniRef90_G3XCV1
PA_27	oprD	P	contig_1	1146198	1147109	+	SAMPLE27_01293	OprD family outer membrane porin	SO:0001217, UniRef:UniRef50_UPI001181EED7, UniRef:UniRef90_UPI001181EED7
PA_27	amrZ	P	contig_1	1944943	1945269	+	SAMPLE27_02214	transcriptional regulator AmrZ	BlastRules:WP_003091802, GO:0000976, GO:0001217, GO:0003677, GO:0032885, GO:0032993, GO:0043107, GO:0043565, GO:0044780, GO:0045892, GO:1900232, GO:1900233, GO:1902201, GO:2000147, RefSeq:WP_003091802.1, SO:0001217, UniParc:UPI00000D4234, UniRef:UniRef100_G3XCY4, UniRef:UniRef50_G3XCY4, UniRef:UniRef90_G3XCY4
PA_27	hasA	P	contig_1	1967530	1967892	-	SAMPLE27_02239	heme acquisition protein HasA	SO:0001217, UniRef:UniRef50_UPI001E3362C6
PA_27	hasA	F	contig_1	1967853	1968146	-	SAMPLE27_02240	(pseudo) heme acquisition protein HasA	KEGG:K12545, SO:0001217, UniRef:UniRef50_UPI00053E4C1F, UniRef:UniRef90_UPI00053E4C1F
PA_27	hasR	P	contig_1	1968232	1970679	-	SAMPLE27_02241	heme uptake receptor HasR	BlastRules:WP_004345215, KEGG:K16152, SO:0001217, UniRef:UniRef50_Q9HYJ7, UniRef:UniRef90_Q9HYJ7
PA_27	oprD	P	contig_1	2149665	2150462	-	SAMPLE27_02439	OprD family outer membrane porin	SO:0001217, UniRef:UniRef50_UPI001F2D87B6
PA_27	oprD	F	contig_1	2150441	2150743	-	SAMPLE27_02440	(pseudo) OprD family outer membrane porin	SO:0001217, UniRef:UniRef50_A0AA35I8U1, UniRef:UniRef90_UPI000AA9C273
PA_27	rpoS	P	contig_1	2186886	2187821	-	SAMPLE27_02482	RNA polymerase sigma factor RpoS	GO:0003677, GO:0003700, GO:0005737, GO:0006352, GO:0006355, GO:0016987, GO:0050921, GO:1900034, GO:1900233, GO:1900377, GO:1900407, GO:1901000, GO:2000145, SO:0001217, UniRef:UniRef50_P13445, UniRef:UniRef90_P45684, VFDB:VFC0001, VFDB:VFG043648
PA_27	oprD	P	contig_1	2928898	2930154	+	SAMPLE27_03314	Outer membrane porin, OprD family	KEGG:K21758, RefSeq:WP_003118192.1, SO:0001217, UniParc:UPI00006D93C1, UniRef:UniRef100_A0A9P1VWI7, UniRef:UniRef50_A0A3M5DX78, UniRef:UniRef90_A0A1W9YMI8
PA_27	oprD	P	contig_1	2977055	2978347	+	SAMPLE27_03362	Outer membrane porin, OprD family	SO:0001217, UniRef:UniRef50_A0A7Y9W0H2, UniRef:UniRef90_A0A6B1YDD7
PA_27	fptA	P	contig_1	3026666	3028828	-	SAMPLE27_03410	Fe(3+)-pyochelin receptor FptA	BlastRules:WP_003111969, GO:0009279, GO:0015344, GO:0038023, GO:1903981, KEGG:K16088, RefSeq:WP_003111969.1, SO:0001217, UniParc:UPI000012ABC9, UniRef:UniRef100_P42512, UniRef:UniRef50_P42512, UniRef:UniRef90_P42512
PA_27	pchF	P	contig_1	3035299	3038823	-	SAMPLE27_03416	pyochelin non-ribosomal peptide synthetase PchF	SO:0001217, UniRef:UniRef50_UPI002E0E1BFF, UniRef:UniRef90_UPI001048410F
PA_27	pchB	P	contig_1	3046838	3047143	+	SAMPLE27_03422	isochorismate lyase PchB	BlastRules:WP_003106950, EC:4.2.99.21, GO:0004106, GO:0009697, GO:0016835, GO:0042864, GO:0043904, GO:0046417, KEGG:K04782, RefSeq:WP_003106950.1, SO:0001217, UniParc:UPI00001313E9, UniRef:UniRef100_Q51507, UniRef:UniRef50_Q51507, UniRef:UniRef90_Q51507
PA_27	oprD	F	contig_1	3683965	3684642	+	SAMPLE27_04186	(pseudo) OprD family outer membrane porin	SO:0001217, UniRef:UniRef50_UPI00106B4BE3, UniRef:UniRef90_UPI00106CB2C0
PA_27	fur	P	contig_1	4916437	4916841	+	SAMPLE27_05530	ferric iron uptake transcriptional regulator	COG:COG0735, COG:P, GO:0000976, GO:0001217, GO:0003700, GO:0005829, GO:0006355, GO:0008198, GO:0008270, GO:0019290, GO:0032993, GO:0045892, GO:1900705, RefSeq:WP_003095216.1, SO:0001217, UniParc:UPI000012AD84, UniRef:UniRef100_Q03456, UniRef:UniRef50_P0A9A9, UniRef:UniRef90_Q03456
PA_27	algU	P	contig_1	5735675	5736256	+	SAMPLE27_06465	alginate biosynthesis protein AlgZ/FimS	GO:0000345, GO:0000976, GO:0001216, GO:0003677, GO:0003700, GO:0006352, GO:0006355, GO:0016987, GO:0032885, GO:0032993, GO:0036460, GO:0042121, GO:0045893, GO:0071236, GO:1900036, GO:1900189, GO:1900233, GO:1902201, GO:1902884, RefSeq:WP_003085543.1, SO:0001217, UniParc:UPI000013484A, UniRef:UniRef100_Q06198, UniRef:UniRef50_P0AGB6, UniRef:UniRef90_Q06198, VFDB:VFC0271, VFDB:VFG000121
PA_27	oprD	P	contig_1	6040285	6040944	+	SAMPLE27_06822	OprD family outer membrane porin	SO:0001217, UniRef:UniRef50_A0A367M5U7, UniRef:UniRef90_UPI00106AE6F2
PA_27	oprD	P	contig_1	6041001	6041534	+	SAMPLE27_06823	Outer membrane porin, OprD family	SO:0001217, UniRef:UniRef50_A0A3D1B798
PA_27	lasR	P	contig_1	6374661	6375338	+	SAMPLE27_07209	transcriptional regulator LasR	BlastRules:WP_003082999, KEGG:K18304, SO:0001217, UniRef:UniRef50_P25084, UniRef:UniRef90_UPI000AA4C7E8
PA_27	oprF	F	contig_1	6880894	6881211	+	SAMPLE27_07805	(pseudo) outer membrane porin OprF	SO:0001217, UniRef:UniRef50_G8H6N3, UniRef:UniRef90_UPI0031B68104
PA_28	bifA	P	contig_5	469423	471486	-	SAMPLE28_01421	cyclic-di-GMP phosphodiesterase BifA	BlastRules:WP_003094007, EC:3.1.4.52, KEGG:K21024, RefSeq:WP_003094007.1, SO:0001217, UniParc:UPI00000C5CE4, UniRef:UniRef100_Q9HW35, UniRef:UniRef50_Q9HW35, UniRef:UniRef90_Q9HW35
PA_28	algU	P	contig_5	702626	703207	+	SAMPLE28_01685	alginate biosynthesis protein AlgZ/FimS	GO:0000345, GO:0000976, GO:0001216, GO:0003677, GO:0003700, GO:0006352, GO:0006355, GO:0016987, GO:0032885, GO:0032993, GO:0036460, GO:0042121, GO:0045893, GO:0071236, GO:1900036, GO:1900189, GO:1900233, GO:1902201, GO:1902884, RefSeq:WP_003085543.1, SO:0001217, UniParc:UPI000013484A, UniRef:UniRef100_Q06198, UniRef:UniRef50_P0AGB6, UniRef:UniRef90_Q06198, VFDB:VFC0271, VFDB:VFG000121
PA_28	mucA	P	contig_5	703239	703823	+	SAMPLE28_01686	anti-sigma factor MucA	BlastRules:WP_003101958, GO:0005886, GO:0016989, GO:0032885, GO:0042121, KEGG:K03597, RefSeq:WP_003101958.1, SO:0001217, UniParc:UPI000012F8D3, UniRef:UniRef100_P38107, UniRef:UniRef50_P38107, UniRef:UniRef90_P38107
PA_28	mucB	P	contig_5	703832	704782	+	SAMPLE28_01687	sigma factor AlgU regulator MucB	BlastRules:WP_003101960, GO:0030288, GO:0032885, GO:0042121, GO:0045152, KEGG:K03598, RefSeq:WP_003140937.1, SO:0001217, UniParc:UPI00003964CC, UniRef:UniRef100_A0A0H2Z6T8, UniRef:UniRef50_P38108, UniRef:UniRef90_P38108
PA_28	mucC	P	contig_5	704800	705234	+	SAMPLE28_01688	alginate biosynthesis regulator MucC	BlastRules:WP_003110245, KEGG:K03803, SO:0001217, UniRef:UniRef50_G3XCY1, UniRef:UniRef90_G3XCY1
PA_28	mucD	P	contig_5	705274	706698	+	SAMPLE28_01689	serine protease MucD	BlastRules:WP_003114183, RefSeq:WP_003140933.1, SO:0001217, UniParc:UPI00000B064F, UniRef:UniRef100_Q9ALS1, UniRef:UniRef50_Q48EU9, UniRef:UniRef90_G3XD20
PA_28	pqsA	P	contig_12	16281	17834	+	SAMPLE28_01941	anthranilate--CoA ligase	BlastRules:WP_003112552, EC:6.2.1.32, GO:0005524, GO:0016878, GO:0018860, GO:0044550, RefSeq:WP_003140754.1, SO:0001217, UniParc:UPI0000396581, UniRef:UniRef100_A0A0H2Z7J6, UniRef:UniRef50_Q9I4X3, UniRef:UniRef90_Q9I4X3
PA_28	pqsE	P	contig_12	20766	21671	+	SAMPLE28_01946	2-aminobenzoylacetyl-CoA thioesterase PqsE	BlastRules:WP_003086247, EC:3.1.2.32, GO:0003677, GO:0006355, GO:0016787, GO:0044550, GO:0046872, KEGG:K18099, RefSeq:WP_003086247.1, SO:0001217, UniParc:UPI0000139EE3, UniRef:UniRef100_P20581, UniRef:UniRef50_P20581, UniRef:UniRef90_P20581
PA_28	phnA	P	contig_12	21788	23380	+	SAMPLE28_01947	anthranilate synthase component 1	EC:4.1.3.27, GO:0000162, GO:0002047, GO:0004049, GO:0009058, GO:0046872, RefSeq:WP_003140752.1, SO:0001217, UniParc:UPI000231FB87, UniRef:UniRef100_A0AAQ3QZ71, UniRef:UniRef50_P09785, UniRef:UniRef90_P09785
PA_28	phnB	P	contig_12	23358	23960	+	SAMPLE28_01948	Anthranilate synthase component 2, pyocyanine specific	EC:4.1.3.27, GO:0000162, GO:0002047, GO:0004048, GO:0004049, RefSeq:WP_003086250.1, SO:0001217, UniParc:UPI0000396587, UniRef:UniRef100_A0A8G1VB95, UniRef:UniRef50_P09786, UniRef:UniRef90_P09786
PA_28	lasR	P	contig_12	547853	548572	+	SAMPLE28_02606	transcriptional regulator LasR	BlastRules:WP_003082999, GO:0000976, GO:0001216, GO:0003700, GO:0006355, GO:0009372, GO:0010468, GO:0032993, GO:0043565, GO:0045893, GO:0051544, GO:0060310, KEGG:K18304, RefSeq:WP_003082999.1, SO:0001217, UniParc:UPI000012E231, UniRef:UniRef100_P25084, UniRef:UniRef50_P25084, UniRef:UniRef90_P25084
PA_28	lasI	P	contig_12	548936	549541	+	SAMPLE28_02608	acyl-homoserine-lactone synthase LasI	BlastRules:WP_003083017, EC:2.3.1.184, GO:0007165, GO:0009372, GO:0061579, KEGG:K13060, RefSeq:WP_003083017.1, SO:0001217, UniParc:UPI000012E230, UniRef:UniRef100_P33883, UniRef:UniRef50_P33883, UniRef:UniRef90_P33883
PA_28	algR	F	contig_21	663952	664149	-	SAMPLE28_04612	(pseudo) Two-component response regulator AlgR	SO:0001217, UniRef:UniRef50_A0A0P9VDA9, UniRef:UniRef90_A0A0P9VDA9
PA_28	algR	P	contig_21	664164	664565	-	SAMPLE28_04613	Alginate biosynthesis regulatory protein AlgR	SO:0001217, UniRef:UniRef50_A0A0P9VDB6
PA_28	pslC	P	contig_26	61021	61821	+	SAMPLE28_05479	PslC	KEGG:K25205, SO:0001217, UniRef:UniRef50_Q9I1N6, UniRef:UniRef90_Q9I1N6
PA_28	pslE	P	contig_26	62744	64729	+	SAMPLE28_05482	PslE	SO:0001217, UniRef:UniRef50_Q9I1N4
PA_28	pslF	P	contig_26	64729	65916	+	SAMPLE28_05483	PslF	RefSeq:WP_003089229.1, SO:0001217, UniParc:UPI0000396A30, UniRef:UniRef100_A0A072ZMM7, UniRef:UniRef50_Q9I1N3, UniRef:UniRef90_Q9I1N3
PA_28	pslL	P	contig_26	70983	72197	+	SAMPLE28_05491	PslL	SO:0001217, UniRef:UniRef50_Q9I1M8, UniRef:UniRef90_Q9I1M8
PA_28	pqsH	F	contig_26	583211	584038	-	SAMPLE28_06044	(pseudo) 2-heptyl-3-hydroxy-4(1H)-quinolone synthase	EC:1.14.13.182, GO:0004497, GO:0009372, GO:0044550, GO:0071949, GO:0102164, KEGG:K17940, SO:0001217, UniRef:UniRef50_Q02N79, UniRef:UniRef90_Q02N79
PA_28	wspR	P	contig_29	513913	514956	+	SAMPLE28_06887	Wsp signal transduction system regulator diguanylate cyclase WspR	BlastRules:WP_003103734, BlastRules:WP_029615556, RefSeq:WP_003092531.1, SO:0001217, UniParc:UPI0000396159, UniRef:UniRef100_A0A077JNP3, UniRef:UniRef50_Q9HXT9, UniRef:UniRef90_Q9HXT9
PA_28	algD	P	contig_29	694633	695943	-	SAMPLE28_07092	GDP-mannose 6-dehydrogenase	BlastRules:WP_003110461, EC:1.1.1.132, GO:0006970, GO:0036460, GO:0042121, GO:0044010, GO:0047919, GO:0051287, KEGG:K00066, RefSeq:WP_003110461.1, SO:0001217, UniParc:UPI000012584C, UniRef:UniRef100_P11759, UniRef:UniRef50_P11759, UniRef:UniRef90_P11759
PA_28	rhlR	P	contig_29	751571	752296	+	SAMPLE28_07152	transcriptional regulator RhlR	EC:3.1.2.32, GO:0003677, GO:0006355, GO:0016787, GO:0044550, GO:0046872, KEGG:K18099, RefSeq:WP_003119559.1, SO:0001217, UniParc:UPI000013387F, UniRef:UniRef100_P20581, UniRef:UniRef50_P20581, UniRef:UniRef90_P20581, VFDB:VFC0271, VFDB:VFG000152
PA_28	rhlI	P	contig_29	752476	753081	+	SAMPLE28_07153	acyl-homoserine-lactone synthase	BlastRules:WP_003113896, EC:2.3.1.184, GO:0007165, GO:0061579, GO:0120218, RefSeq:WP_003138177.1, SO:0001217, UniParc:UPI00003960C5, UniRef:UniRef100_D2EDP6, UniRef:UniRef50_P54291, UniRef:UniRef90_P54291
PA_28	amrZ	P	contig_29	848101	848427	-	SAMPLE28_07269	transcriptional regulator AmrZ	BlastRules:WP_003091802, GO:0000976, GO:0001217, GO:0003677, GO:0032885, GO:0032993, GO:0043107, GO:0043565, GO:0044780, GO:0045892, GO:1900232, GO:1900233, GO:1902201, GO:2000147, RefSeq:WP_003091802.1, SO:0001217, UniParc:UPI00000D4234, UniRef:UniRef100_G3XCY4, UniRef:UniRef50_G3XCY4, UniRef:UniRef90_G3XCY4
PA_28	pelA	F	contig_29	1236698	1237624	+	SAMPLE28_07730	(pseudo) PelA protein	KEGG:K21006, SO:0001217, UniRef:UniRef50_A0A3S4RDU6, UniRef:UniRef90_A0A3S4RDU6
PA_28	pelE	P	contig_29	1243366	1244355	+	SAMPLE28_07737	PelE	RefSeq:WP_003138551.1, SO:0001217, UniParc:UPI0000395F9B, UniRef:UniRef100_A0A9P1R942, UniRef:UniRef50_Q9HZE8, UniRef:UniRef90_Q9HZE8
PA_28	pelG	P	contig_29	1246285	1247244	+	SAMPLE28_07740	exopolysaccharide Pel transporter PelG	KEGG:K21012, SO:0001217, UniRef:UniRef50_K2DI44, UniRef:UniRef90_UPI00106CC111
PA_28	pilT	P	contig_3	259084	260118	+	SAMPLE28_00310	type IV pilus twitching motility protein PilT	BlastRules:WP_003084552, COG:COG2805, COG:NU, GO:0005524, GO:0005737, GO:0016887, GO:0043107, GO:0043108, GO:0044096, KEGG:K02669, RefSeq:WP_003084552.1, SO:0001217, UniParc:UPI0000131AD1, UniRef:UniRef100_P24559, UniRef:UniRef50_P24559, UniRef:UniRef90_P24559
PA_28	pilU	P	contig_3	260376	261443	+	SAMPLE28_00311	twitching motility protein PilU	GO:0005524, GO:0005737, GO:0016887, GO:0016888, GO:0043107, KEGG:K02670, SO:0001217, UniRef:UniRef50_G3XCX3, UniRef:UniRef90_G3XCX3, VFDB:VFC0001, VFDB:VFG001224
PA_28	pilG	P	contig_3	272149	272556	+	SAMPLE28_00325	twitching motility response regulator PilG	BlastRules:WP_000389061, BlastRules:WP_003084583, BlastRules:WP_008284039, BlastRules:WP_014704325, COG:COG0745, COG:TK, GO:0000160, RefSeq:WP_003084583.1, SO:0001217, UniParc:UPI0000131AC9, UniRef:UniRef100_P46384, UniRef:UniRef50_P46384, UniRef:UniRef90_P46384
PA_28	pilH	P	contig_3	272603	272968	+	SAMPLE28_00326	twitching motility response regulator PilH	BlastRules:WP_003084587, BlastRules:WP_008283762, BlastRules:WP_011036249, BlastRules:WP_014704326, COG:COG0745, COG:TK, GO:0000160, RefSeq:WP_003084587.1, SO:0001217, UniParc:UPI0000131ACA, UniRef:UniRef100_P43501, UniRef:UniRef50_P43501, UniRef:UniRef90_P43501
PA_28	pilI	P	contig_3	273019	273555	+	SAMPLE28_00327	twitching motility protein PilI	GO:0005829, GO:0006935, GO:0007165, RefSeq:WP_003084590.1, SO:0001217, UniParc:UPI0000131ACB, UniRef:UniRef100_P43502, UniRef:UniRef50_P43502, UniRef:UniRef90_P43502, VFDB:VFC0001, VFDB:VFG001227
PA_28	pilK	P	contig_3	275746	276621	+	SAMPLE28_00330	type 4 fimbrial methyltransferase PilK	BlastRules:WP_003100938, KEGG:K02661, RefSeq:WP_003084594.1, SO:0001217, UniParc:UPI0000396D51, UniRef:UniRef100_A0A3M5DHI2, UniRef:UniRef50_G3XCT5, UniRef:UniRef90_G3XCT5
PA_28	pilE	P	contig_5	149553	150059	-	SAMPLE28_01029	PilE	SO:0001217, UniRef:UniRef50_A0A562QFB2, UniRef:UniRef90_Q7WZN7
PA_28	pilY1	F	contig_5	150381	152939	-	SAMPLE28_01030	(pseudo) Type IV pilus biogenesis factor PilY1	GO:0005509, GO:0005829, GO:0009289, GO:0016020, SO:0001217, UniRef:UniRef50_S0HPF7, UniRef:UniRef90_Q02GC2
PA_28	pilX	F	contig_5	153867	154169	-	SAMPLE28_01032	(pseudo) Type 4 fimbrial biogenesis protein PilX	SO:0001217, UniRef:UniRef50_Q9HVM9, UniRef:UniRef90_A0A0H2ZHC4
PA_28	pilV	P	contig_5	155292	155816	-	SAMPLE28_01035	type IV pilus modification protein PilV	KEGG:K02671, RefSeq:WP_003116261.1, SO:0001217, UniParc:UPI00001B0834, UniRef:UniRef100_Q7WZP2, UniRef:UniRef50_G3XD84, UniRef:UniRef90_Q7WZP2
PA_28	pilR	P	contig_5	158217	159554	-	SAMPLE28_01039	two-component response regulator PilR	GO:0000160, GO:0005524, GO:0005737, GO:0006355, GO:0016887, GO:0043565, GO:0060491, KEGG:K02667, RefSeq:WP_003094694.1, SO:0001217, UniParc:UPI0000131ACE, UniRef:UniRef100_Q00934, UniRef:UniRef50_Q00934, UniRef:UniRef90_Q00934, VFDB:VFC0001, VFDB:VFG001214
PA_28	pilS	P	contig_5	159898	161160	-	SAMPLE28_01041	two-component system sensor histidine kinase PilS	SO:0001217, UniRef:UniRef50_A0A0P9LS73, UniRef:UniRef90_UPI00106BC917
PA_28	pilM	P	contig_5	241651	242088	-	SAMPLE28_01147	PilM	RefSeq:WP_003141437.1, SO:0001217, UniParc:UPI00001B2562, UniRef:UniRef100_Q7WXY3, UniRef:UniRef50_Q6X3P5, UniRef:UniRef90_Q6X3P5
PA_28	pilX	P	contig_5	244387	244917	-	SAMPLE28_01149	Pilus assembly protein PilX	RefSeq:WP_003141434.1, SO:0001217, UniParc:UPI00001B2565, UniRef:UniRef100_Q7WXY0, UniRef:UniRef50_A0A0A1YGK0, UniRef:UniRef90_A0A0F6UHF6
PA_28	pilR	P	contig_5	244939	246018	-	SAMPLE28_01150	PilR	RefSeq:WP_003109360.1, SO:0001217, UniParc:UPI00001B2566, UniRef:UniRef100_Q7WXX9, UniRef:UniRef50_Q7WXX9, UniRef:UniRef90_Q7WXX9
PA_28	pilP	P	contig_5	247605	248138	-	SAMPLE28_01154	Pilus assembly facilitator protein PilP	RefSeq:WP_003141432.1, SO:0001217, UniParc:UPI00001B2568, UniRef:UniRef100_Q7WXX7, UniRef:UniRef50_A0A0A1YEB0, UniRef:UniRef90_G8CP69
PA_28	pilN	P	contig_5	249794	250633	-	SAMPLE28_01157	PilN family type IVB pilus formation outer membrane protein	GO:0009297, GO:0009306, GO:0019867, SO:0001217, UniRef:UniRef50_UPI001EEECB9F, UniRef:UniRef90_UPI00085930AB
PA_28	pilL	P	contig_5	251711	252121	-	SAMPLE28_01159	Conjugative transfer protein PilL	SO:0001217, UniRef:UniRef50_A0A3M3YHI0
PA_28	pilD	P	contig_5	291610	292482	-	SAMPLE28_01206	type IV prepilin peptidase/methyltransferase PilD	BlastRules:WP_003112839, GO:0004190, GO:0005886, GO:0006465, GO:0008170, GO:0009297, GO:0015627, GO:0032259, GO:0043683, GO:0046872, RefSeq:WP_003141356.1, SO:0001217, UniParc:UPI00003963C5, UniRef:UniRef100_A0A0H2ZGZ1, UniRef:UniRef50_P22610, UniRef:UniRef90_P22610
PA_28	pilB	P	contig_5	294779	295405	-	SAMPLE28_01211	Type 4 pili assembly protein PilB	SO:0001217, UniRef:UniRef50_A0A2X2C1T5
PA_28	flgB	P	contig_12	159254	159661	+	SAMPLE28_02135	flagellar basal body rod protein FlgB	GO:0030694, GO:0071973, RefSeq:WP_003082144.1, SO:0001217, UniParc:UPI00000C523A, UniRef:UniRef100_Q9I4Q2, UniRef:UniRef50_R4YL82, UniRef:UniRef90_Q9I4Q2, VFDB:VFC0204, VFDB:VFG014148
PA_28	flgC	P	contig_12	159667	160107	+	SAMPLE28_02136	flagellar basal-body rod protein FlgC	GO:0030694, GO:0071973, RefSeq:WP_003082150.1, SO:0001217, UniParc:UPI00000C523B, UniRef:UniRef100_Q9I4Q1, UniRef:UniRef50_A0A9E5AA33, UniRef:UniRef90_Q9I4Q1, VFDB:VFC0204, VFDB:VFG001236
PA_28	flgD	P	contig_12	160120	160770	+	SAMPLE28_02137	flagellar hook assembly protein FlgD	SO:0001217, UniRef:UniRef50_Q9I4Q0, UniRef:UniRef90_Q9I4Q0
PA_28	flgE	P	contig_12	160860	162248	+	SAMPLE28_02138	flagellar hook protein FlgE	SO:0001217, UniRef:UniRef50_Q9I4P9, UniRef:UniRef90_Q9I4P9, VFDB:VFC0204, VFDB:VFG001238
PA_28	flgF	P	contig_12	162462	163211	+	SAMPLE28_02139	flagellar basal-body rod protein FlgF	RefSeq:WP_003082159.1, SO:0001217, UniParc:UPI00000C523E, UniRef:UniRef100_Q9I4P8, UniRef:UniRef50_Q9I4P8, UniRef:UniRef90_Q9I4P8, VFDB:VFC0204, VFDB:VFG001239
PA_28	flgG	P	contig_12	163258	164043	+	SAMPLE28_02140	flagellar basal-body rod protein FlgG	COG:COG4786, COG:N, GO:0009426, GO:0071973, RefSeq:WP_003082164.1, SO:0001217, UniParc:UPI00000C523F, UniRef:UniRef100_Q9I4P7, UniRef:UniRef50_Q9I4P7, UniRef:UniRef90_Q9I4P7, VFDB:VFC0204, VFDB:VFG001240
PA_28	flgH	P	contig_12	164142	164783	+	SAMPLE28_02142	flagellar basal body L-ring protein FlgH	GO:0003774, GO:0009279, GO:0009427, GO:0071973, KEGG:K02393, SO:0001217, UniRef:UniRef50_Q52081, UniRef:UniRef90_Q9I4P6
PA_28	flgI	P	contig_12	164795	165904	+	SAMPLE28_02143	flagellar P-ring protein precursor FlgI	GO:0005198, GO:0009428, GO:0030288, GO:0071973, KEGG:K02394, RefSeq:WP_003082169.1, SO:0001217, UniParc:UPI000012A932, UniRef:UniRef100_Q9I4P5, UniRef:UniRef50_Q9KQ14, UniRef:UniRef90_Q9I4P5, VFDB:VFC0204, VFDB:VFG001242
PA_28	flgJ	P	contig_12	166432	167115	+	SAMPLE28_02145	flagellar assembly peptidoglycan hydrolase FlgJ	GO:0016798, GO:0044780, SO:0001217, UniRef:UniRef50_UPI000E31BD1A, UniRef:UniRef90_UPI000E31BD1A
PA_28	flgK	P	contig_12	167134	168363	+	SAMPLE28_02146	flagellar hook-associated protein FlgK	GO:0005198, GO:0009424, GO:0044780, SO:0001217, UniRef:UniRef50_UPI0005810297, UniRef:UniRef90_UPI0008594DE0
PA_28	flgL	F	contig_12	169491	170336	+	SAMPLE28_02150	(pseudo) flagellar hook-associated protein FlgL	GO:0001539, GO:0005198, GO:0009424, KEGG:K02397, SO:0001217, UniRef:UniRef50_S6AUB0, UniRef:UniRef90_Q9I4P2
PA_28	flgL	F	contig_12	170333	170527	+	SAMPLE28_02151	(pseudo) flagellar hook-associated protein FlgL	GO:0001539, GO:0005198, GO:0009424, SO:0001217, UniRef:UniRef50_UPI000D3D2863, UniRef:UniRef90_UPI000D3D2863
PA_28	fliC	P	contig_12	178014	179480	+	SAMPLE28_02161	B-type flagellin	BlastRules:WP_003112503, GO:0005198, GO:0005576, GO:0009288, GO:0071973, KEGG:K02406, SO:0001217, UniRef:UniRef50_P72151, UniRef:UniRef90_P72151
PA_28	fliD	P	contig_12	180012	180851	+	SAMPLE28_02163	flagellar filament capping protein FliD	KEGG:K02407, SO:0001217, UniRef:UniRef50_UPI0023E2BCF4, UniRef:UniRef90_UPI0023E2BCF4
PA_28	fliD	P	contig_12	180848	181531	+	SAMPLE28_02164	flagellar filament capping protein FliD	KEGG:K02407, SO:0001217, UniRef:UniRef50_UPI002358A2C8, UniRef:UniRef90_UPI002358A2C8
PA_28	fliF	P	contig_12	187461	188888	+	SAMPLE28_02171	flagellar basal-body MS-ring/collar protein FliF	GO:0001539, GO:0005198, GO:0009431, KEGG:K02409, SO:0001217, UniRef:UniRef50_A0A367MCW6, UniRef:UniRef90_UPI000F52BFAA
PA_28	fliF	F	contig_12	188840	189145	+	SAMPLE28_02172	(pseudo) flagellar M-ring protein FliF C-terminal domain-containing protein	KEGG:K02409, SO:0001217, UniRef:UniRef50_U2B2R1, UniRef:UniRef90_UPI0026758AA8
PA_28	fliG	P	contig_12	189151	189777	+	SAMPLE28_02173	flagellar motor switch protein FliG	SO:0001217, UniRef:UniRef50_UPI0028A650EA
PA_28	fliH	P	contig_12	190166	190972	+	SAMPLE28_02175	flagellar assembly protein H	GO:0003774, GO:0009288, GO:0071973, KEGG:K02411, RefSeq:WP_003140589.1, SO:0001217, UniParc:UPI00003965DF, UniRef:UniRef100_A0A0H2Z7X7, UniRef:UniRef50_W9TLZ8, UniRef:UniRef90_A0A069Q471, VFDB:VFC0204, VFDB:VFG001253
PA_28	fliJ	P	contig_12	192329	192772	+	SAMPLE28_02178	flagellar protein FliJ	GO:0003774, GO:0009288, GO:0071973, RefSeq:WP_003082220.1, SO:0001217, UniParc:UPI00000C524C, UniRef:UniRef100_Q9I4N0, UniRef:UniRef50_A0A969XEC7, UniRef:UniRef90_Q9I4N0, VFDB:VFC0204, VFDB:VFG001255
PA_28	fliK	P	contig_12	560174	561457	+	SAMPLE28_02619	flagellar hook-length control protein FliK	KEGG:K02414, RefSeq:WP_003140280.1, SO:0001217, UniParc:UPI0000E44B1E, UniRef:UniRef100_A0A0H2Z7N9, UniRef:UniRef50_Q9I3Q6, UniRef:UniRef90_Q9I3Q6, VFDB:VFC0204, VFDB:VFG014473
PA_28	fliL	P	contig_12	561781	562221	+	SAMPLE28_02620	flagellar basal body-associated protein FliL	GO:0071973, KEGG:K02415, SO:0001217, UniRef:UniRef50_A0A9X7YSX5, UniRef:UniRef90_Q9I3Q5
PA_28	fliM	P	contig_12	562229	563200	+	SAMPLE28_02621	flagellar motor switch protein FliM	COG:COG1868, COG:N, GO:0001539, GO:0003774, GO:0005886, GO:0009288, GO:0009425, GO:0050918, GO:0071978, RefSeq:WP_003083045.1, SO:0001217, UniParc:UPI000012A9D0, UniRef:UniRef100_Q51465, UniRef:UniRef50_Q51465, UniRef:UniRef90_Q51465, VFDB:VFC0204, VFDB:VFG001256
PA_28	fliN	P	contig_12	563228	563701	+	SAMPLE28_02622	flagellar motor switch protein FliN	GO:0003774, GO:0005886, GO:0006935, GO:0009425, GO:0071973, RefSeq:WP_003083049.1, SO:0001217, UniParc:UPI000012A9D8, UniRef:UniRef100_Q51466, UniRef:UniRef50_Q51466, UniRef:UniRef90_Q51466, VFDB:VFC0204, VFDB:VFG001257
PA_28	fliO	P	contig_12	563703	564155	+	SAMPLE28_02623	flagellar protein FliO	GO:0005886, GO:0006935, GO:0009425, GO:0016020, GO:0044781, GO:0097588, RefSeq:WP_003083051.1, SO:0001217, UniParc:UPI000012A9DB, UniRef:UniRef100_Q51467, UniRef:UniRef50_Q51467, UniRef:UniRef90_Q51467, VFDB:VFC0204, VFDB:VFG001258
PA_28	fliP	P	contig_12	564152	564919	+	SAMPLE28_02624	flagellar biosynthetic protein FliP	GO:0005886, GO:0009306, GO:0009425, GO:0016020, GO:0044781, KEGG:K02419, RefSeq:WP_003083052.1, SO:0001217, UniParc:UPI000012A9E1, UniRef:UniRef100_Q51468, UniRef:UniRef50_Q51468, UniRef:UniRef90_Q51468, VFDB:VFC0204, VFDB:VFG001259
PA_28	fliQ	P	contig_12	564964	565233	+	SAMPLE28_02625	flagellar biosynthetic protein FliQ	GO:0016020, GO:0044780, KEGG:K02420, RefSeq:WP_003083053.1, SO:0001217, UniParc:UPI00000C5385, UniRef:UniRef100_Q9I3Q4, UniRef:UniRef50_A0A3N5DV42, UniRef:UniRef90_Q9I3Q4, VFDB:VFC0204, VFDB:VFG001260
PA_28	fliR	P	contig_12	565233	566009	+	SAMPLE28_02626	flagellar biosynthetic protein FliR	GO:0006605, GO:0016020, GO:0044780, KEGG:K02421, RefSeq:WP_003083054.1, SO:0001217, UniParc:UPI0000396723, UniRef:UniRef100_A0A0D6I559, UniRef:UniRef50_Q9I3Q3, UniRef:UniRef90_Q9I3Q3, VFDB:VFC0204, VFDB:VFG001261
PA_28	pilQ	P	contig_21	417114	417857	-	SAMPLE28_04343	Fimbrial assembly protein PilQ	SO:0001217, UniRef:UniRef50_A0A0F7XZT5
PA_28	pilQ	F	contig_21	417956	418669	-	SAMPLE28_04344	(pseudo) type 4a pilus secretin PilQ	KEGG:K02666, SO:0001217, UniRef:UniRef50_A0A2C9EF56, UniRef:UniRef90_UPI00037E74F4
PA_28	pilP	P	contig_21	419253	419777	-	SAMPLE28_04346	type 4a pilus biogenesis lipoprotein PilP	BlastRules:WP_003095836, GO:0005886, GO:0043107, GO:0043683, GO:0044096, RefSeq:WP_003116136.1, SO:0001217, UniParc:UPI0000E44C56, UniRef:UniRef100_A0A0H2ZIN8, UniRef:UniRef50_G3XCX7, UniRef:UniRef90_G3XCX7
PA_28	pilO	P	contig_21	419774	420397	-	SAMPLE28_04347	type 4a pilus biogenesis protein PilO	BlastRules:WP_003103268, KEGG:K02664, RefSeq:WP_003116135.1, SO:0001217, UniParc:UPI000045D4FB, UniRef:UniRef100_A0A0H2ZIF6, UniRef:UniRef50_G3XD51, UniRef:UniRef90_A0A0H2ZIF6
PA_28	pilN	P	contig_21	420394	420990	-	SAMPLE28_04348	type 4a pilus biogenesis protein PilN	BlastRules:WP_003095839, GO:0005886, GO:0043107, GO:0043683, GO:0044096, RefSeq:WP_003141783.1, SO:0001217, UniParc:UPI000045D4FC, UniRef:UniRef100_A0A0H2ZHG7, UniRef:UniRef50_G3XD30, UniRef:UniRef90_G3XD30
PA_28	pilM	P	contig_21	421076	422053	-	SAMPLE28_04350	Type IV pilus inner membrane component PilM	GO:0005524, GO:0005737, GO:0043107, GO:0043683, GO:0044096, GO:0046872, GO:0051301, SO:0001217, UniRef:UniRef50_G3XD28, UniRef:UniRef90_G3XD28
PA_28	fliL	P	contig_21	632463	632882	-	SAMPLE28_04573	Flagellar protein FliL	RefSeq:WP_003096328.1, SO:0001217, UniParc:UPI00000C5F6A, UniRef:UniRef100_Q9HTV7, UniRef:UniRef50_W6QS88, UniRef:UniRef90_A0A6A9JTH1
PA_28	pilW	F	contig_29	362260	362847	+	SAMPLE28_06705	(pseudo) type IV pilus biogenesis/stability protein PilW	GO:0005515, GO:0009279, GO:0009297, GO:0030911, GO:0043107, GO:0043683, GO:0046903, SO:0001217, UniRef:UniRef50_Q9HXJ2, UniRef:UniRef90_Q9HXJ2
PA_28	exsA	P	contig_3	438277	439188	-	SAMPLE28_00522	Exoenzyme S synthesis regulatory protein ExsA	KEGG:K18991, RefSeq:WP_003137339.1, SO:0001217, UniParc:UPI000045D438, UniRef:UniRef100_A0A0H2ZKV3, UniRef:UniRef50_A0A9P1R587, UniRef:UniRef90_A0A9P1R587
PA_28	exoU	F	contig_12	5965	6624	+	SAMPLE28_01928	(pseudo) type III secretion system effector cytotoxin ExoU	SO:0001217, UniRef:UniRef50_UPI00044B7361, UniRef:UniRef90_UPI00044B7361
PA_28	toxA	P	contig_12	235491	237398	-	SAMPLE28_02235	exotoxin A	BlastRules:WP_023114091, EC:2.4.2.36, GO:0016779, GO:0047286, GO:0090729, KEGG:K11020, RefSeq:WP_003140553.1, SO:0001217, UniParc:UPI000045D0C3, UniRef:UniRef100_A0A0H2Z8B0, UniRef:UniRef50_P11439, UniRef:UniRef90_P11439
PA_28	tssB	P	contig_12	804081	804560	+	SAMPLE28_02903	type VI secretion system contractile sheath small subunit	GO:0033103, SO:0001217, UniRef:UniRef50_A0A0F9VGA1, UniRef:UniRef90_A6V7D4
PA_28	tssC	P	contig_12	804614	806089	+	SAMPLE28_02904	type VI secretion system contractile sheath large subunit	GO:0033103, GO:0033104, KEGG:K11900, RefSeq:WP_003087596.1, SO:0001217, UniParc:UPI00000C5430, UniRef:UniRef100_Q9I367, UniRef:UniRef50_Q2T6Y3, UniRef:UniRef90_Q9I367, VFDB:VFC0086, VFDB:VFG041016
PA_28	tssE	P	contig_12	806102	806509	+	SAMPLE28_02905	type VI secretion system baseplate subunit TssE	GO:0033103, KEGG:K11905, SO:0001217, UniRef:UniRef50_Q9I366, UniRef:UniRef90_UPI001067DB52, VFDB:VFC0086, VFDB:VFG041017
PA_28	tssG	P	contig_12	808596	809108	+	SAMPLE28_02910	type VI secretion system baseplate subunit TssG	GO:0033103, KEGG:K11895, SO:0001217, UniRef:UniRef50_UPI0018EC72E9, UniRef:UniRef90_UPI000EB5F453
PA_28	tssH	P	contig_12	809796	812240	+	SAMPLE28_02912	type VI secretion system ATPase TssH	GO:0016887, GO:0033103, GO:0033104, KEGG:K11907, SO:0001217, UniRef:UniRef50_Q9I363, UniRef:UniRef90_Q9I363, VFDB:VFC0086, VFDB:VFG041020
PA_28	pcrV	P	contig_12	851127	852011	+	SAMPLE28_02963	type III secretion system needle tip protein PcrV	BlastRules:WP_003100789, RefSeq:WP_003109502.1, SO:0001217, UniParc:UPI000045D1B8, UniRef:UniRef100_A0A0H2Z8G0, UniRef:UniRef50_G3XD49, UniRef:UniRef90_G3XD49
PA_28	popB	P	contig_12	852614	853678	+	SAMPLE28_02965	type III secretion system translocon subunit PopB	BlastRules:WP_010895581, KEGG:K23475, SO:0001217, UniRef:UniRef50_A0A5C4RNM8, UniRef:UniRef90_Q9I324
PA_28	popD	P	contig_12	853690	854577	+	SAMPLE28_02966	type III secretion system translocon subunit PopD	BlastRules:WP_003113550, KEGG:K23476, RefSeq:WP_003109504.1, SO:0001217, UniParc:UPI0000396813, UniRef:UniRef100_A0A0H2Z982, UniRef:UniRef50_Q9I323, UniRef:UniRef90_Q9I323
PA_28	exsC	P	contig_12	854703	855140	+	SAMPLE28_02967	type III secretion system regulatory chaperone ExsC	BlastRules:WP_003100769, GO:0005737, GO:0030254, GO:0045893, RefSeq:WP_003109505.1, SO:0001217, UniParc:UPI000045D1BA, UniRef:UniRef100_A0A0H2Z9R7, UniRef:UniRef50_P26995, UniRef:UniRef90_P26995
PA_28	exsE	P	contig_12	855149	855394	+	SAMPLE28_02968	T3SS regulon translocated regulator ExsE	BlastRules:WP_003100766, GO:0005576, GO:0005737, GO:0030254, GO:0050709, GO:0051087, GO:0071277, RefSeq:WP_003109506.1, SO:0001217, UniParc:UPI000045D1BB, UniRef:UniRef100_A0A0H2Z8G5, UniRef:UniRef50_Q9I322, UniRef:UniRef90_Q9I322
PA_28	exsA	P	contig_12	856113	856949	+	SAMPLE28_02970	T3SS regulon transcriptional activator ExsA	BlastRules:WP_003120334, GO:0000976, GO:0001216, GO:0006355, GO:0032993, GO:0043565, GO:0050709, GO:2000144, RefSeq:WP_003120334.1, SO:0001217, UniParc:UPI000012A39A, UniRef:UniRef100_P26993, UniRef:UniRef50_P26993, UniRef:UniRef90_P26993
PA_28	exsD	P	contig_12	857047	857877	+	SAMPLE28_02971	T3SS regulon anti-activator ExsD	BlastRules:WP_003100755, GO:0045892, GO:0050709, GO:0071277, RefSeq:WP_003109509.1, SO:0001217, UniParc:UPI0000396818, UniRef:UniRef100_A0A0Q3GYK0, UniRef:UniRef50_Q9I321, UniRef:UniRef90_Q9I321
PA_28	pscD	P	contig_12	860135	861433	+	SAMPLE28_02975	SctD family type III secretion system inner membrane ring subunit PscD	BlastRules:WP_003113552, GO:0030254, KEGG:K03220, RefSeq:WP_003132859.1, SO:0001217, UniParc:UPI0000396824, UniRef:UniRef100_A0A0H2Z9H1, UniRef:UniRef50_Q9I318, UniRef:UniRef90_A0A0H2Z9H1
PA_28	pscF	P	contig_12	861602	861859	+	SAMPLE28_02977	type III secretion system needle filament protein PscF	BlastRules:WP_003087729, GO:0005576, GO:0009986, GO:0030254, GO:0030257, RefSeq:WP_003087729.1, SO:0001217, UniParc:UPI00000D4227, UniRef:UniRef100_P95434, UniRef:UniRef50_P95434, UniRef:UniRef90_P95434
PA_28	exoT	F	contig_21	1121679	1122527	+	SAMPLE28_05117	(pseudo) Exoenzyme T	GO:0005096, GO:0005576, GO:0016779, GO:0090729, GO:0106274, SO:0001217, UniRef:UniRef50_Q9I788, UniRef:UniRef50_UPI0024142429, UniRef:UniRef90_Q9I788
PA_28	tssB	P	contig_21	1163381	1163899	+	SAMPLE28_05168	type VI secretion system tubule-forming protein VipA	GO:0033103, RefSeq:WP_003083666.1, SO:0001217, UniParc:UPI00000C4F24, UniRef:UniRef100_Q9I749, UniRef:UniRef50_Q9I749, UniRef:UniRef90_Q9I749, VFDB:VFC0086, VFDB:VFG002069
PA_28	tssC	P	contig_21	1163912	1165357	+	SAMPLE28_05169	type VI secretion system tubule-forming protein VipB	GO:0033103, GO:0033104, KEGG:K11900, SO:0001217, UniRef:UniRef50_Q9I748, UniRef:UniRef90_Q9I748, VFDB:VFC0086, VFDB:VFG002070
PA_28	tssE	P	contig_21	1166986	1167495	+	SAMPLE28_05172	type VI secretion system hcp secretion island protein HsiF1, a gp25-like protein, but not exhibit lysozyme activity	GO:0005737, GO:0033103, KEGG:K11897, RefSeq:WP_003111625.1, SO:0001217, UniParc:UPI0000396C1A, UniRef:UniRef100_A0A0C6F0G8, UniRef:UniRef50_Q9I745, UniRef:UniRef90_Q9I745, VFDB:VFC0086, VFDB:VFG002073
PA_28	tssF	P	contig_21	1167492	1169351	+	SAMPLE28_05173	type VI secretion system hcp secretion island protein HsiG1	GO:0033103, KEGG:K11896, RefSeq:WP_003083676.1, SO:0001217, UniParc:UPI0000396C1D, UniRef:UniRef100_A0A069QCE5, UniRef:UniRef50_Q9I744, UniRef:UniRef90_Q9I744, VFDB:VFC0086, VFDB:VFG002074
PA_28	tssG	P	contig_21	1169315	1170361	+	SAMPLE28_05174	type VI secretion system hcp secretion island protein HsiH1	GO:0033103, KEGG:K11895, RefSeq:WP_003104969.1, SO:0001217, UniParc:UPI00000C4F2A, UniRef:UniRef100_Q9I743, UniRef:UniRef50_Q9I743, UniRef:UniRef90_Q9I743, VFDB:VFC0086, VFDB:VFG002075
PA_28	tssH	P	contig_21	1170354	1173062	+	SAMPLE28_05175	type VI secretion system AAA+ family ATPase	GO:0016887, GO:0033103, GO:0033104, KEGG:K11907, SO:0001217, UniRef:UniRef50_A0A7I8CSH9, UniRef:UniRef90_UPI00025B9B3D, VFDB:VFC0086, VFDB:VFG002076
PA_28	tssE	P	contig_26	210097	210522	+	SAMPLE28_05649	type VI secretion system baseplate subunit TssE	SO:0001217, UniRef:UniRef50_Q9I1B1, VFDB:VFC0086, VFDB:VFG041040
PA_28	tssF	P	contig_26	210925	212298	+	SAMPLE28_05650	type VI secretion system baseplate subunit TssF	GO:0033103, KEGG:K11896, SO:0001217, UniRef:UniRef50_UPI001CA47C6A, UniRef:UniRef90_UPI00106C2CAE
PA_28	tssG	P	contig_26	212561	213277	+	SAMPLE28_05651	type VI secretion system baseplate subunit TssG	GO:0033103, KEGG:K11895, SO:0001217, UniRef:UniRef50_UPI0010490FF9, UniRef:UniRef90_UPI0010490FF9
PA_28	rhlB	P	contig_29	304115	305248	-	SAMPLE28_06629	ATP-dependent RNA helicase RhlB	EC:3.6.4.13, GO:0003676, GO:0003724, GO:0005524, RefSeq:WP_213910716.1, SO:0001217, UniParc:UPI000A5B3460, UniRef:UniRef100_A6V0P4, UniRef:UniRef50_Q9HXE5, UniRef:UniRef90_A6V0P4
PA_28	lasB	P	contig_29	488375	489787	+	SAMPLE28_06860	M4 family elastase LasB	BlastRules:WP_003113835, EC:3.4.24.26, GO:0004175, GO:0004222, GO:0005576, GO:0006508, GO:0015628, GO:0043952, GO:0044010, GO:0046872, GO:0071978, SO:0001217, UniRef:UniRef50_P14756, UniRef:UniRef90_P14756
PA_28	plcH	F	contig_31	142198	143910	+	SAMPLE28_08466	(pseudo) phosphocholine-specific phospholipase C	EC:3.1.4.3, GO:0005615, GO:0015628, GO:0016042, GO:0016298, GO:0033188, GO:0034480, GO:0044179, GO:0090729, KEGG:K01114, SO:0001217, UniRef:UniRef50_P06200, UniRef:UniRef90_P06200
PA_28	oprD	P	contig_3	6385	7245	-	SAMPLE28_00024	Outer membrane porin, OprD family protein	SO:0001217, UniRef:UniRef50_A0A3M3P0E2, UniRef:UniRef90_A0A2R3IYC2
PA_28	fptA	F	contig_3	607895	609244	+	SAMPLE28_00742	(pseudo) Fe(3+)-pyochelin receptor	GO:0009279, GO:0015344, GO:0038023, GO:1903981, KEGG:K16088, SO:0001217, UniRef:UniRef50_P42512, UniRef:UniRef90_P42512
PA_28	oprD	P	contig_3	653909	654148	-	SAMPLE28_00786	OprD family outer membrane porin	SO:0001217, UniRef:UniRef50_UPI001EEE2E93, UniRef:UniRef90_UPI001EEE2E93
PA_28	oprD	P	contig_3	654136	655200	-	SAMPLE28_00787	OprD family outer membrane porin	SO:0001217, UniRef:UniRef50_UPI001067EB54, UniRef:UniRef90_UPI00106B5699
PA_28	algU	P	contig_5	702626	703207	+	SAMPLE28_01685	alginate biosynthesis protein AlgZ/FimS	GO:0000345, GO:0000976, GO:0001216, GO:0003677, GO:0003700, GO:0006352, GO:0006355, GO:0016987, GO:0032885, GO:0032993, GO:0036460, GO:0042121, GO:0045893, GO:0071236, GO:1900036, GO:1900189, GO:1900233, GO:1902201, GO:1902884, RefSeq:WP_003085543.1, SO:0001217, UniParc:UPI000013484A, UniRef:UniRef100_Q06198, UniRef:UniRef50_P0AGB6, UniRef:UniRef90_Q06198, VFDB:VFC0271, VFDB:VFG000121
PA_28	oprD	P	contig_12	105981	106619	+	SAMPLE28_02068	OprD family outer membrane porin	SO:0001217, UniRef:UniRef50_A0A367M5U7, UniRef:UniRef90_UPI00106AE6F2
PA_28	oprD	P	contig_12	106676	107209	+	SAMPLE28_02069	Outer membrane porin, OprD family	SO:0001217, UniRef:UniRef50_A0A3D1B798
PA_28	lasR	P	contig_12	547853	548572	+	SAMPLE28_02606	transcriptional regulator LasR	BlastRules:WP_003082999, GO:0000976, GO:0001216, GO:0003700, GO:0006355, GO:0009372, GO:0010468, GO:0032993, GO:0043565, GO:0045893, GO:0051544, GO:0060310, KEGG:K18304, RefSeq:WP_003082999.1, SO:0001217, UniParc:UPI000012E231, UniRef:UniRef100_P25084, UniRef:UniRef50_P25084, UniRef:UniRef90_P25084
PA_28	oprF	F	contig_12	920075	920392	+	SAMPLE28_03055	(pseudo) outer membrane porin OprF	SO:0001217, UniRef:UniRef50_G8H6N3, UniRef:UniRef90_UPI0031B68104
PA_28	oprF	P	contig_12	920407	921108	+	SAMPLE28_03056	OprF	SO:0001217, UniRef:UniRef50_G8H6N3
PA_28	oprD	P	contig_12	1416782	1417666	+	SAMPLE28_03660	OprD family outer membrane porin	SO:0001217, UniRef:UniRef50_UPI00281644C6, UniRef:UniRef90_UPI00281644C6
PA_28	fur	P	contig_21	94033	94437	-	SAMPLE28_04000	ferric iron uptake transcriptional regulator	COG:COG0735, COG:P, GO:0000976, GO:0001217, GO:0003700, GO:0005829, GO:0006355, GO:0008198, GO:0008270, GO:0019290, GO:0032993, GO:0045892, GO:1900705, RefSeq:WP_003095216.1, SO:0001217, UniParc:UPI000012AD84, UniRef:UniRef100_Q03456, UniRef:UniRef50_P0A9A9, UniRef:UniRef90_Q03456
PA_28	pvdA	P	contig_26	232291	233034	-	SAMPLE28_05673	L-ornithine N(5)-monooxygenase PvdA	SO:0001217, UniRef:UniRef50_A0A651D2W8, UniRef:UniRef90_UPI000D733041
PA_28	fpvR	P	contig_26	234397	235392	+	SAMPLE28_05676	pyoverdine signaling pathway anti-sigma factor FpvR	BlastRules:WP_003115643, KEGG:K07165, RefSeq:WP_003139296.1, SO:0001217, UniParc:UPI00004E5679, UniRef:UniRef100_Q5DIS3, UniRef:UniRef50_Q9I192, UniRef:UniRef90_Q9I192
PA_28	pvdF	P	contig_26	245585	246412	-	SAMPLE28_05685	pyoverdine biosynthesis hydroxyornithine transformylase PvdF	BlastRules:WP_003114501, RefSeq:WP_003114501.1, SO:0001217, UniParc:UPI00000C56AE, UniRef:UniRef100_Q9I184, UniRef:UniRef50_Q9I184, UniRef:UniRef90_Q9I184
PA_28	fpvA	P	contig_26	248582	250978	+	SAMPLE28_05689	ferripyoverdine/pyocin S3 receptor FpvA	KEGG:K16088, SO:0001217, UniRef:UniRef50_P48632, UniRef:UniRef90_UPI000E31EE86
PA_28	pvdS	P	contig_26	326427	326990	+	SAMPLE28_05750	pyoverdine signaling pathway sigma factor PvdS	BlastRules:WP_003113068, EC:2.7.7.6, GO:0003677, GO:0006352, GO:0016987, RefSeq:WP_003113068.1, SO:0001217, UniParc:UPI00000C4EC8, UniRef:UniRef100_G3XCV1, UniRef:UniRef50_G3XCV1, UniRef:UniRef90_G3XCV1
PA_28	oprD	F	contig_26	433724	434458	-	SAMPLE28_05866	(pseudo) outer membrane porin, OprD family	SO:0001217, UniRef:UniRef50_A0A3M5DW05, UniRef:UniRef90_A0A3M5DW05
PA_28	oprD	P	contig_28	39473	40129	+	SAMPLE28_06195	OprD family porin	SO:0001217, UniRef:UniRef50_A0A6G7A7M1
PA_28	oprD	P	contig_29	1292	2548	-	SAMPLE28_06272	Outer membrane porin, OprD family	KEGG:K21758, RefSeq:WP_003137550.1, SO:0001217, UniParc:UPI00003962B0, UniRef:UniRef100_A0A0H2ZG21, UniRef:UniRef50_A0A3M5DX78, UniRef:UniRef90_A0A1W9YMI8
PA_28	rpoS	P	contig_29	599970	600797	+	SAMPLE28_06983	RNA polymerase sigma factor RpoS	GO:0003677, GO:0003700, GO:0006352, GO:0006355, GO:0016987, SO:0001217, UniRef:UniRef50_A0A4Z0WGQ9, UniRef:UniRef90_S6AMV0
PA_28	oprD	P	contig_29	636757	637230	+	SAMPLE28_07025	OprD family outer membrane porin	SO:0001217, UniRef:UniRef50_UPI00352B37AF
PA_28	oprD	P	contig_29	637209	638006	+	SAMPLE28_07026	OprD family outer membrane porin	SO:0001217, UniRef:UniRef50_UPI001F2D87B6
PA_28	hasR	P	contig_29	823517	825121	+	SAMPLE28_07244	heme uptake receptor HasR	KEGG:K16152, SO:0001217, UniRef:UniRef50_UPI001B328E20, UniRef:UniRef90_UPI0024969E9D
PA_28	hasA	P	contig_29	825207	825824	+	SAMPLE28_07245	heme acquisition protein HasA	BlastRules:WP_003115011, KEGG:K12545, RefSeq:WP_003115011.1, SO:0001217, UniParc:UPI00000D425A, UniRef:UniRef100_G3XD33, UniRef:UniRef50_G3XD33, UniRef:UniRef90_G3XD33
PA_28	amrZ	P	contig_29	848101	848427	-	SAMPLE28_07269	transcriptional regulator AmrZ	BlastRules:WP_003091802, GO:0000976, GO:0001217, GO:0003677, GO:0032885, GO:0032993, GO:0043107, GO:0043565, GO:0044780, GO:0045892, GO:1900232, GO:1900233, GO:1902201, GO:2000147, RefSeq:WP_003091802.1, SO:0001217, UniParc:UPI00000D4234, UniRef:UniRef100_G3XCY4, UniRef:UniRef50_G3XCY4, UniRef:UniRef90_G3XCY4
PA_28	oprD	P	contig_29	1266965	1267495	-	SAMPLE28_07766	OprD family outer membrane porin	SO:0001217, UniRef:UniRef50_A0A3D1B798, UniRef:UniRef90_UPI001E3C6B29
PA_28	oprD	P	contig_29	1551903	1553180	-	SAMPLE28_08142	OprD family porin	EC:3.4.21.-, KEGG:K18093, RefSeq:WP_003099122.1, SO:0001217, UniParc:UPI00000C57ED, UniRef:UniRef100_A0A0C7CSP9, UniRef:UniRef50_A0A446B2Q9, UniRef:UniRef90_A0A077JRZ4
PA_28	oprD	P	contig_31	18350	18559	+	SAMPLE28_08312	OprD family outer membrane porin	SO:0001217, UniRef:UniRef50_A0A292FPQ4, UniRef:UniRef90_UPI000571E466
PA_28	oprD	P	contig_31	18507	19670	+	SAMPLE28_08313	Porin D	EC:3.4.21.-, GO:0006508, GO:0006811, GO:0008236, GO:0009279, GO:0015288, GO:0015802, GO:0019867, GO:0046930, KEGG:K18093, SO:0001217, UniRef:UniRef50_P32722, UniRef:UniRef90_P32722
PA_28	gacS	P	contig_31	47901	50678	+	SAMPLE28_08353	two-component system sensor histidine kinase GacS	BlastRules:WP_003102426, RefSeq:WP_003102426.1, SO:0001217, UniParc:UPI00000D428B, UniRef:UniRef100_G3XD98, UniRef:UniRef50_P48027, UniRef:UniRef90_G3XD98
PA_31	pslC	P	contig_2	221647	222558	+	SAMPLE31_01756	PslC	SO:0001217, UniRef:UniRef50_Q9I1N6
PA_31	pslD	F	contig_2	222779	223177	+	SAMPLE31_01758	(pseudo) PslD	SO:0001217, UniRef:UniRef50_Q9I1N5, UniRef:UniRef90_Q9I1N5
PA_31	pslH	P	contig_2	227864	229072	+	SAMPLE31_01767	PslH	KEGG:K21001, SO:0001217, UniRef:UniRef50_Q9I1N1, UniRef:UniRef90_Q9I1N1
PA_31	pqsH	P	contig_2	786590	787594	-	SAMPLE31_02449	2-heptyl-3-hydroxy-4(1H)-quinolone synthase	EC:1.14.13.182, GO:0004497, GO:0009372, GO:0044550, GO:0071949, GO:0102164, KEGG:K17940, SO:0001217, UniRef:UniRef50_Q02N79, UniRef:UniRef90_Q02N79
PA_31	pelG	P	contig_2	1403214	1404272	-	SAMPLE31_03264	exopolysaccharide Pel transporter PelG	KEGG:K21012, SO:0001217, UniRef:UniRef50_K2DI44, UniRef:UniRef90_UPI00106CC111
PA_31	pelF	P	contig_2	1404635	1406107	-	SAMPLE31_03266	GT4 family glycosyltransferase PelF	GO:0016757, SO:0001217, UniRef:UniRef50_Q9HZE9, UniRef:UniRef90_Q9HZE9
PA_31	pelD	P	contig_2	1407070	1408437	-	SAMPLE31_03268	PelD	KEGG:K21009, RefSeq:WP_031672911.1, SO:0001217, UniParc:UPI000450D479, UniRef:UniRef100_UPI000450D479, UniRef:UniRef50_Q9HZE7, UniRef:UniRef90_Q9HZE7
PA_31	pelC	P	contig_2	1408437	1408955	-	SAMPLE31_03269	PelC	RefSeq:WP_003091288.1, SO:0001217, UniParc:UPI00000C58F6, UniRef:UniRef100_Q9HZE6, UniRef:UniRef50_Q9HZE6, UniRef:UniRef90_Q9HZE6
PA_31	pelB	F	contig_2	1409646	1411544	-	SAMPLE31_03271	(pseudo) PelB	KEGG:K21007, SO:0001217, UniRef:UniRef50_Q9HZE5, UniRef:UniRef90_Q9HZE5
PA_31	amrZ	P	contig_2	1779735	1780061	+	SAMPLE31_03755	transcriptional regulator AmrZ	BlastRules:WP_003091802, GO:0000976, GO:0001217, GO:0003677, GO:0032885, GO:0032993, GO:0043107, GO:0043565, GO:0044780, GO:0045892, GO:1900232, GO:1900233, GO:1902201, GO:2000147, RefSeq:WP_003091802.1, SO:0001217, UniParc:UPI00000D4234, UniRef:UniRef100_G3XCY4, UniRef:UniRef50_G3XCY4, UniRef:UniRef90_G3XCY4
PA_31	rhlI	P	contig_2	1875146	1875751	-	SAMPLE31_03881	acyl-homoserine-lactone synthase	BlastRules:WP_003113896, EC:2.3.1.184, GO:0007165, GO:0061579, GO:0120218, RefSeq:WP_003113896.1, SO:0001217, UniParc:UPI000013387D, UniRef:UniRef100_P54291, UniRef:UniRef50_P54291, UniRef:UniRef90_P54291
PA_31	algE	P	contig_2	1931903	1933372	+	SAMPLE31_03951	outer membrane porin AlgE	BlastRules:WP_003092105, GO:0009279, GO:0042121, KEGG:K16081, SO:0001217, UniRef:UniRef50_P18895, UniRef:UniRef90_P18895
PA_31	algF	P	contig_2	1940972	1941280	+	SAMPLE31_03959	Alginate biosynthesis protein AlgF	SO:0001217, UniRef:UniRef50_A0A448BGS1, UniRef:UniRef90_A0A448BGS1
PA_31	wspR	P	contig_2	2106467	2107510	-	SAMPLE31_04161	Wsp signal transduction system regulator diguanylate cyclase WspR	BlastRules:WP_003103734, BlastRules:WP_029615556, RefSeq:WP_003103734.1, SO:0001217, UniParc:UPI00000C5AC9, UniRef:UniRef100_Q9HXT9, UniRef:UniRef50_Q9HXT9, UniRef:UniRef90_Q9HXT9
PA_31	bifA	P	contig_2	4908170	4910269	-	SAMPLE31_07761	cyclic-di-GMP phosphodiesterase BifA	BlastRules:WP_003094007, EC:3.1.4.52, KEGG:K21024, SO:0001217, UniRef:UniRef50_Q9HW35, UniRef:UniRef90_Q9HW35
PA_31	mucA	P	contig_2	5126011	5126595	+	SAMPLE31_08035	anti-sigma factor MucA	BlastRules:WP_003101958, GO:0005886, GO:0016989, GO:0032885, GO:0042121, KEGG:K03597, RefSeq:WP_003101958.1, SO:0001217, UniParc:UPI000012F8D3, UniRef:UniRef100_P38107, UniRef:UniRef50_P38107, UniRef:UniRef90_P38107
PA_31	mucB	F	contig_2	5126920	5127330	+	SAMPLE31_08036	(pseudo) Negative regulator for alginate biosynthesis MucB	KEGG:K03598, SO:0001217, UniRef:UniRef50_P38108, UniRef:UniRef90_A6VAL2
PA_31	mucC	F	contig_2	5127594	5128001	+	SAMPLE31_08037	(pseudo) Positive regulator for alginate biosynthesis MucC	KEGG:K03803, SO:0001217, UniRef:UniRef50_G3XCY1, UniRef:UniRef90_G3XCY1
PA_31	fliL	P	contig_1	290344	290868	+	SAMPLE31_00359	flagellar basal body protein FliL	GO:0071973, KEGG:K02415, SO:0001217, UniRef:UniRef50_A0A9X7YSX5, UniRef:UniRef90_Q9I3Q5, VFDB:VFC0204, VFDB:VFG014486
PA_31	fliM	P	contig_1	290876	291847	+	SAMPLE31_00360	flagellar motor switch protein FliM	COG:COG1868, COG:N, GO:0001539, GO:0003774, GO:0005886, GO:0009288, GO:0009425, GO:0050918, GO:0071978, RefSeq:WP_003083045.1, SO:0001217, UniParc:UPI000012A9D0, UniRef:UniRef100_Q51465, UniRef:UniRef50_Q51465, UniRef:UniRef90_Q51465, VFDB:VFC0204, VFDB:VFG001256
PA_31	fliN	P	contig_1	291874	292347	+	SAMPLE31_00361	flagellar motor switch protein FliN	GO:0003774, GO:0005886, GO:0006935, GO:0009425, GO:0071973, RefSeq:WP_003083049.1, SO:0001217, UniParc:UPI000012A9D8, UniRef:UniRef100_Q51466, UniRef:UniRef50_Q51466, UniRef:UniRef90_Q51466, VFDB:VFC0204, VFDB:VFG001257
PA_31	fliO	P	contig_1	292408	292800	+	SAMPLE31_00362	flagellar biosynthetic protein FliO	GO:0005886, GO:0006935, GO:0009425, GO:0016020, GO:0044781, GO:0097588, SO:0001217, UniRef:UniRef50_Q51467, UniRef:UniRef90_Q51467
PA_31	fliP	F	contig_1	292904	293224	+	SAMPLE31_00363	(pseudo) flagellar type III secretion system pore protein FliP	GO:0009306, GO:0016020, KEGG:K02419, SO:0001217, UniRef:UniRef50_A0A379IAD9, UniRef:UniRef90_A0A7U7I9J9
PA_31	fliP	F	contig_1	293233	293562	+	SAMPLE31_00364	(pseudo) flagellar type III secretion system pore protein FliP	GO:0009306, GO:0016020, KEGG:K02419, SO:0001217, UniRef:UniRef50_I0HPS7, UniRef:UniRef90_UPI000A99AF14
PA_31	fliQ	P	contig_1	293607	293876	+	SAMPLE31_00365	flagellar biosynthetic protein FliQ	GO:0016020, GO:0044780, KEGG:K02420, RefSeq:WP_003083053.1, SO:0001217, UniParc:UPI00000C5385, UniRef:UniRef100_Q9I3Q4, UniRef:UniRef50_A0A3N5DV42, UniRef:UniRef90_Q9I3Q4, VFDB:VFC0204, VFDB:VFG001260
PA_31	fliR	P	contig_1	293876	294652	+	SAMPLE31_00366	flagellar biosynthetic protein FliR	GO:0006605, GO:0016020, GO:0044780, KEGG:K02421, RefSeq:WP_003114278.1, SO:0001217, UniParc:UPI00000C5386, UniRef:UniRef100_Q9I3Q3, UniRef:UniRef50_Q9I3Q3, UniRef:UniRef90_Q9I3Q3, VFDB:VFC0204, VFDB:VFG001261
PA_31	fliK	P	contig_1	318735	319469	-	SAMPLE31_00398	flagellar hook-length control protein FliK	SO:0001217, UniRef:UniRef50_UPI0030F288A5, UniRef:UniRef90_UPI002E761630
PA_31	fliK	F	contig_1	319469	320212	-	SAMPLE31_00399	(pseudo) flagellar hook-length control protein FliK	SO:0001217, UniRef:UniRef50_A0A3M5DUK0, UniRef:UniRef90_UPI0010692CD0
PA_31	pilN	F	contig_2	909117	909488	-	SAMPLE31_02604	(pseudo) PilN domain-containing protein	SO:0001217, UniRef:UniRef50_A0A6N0KPR3, UniRef:UniRef90_A0A6N0KPR3
PA_31	pilW	P	contig_2	2227358	2227819	-	SAMPLE31_04302	type IV pilus biogenesis/stability protein PilW	SO:0001217, UniRef:UniRef50_UPI000F0743EE
PA_31	pilH	P	contig_2	3024372	3024737	-	SAMPLE31_05338	twitching motility response regulator PilH	BlastRules:WP_003084587, BlastRules:WP_008283762, BlastRules:WP_011036249, BlastRules:WP_014704326, COG:COG0745, COG:TK, GO:0000160, RefSeq:WP_003084587.1, SO:0001217, UniParc:UPI0000131ACA, UniRef:UniRef100_P43501, UniRef:UniRef50_P43501, UniRef:UniRef90_P43501
PA_31	pilG	P	contig_2	3024762	3025190	-	SAMPLE31_05339	twitching motility response regulator PilG	BlastRules:WP_000389061, BlastRules:WP_003084583, BlastRules:WP_008284039, BlastRules:WP_014704325, SO:0001217, UniRef:UniRef50_P46384, UniRef:UniRef90_UPI001044F9EC
PA_31	pilU	P	contig_2	3035890	3037038	-	SAMPLE31_05354	twitching motility protein PilU	GO:0005524, GO:0005737, GO:0016887, GO:0016888, GO:0043107, KEGG:K02670, RefSeq:WP_003100959.1, SO:0001217, UniParc:UPI00000D420E, UniRef:UniRef100_G3XCX3, UniRef:UniRef50_G3XCX3, UniRef:UniRef90_G3XCX3, VFDB:VFC0001, VFDB:VFG001224
PA_31	pilT	P	contig_2	3037216	3037920	-	SAMPLE31_05355	Twitching motility protein PilT	SO:0001217, UniRef:UniRef50_A0A2X2C6F1, UniRef:UniRef90_A0A2X2C6F1
PA_31	pilT	P	contig_2	3037938	3038249	-	SAMPLE31_05356	Twitching motility protein pilT	SO:0001217, UniRef:UniRef50_A0A0B8PP45
PA_31	fliL	P	contig_2	3893983	3894402	+	SAMPLE31_06470	Flagellar protein FliL	RefSeq:WP_003096328.1, SO:0001217, UniParc:UPI00000C5F6A, UniRef:UniRef100_Q9HTV7, UniRef:UniRef50_W6QS88, UniRef:UniRef90_A0A6A9JTH1
PA_31	fliI	P	contig_2	3997297	3997533	+	SAMPLE31_06599	Flagellum-specific ATP synthase FliI	RefSeq:WP_003096116.1, SO:0001217, UniParc:UPI00006D97A9, UniRef:UniRef100_A0A2R4BG23, UniRef:UniRef50_A0A2R4BG23, UniRef:UniRef90_A0A2R4BG23
PA_31	fliP	P	contig_2	4000900	4001652	+	SAMPLE31_06604	flagellar biosynthetic protein FliP	GO:0005886, GO:0009306, GO:0009425, GO:0016020, GO:0044781, KEGG:K02419, RefSeq:WP_031631391.1, SO:0001217, UniParc:UPI00044A189C, UniRef:UniRef100_UPI00044A189C, UniRef:UniRef50_Q51468, UniRef:UniRef90_Q51468, VFDB:VFC0204, VFDB:VFG001259
PA_31	fliQ	P	contig_2	4001697	4001966	+	SAMPLE31_06605	flagellar biosynthetic protein FliQ	GO:0016020, GO:0044780, KEGG:K02420, RefSeq:WP_023435365.1, SO:0001217, UniParc:UPI0003C37F9A, UniRef:UniRef100_UPI0004485BC6, UniRef:UniRef50_A0A3N5DV42, UniRef:UniRef90_Q9I3Q4, VFDB:VFC0204, VFDB:VFG001260
PA_31	fliR	P	contig_2	4001966	4002256	+	SAMPLE31_06606	flagellar biosynthetic protein FliR	SO:0001217, UniRef:UniRef50_UPI001558ACCC, UniRef:UniRef90_UPI001558ACCC
PA_31	fliR	P	contig_2	4002358	4002741	+	SAMPLE31_06608	flagellar biosynthetic protein FliR	SO:0001217, UniRef:UniRef50_UPI002498B839, UniRef:UniRef90_UPI002498B839
PA_31	pilM	P	contig_2	4123496	4124560	+	SAMPLE31_06769	type IV pilus assembly protein PilM	BlastRules:WP_003110888, GO:0005524, GO:0005737, GO:0043107, GO:0043683, GO:0044096, GO:0046872, GO:0051301, RefSeq:WP_003110888.1, SO:0001217, UniParc:UPI00000D4249, UniRef:UniRef100_G3XD28, UniRef:UniRef50_G3XD28, UniRef:UniRef90_G3XD28
PA_31	pilN	P	contig_2	4124675	4125157	+	SAMPLE31_06770	type 4a pilus biogenesis protein PilN	SO:0001217, UniRef:UniRef50_A0AAW7DRR1, UniRef:UniRef90_UPI00193C4365
PA_31	pilO	P	contig_2	4125154	4125777	+	SAMPLE31_06771	type 4a pilus biogenesis protein PilO	BlastRules:WP_003103268, KEGG:K02664, RefSeq:WP_003116135.1, SO:0001217, UniParc:UPI000045D4FB, UniRef:UniRef100_A0A0H2ZIF6, UniRef:UniRef50_G3XD51, UniRef:UniRef90_A0A0H2ZIF6
PA_31	pilP	P	contig_2	4125774	4126277	+	SAMPLE31_06772	type 4a pilus biogenesis lipoprotein PilP	BlastRules:WP_003095836, GO:0005886, GO:0043107, GO:0043683, GO:0044096, SO:0001217, UniRef:UniRef50_G3XCX7, UniRef:UniRef90_G3XCX7
PA_31	pilQ	P	contig_2	4126351	4128483	+	SAMPLE31_06773	type 4a pilus secretin PilQ	BlastRules:WP_003114575, GO:0009279, GO:0009306, GO:0043683, RefSeq:WP_003116137.1, SO:0001217, UniParc:UPI00006D8AAA, UniRef:UniRef100_UPI00064CAD09, UniRef:UniRef50_P34750, UniRef:UniRef90_P34750
PA_31	pilY2	P	contig_2	4697397	4697723	-	SAMPLE31_07495	PilY2	KEGG:K02675, RefSeq:WP_016254060.1, SO:0001217, UniParc:UPI000335F3E5, UniRef:UniRef100_Q7WZN8, UniRef:UniRef50_Q7WZN8, UniRef:UniRef90_Q7WZN8
PA_31	pilX	P	contig_2	4701214	4701819	-	SAMPLE31_07499	Type 4 fimbrial biogenesis protein PilX	RefSeq:WP_003116263.1, SO:0001217, UniParc:UPI00001B0836, UniRef:UniRef100_Q7WZP0, UniRef:UniRef50_Q9HVM9, UniRef:UniRef90_A0A0H2ZHC4
PA_31	pilV	P	contig_2	4702636	4703160	-	SAMPLE31_07501	type IV pilus modification protein PilV	KEGG:K02671, RefSeq:WP_003116261.1, SO:0001217, UniParc:UPI00001B0834, UniRef:UniRef100_Q7WZP2, UniRef:UniRef50_G3XD84, UniRef:UniRef90_Q7WZP2
PA_31	pilS	P	contig_2	4706909	4708501	-	SAMPLE31_07506	two-component system sensor histidine kinase PilS	BlastRules:WP_003094692, EC:2.7.13.3, GO:0000155, GO:0005524, GO:0005886, GO:0060491, RefSeq:WP_003123394.1, SO:0001217, UniParc:UPI0000DAF09F, UniRef:UniRef100_A0A069PXJ3, UniRef:UniRef50_P33639, UniRef:UniRef90_P33639
PA_31	pilD	P	contig_2	4728299	4729171	-	SAMPLE31_07533	type IV prepilin peptidase/methyltransferase PilD	BlastRules:WP_003112839, GO:0004190, GO:0005886, GO:0006465, GO:0008170, GO:0009297, GO:0015627, GO:0032259, GO:0043683, GO:0046872, RefSeq:WP_016562340.1, SO:0001217, UniParc:UPI0003509AD2, UniRef:UniRef100_UPI0003509AD2, UniRef:UniRef50_P22610, UniRef:UniRef90_P22610
PA_31	pilB	P	contig_2	4730394	4732097	-	SAMPLE31_07536	type 4 fimbrial biogenesis protein PilB	GO:0005524, GO:0005737, GO:0005886, GO:0009297, GO:0015031, GO:0016887, GO:0043107, GO:0043683, GO:0046872, GO:0048870, RefSeq:WP_003116249.1, SO:0001217, UniParc:UPI00025BAE9E, UniRef:UniRef100_UPI00025BAE9E, UniRef:UniRef50_P22608, UniRef:UniRef90_P22608, VFDB:VFC0001, VFDB:VFG000112
PA_31	pilU	P	contig_2	5454636	5455577	-	SAMPLE31_08455	PilU	RefSeq:WP_004352826.1, SO:0001217, UniParc:UPI0000F2F24A, UniRef:UniRef100_A0A643J1A9, UniRef:UniRef50_A0A0G5K695, UniRef:UniRef90_Q6X3P7
PA_31	pilX	P	contig_2	5455574	5456104	-	SAMPLE31_08456	Pilus assembly protein PilX	RefSeq:WP_003099765.1, SO:0001217, UniParc:UPI0000DAF0B9, UniRef:UniRef100_A6N5H8, UniRef:UniRef50_A0A0A1YGK0, UniRef:UniRef90_A0A0F6UHF6
PA_31	pilR	P	contig_2	5456126	5457247	-	SAMPLE31_08457	PilR	SO:0001217, UniRef:UniRef50_Q7WXX9
PA_31	pilP	P	contig_2	5458789	5459322	-	SAMPLE31_08460	Pilus assembly facilitator protein PilP	RefSeq:WP_004352829.1, SO:0001217, UniParc:UPI0000F2F259, UniRef:UniRef100_UPI001F09698B, UniRef:UniRef50_A0A0A1YEB0, UniRef:UniRef90_G8CP69
PA_31	pilN	P	contig_2	5460700	5462214	-	SAMPLE31_08462	PilN family type IVB pilus formation outer membrane protein	GO:0009297, GO:0009306, GO:0019867, SO:0001217, UniRef:UniRef50_A0A0F6UH41, UniRef:UniRef90_A0A0F6UH41
PA_31	pilL	P	contig_2	5462894	5463466	-	SAMPLE31_08464	PilL N-terminal domain-containing protein	SO:0001217, UniRef:UniRef50_A0A0Q0D4E2, UniRef:UniRef90_UPI001ABCA6FF
PA_31	pilL	F	contig_2	5494243	5494557	-	SAMPLE31_08510	(pseudo) PilL N-terminal domain-containing protein	SO:0001217, UniRef:UniRef50_A0A0Q0D4E2, UniRef:UniRef90_UPI001ABCA6FF
PA_31	flgB	P	contig_2	5594157	5594603	+	SAMPLE31_08638	flagellar basal body rod protein FlgB	GO:0030694, GO:0071973, SO:0001217, UniRef:UniRef50_R4YL82, UniRef:UniRef90_Q9I4Q2, VFDB:VFC0204, VFDB:VFG014148
PA_31	flgC	P	contig_2	5594569	5595009	+	SAMPLE31_08639	flagellar basal-body rod protein FlgC	GO:0030694, GO:0071973, RefSeq:WP_003082150.1, SO:0001217, UniParc:UPI00000C523B, UniRef:UniRef100_Q9I4Q1, UniRef:UniRef50_A0A9E5AA33, UniRef:UniRef90_Q9I4Q1, VFDB:VFC0204, VFDB:VFG001236
PA_31	flgD	P	contig_2	5595022	5595735	+	SAMPLE31_08640	flagellar basal-body rod modification protein FlgD	RefSeq:WP_003082153.1, SO:0001217, UniParc:UPI00000C523C, UniRef:UniRef100_Q9I4Q0, UniRef:UniRef50_Q9I4Q0, UniRef:UniRef90_Q9I4Q0, VFDB:VFC0204, VFDB:VFG001237
PA_31	flgE	P	contig_2	5595763	5597058	+	SAMPLE31_08641	flagellar hook protein FlgE	SO:0001217, UniRef:UniRef50_Q9I4P9, UniRef:UniRef90_Q9I4P9
PA_31	flgE	P	contig_2	5597034	5597150	+	SAMPLE31_08642	Flagellar hook protein FlgE	SO:0001217, UniRef:UniRef50_U3U0Y7
PA_31	flgF	P	contig_2	5597367	5598116	+	SAMPLE31_08643	flagellar basal-body rod protein FlgF	RefSeq:WP_003082159.1, SO:0001217, UniParc:UPI00000C523E, UniRef:UniRef100_Q9I4P8, UniRef:UniRef50_Q9I4P8, UniRef:UniRef90_Q9I4P8, VFDB:VFC0204, VFDB:VFG001239
PA_31	flgG	P	contig_2	5598163	5598990	+	SAMPLE31_08644	flagellar basal-body rod protein FlgG	COG:COG4786, COG:N, GO:0009426, GO:0071973, SO:0001217, UniRef:UniRef50_Q9I4P7, UniRef:UniRef90_Q9I4P7, VFDB:VFC0204, VFDB:VFG001240
PA_31	flgH	P	contig_2	5599090	5599686	+	SAMPLE31_08645	flagellar basal body L-ring protein FlgH	GO:0003774, GO:0009279, GO:0009427, GO:0071973, KEGG:K02393, SO:0001217, UniRef:UniRef50_Q52081, UniRef:UniRef90_Q9I4P6
PA_31	flgK	F	contig_2	5602429	5604177	+	SAMPLE31_08648	(pseudo) flagellar hook-associated protein FlgK	GO:0005198, GO:0009424, GO:0044780, SO:0001217, UniRef:UniRef50_F8H3K6, UniRef:UniRef90_Q9I4P3
PA_31	flgL	P	contig_2	5604752	5605423	+	SAMPLE31_08649	flagellar hook-associated protein FlgL	GO:0001539, GO:0005198, GO:0009424, SO:0001217, UniRef:UniRef50_A0A3M5EF72, UniRef:UniRef90_A0A3M5EF72
PA_31	fliD	F	contig_2	5615115	5615441	+	SAMPLE31_08662	(pseudo) flagellar filament capping protein FliD	KEGG:K02407, SO:0001217, UniRef:UniRef50_UPI0023E2BCF4, UniRef:UniRef90_UPI0023E2BCF4
PA_31	fliD	P	contig_2	5615813	5616331	+	SAMPLE31_08664	flagellar filament capping protein FliD	KEGG:K02407, SO:0001217, UniRef:UniRef50_UPI002358A2C8, UniRef:UniRef90_UPI002358A2C8
PA_31	fleR	P	contig_2	5620225	5621643	+	SAMPLE31_08671	sigma-54-dependent response regulator transcription factor FleR	BlastRules:WP_003082202, SO:0001217, UniRef:UniRef50_Q9I4N3
PA_31	fliF	P	contig_2	5622241	5624037	+	SAMPLE31_08673	flagellar M-ring protein FliF	GO:0001539, GO:0003774, GO:0005198, GO:0005886, GO:0009431, GO:0071973, RefSeq:WP_003109118.1, SO:0001217, UniParc:UPI000012A9A7, UniRef:UniRef100_Q51463, UniRef:UniRef50_Q51463, UniRef:UniRef90_Q51463, VFDB:VFC0204, VFDB:VFG001251
PA_31	fliG	P	contig_2	5624043	5625059	+	SAMPLE31_08674	flagellar motor switch protein G	GO:0003774, GO:0005886, GO:0006935, GO:0009288, GO:0009425, GO:0071973, RefSeq:WP_003082212.1, SO:0001217, UniParc:UPI000012A9B0, UniRef:UniRef100_Q51464, UniRef:UniRef50_Q51464, UniRef:UniRef90_Q51464, VFDB:VFC0204, VFDB:VFG001252
PA_31	fliH	P	contig_2	5625061	5625867	+	SAMPLE31_08675	flagellar assembly protein H	GO:0003774, GO:0009288, GO:0071973, KEGG:K02411, RefSeq:WP_003082217.1, SO:0001217, UniParc:UPI00000C524A, UniRef:UniRef100_A0A069Q471, UniRef:UniRef50_W9TLZ8, UniRef:UniRef90_A0A069Q471, VFDB:VFC0204, VFDB:VFG001253
PA_31	fliI	P	contig_2	5625857	5627212	+	SAMPLE31_08676	flagellum-specific ATP synthase FliI	EC:7.1.2.2, GO:0005524, GO:0005737, GO:0016887, GO:0030254, GO:0030257, GO:0044780, GO:0045261, GO:0046933, GO:0046961, GO:0071973, KEGG:K02412, RefSeq:WP_003086458.1, SO:0001217, UniParc:UPI00000C524B, UniRef:UniRef100_Q9I4N1, UniRef:UniRef50_Q9I4N1, UniRef:UniRef90_Q9I4N1, VFDB:VFC0204, VFDB:VFG001254
PA_31	fliJ	P	contig_2	5627226	5627669	+	SAMPLE31_08677	flagellar protein FliJ	GO:0003774, GO:0009288, GO:0071973, RefSeq:WP_003082220.1, SO:0001217, UniParc:UPI00000C524C, UniRef:UniRef100_Q9I4N0, UniRef:UniRef50_A0A969XEC7, UniRef:UniRef90_Q9I4N0, VFDB:VFC0204, VFDB:VFG001255
PA_31	tssB	P	contig_1	523120	523575	+	SAMPLE31_00674	type VI secretion system contractile sheath small subunit	GO:0033103, SO:0001217, UniRef:UniRef50_A0A0F9VGA1, UniRef:UniRef90_A6V7D4
PA_31	tssC	P	contig_1	523841	525190	+	SAMPLE31_00676	type VI secretion system contractile sheath large subunit	GO:0033103, GO:0033104, KEGG:K11900, SO:0001217, UniRef:UniRef50_Q2T6Y3, UniRef:UniRef90_UPI0003BACFE1
PA_31	tssE	P	contig_1	525141	525548	+	SAMPLE31_00677	type VI secretion system baseplate subunit TssE	GO:0033103, KEGG:K11905, RefSeq:WP_003097809.1, SO:0001217, UniParc:UPI00000C5431, UniRef:UniRef100_Q9I366, UniRef:UniRef50_Q9I366, UniRef:UniRef90_Q9I366, VFDB:VFC0086, VFDB:VFG041017
PA_31	tssF	P	contig_1	525886	526164	+	SAMPLE31_00680	type VI secretion system baseplate subunit TssF	SO:0001217, UniRef:UniRef50_A0A7X7JMU5, UniRef:UniRef90_UPI0013DFD2AE
PA_31	tssF	F	contig_1	526517	527806	+	SAMPLE31_00682	(pseudo) type VI secretion system baseplate subunit TssF	GO:0033103, SO:0001217, UniRef:UniRef50_A0A5E6U713, UniRef:UniRef90_Q9I365
PA_31	tssG	P	contig_1	527784	528641	+	SAMPLE31_00683	type VI secretion system baseplate subunit TssG	GO:0033103, SO:0001217, UniRef:UniRef50_Q9I364, UniRef:UniRef90_Q9I364
PA_31	tssH	P	contig_1	528944	531280	+	SAMPLE31_00685	type VI secretion system ATPase TssH	GO:0016887, GO:0033103, GO:0033104, KEGG:K11907, SO:0001217, UniRef:UniRef50_Q9I363, UniRef:UniRef90_Q9I363
PA_31	pcrV	P	contig_1	570104	570988	+	SAMPLE31_00739	type III secretion system needle tip protein PcrV	BlastRules:WP_003100789, RefSeq:WP_003100789.1, SO:0001217, UniParc:UPI00000D424F, UniRef:UniRef100_G3XD49, UniRef:UniRef50_G3XD49, UniRef:UniRef90_G3XD49
PA_31	popB	P	contig_1	571483	572655	+	SAMPLE31_00741	type III secretion system translocon subunit PopB	BlastRules:WP_010895581, KEGG:K23475, RefSeq:WP_010895581.1, SO:0001217, UniParc:UPI00000C5456, UniRef:UniRef100_Q9I324, UniRef:UniRef50_A0A5C4RNM8, UniRef:UniRef90_Q9I324
PA_31	popD	F	contig_1	573001	573552	+	SAMPLE31_00743	(pseudo) type III secretion system translocon subunit PopD	KEGG:K23476, SO:0001217, UniRef:UniRef50_A0A5B2V3C3, UniRef:UniRef50_U7QX98, UniRef:UniRef90_UPI0014049925
PA_31	exsC	P	contig_1	573677	574114	+	SAMPLE31_00744	type III secretion system regulatory chaperone ExsC	BlastRules:WP_003100769, GO:0005737, GO:0030254, GO:0045893, RefSeq:WP_003100769.1, SO:0001217, UniParc:UPI000012A39C, UniRef:UniRef100_P26995, UniRef:UniRef50_P26995, UniRef:UniRef90_P26995
PA_31	exsE	P	contig_1	574123	574368	+	SAMPLE31_00745	T3SS regulon translocated regulator ExsE	BlastRules:WP_003100766, GO:0005576, GO:0005737, GO:0030254, GO:0050709, GO:0051087, GO:0071277, RefSeq:WP_003100766.1, SO:0001217, UniParc:UPI00000C5458, UniRef:UniRef100_Q9I322, UniRef:UniRef50_Q9I322, UniRef:UniRef90_Q9I322
PA_31	exsA	P	contig_1	575088	575924	+	SAMPLE31_00747	T3SS regulon transcriptional activator ExsA	BlastRules:WP_003120334, GO:0000976, GO:0001216, GO:0006355, GO:0032993, GO:0043565, GO:0050709, GO:2000144, RefSeq:WP_003120334.1, SO:0001217, UniParc:UPI000012A39A, UniRef:UniRef100_P26993, UniRef:UniRef50_P26993, UniRef:UniRef90_P26993
PA_31	exsD	F	contig_1	576593	576850	+	SAMPLE31_00748	(pseudo) T3SS regulon anti-activator ExsD domain-containing protein	SO:0001217, UniRef:UniRef50_UPI0006767D70, UniRef:UniRef90_UPI002FE6552F
PA_31	pscF	P	contig_1	580572	580829	+	SAMPLE31_00752	type III secretion system needle filament protein PscF	BlastRules:WP_003087729, GO:0005576, GO:0009986, GO:0030254, GO:0030257, RefSeq:WP_003087729.1, SO:0001217, UniParc:UPI00000D4227, UniRef:UniRef100_P95434, UniRef:UniRef50_P95434, UniRef:UniRef90_P95434
PA_31	tssC	F	contig_2	379723	380049	+	SAMPLE31_01959	(pseudo) type VI secretion system contractile sheath large subunit	GO:0033103, GO:0033104, SO:0001217, UniRef:UniRef50_A0A6L4Z1N4, UniRef:UniRef90_UPI000EFF8187
PA_31	tssE	P	contig_2	380632	381057	+	SAMPLE31_01961	type VI secretion system baseplate subunit TssE	GO:0033103, RefSeq:WP_003124581.1, SO:0001217, UniParc:UPI00006D844A, UniRef:UniRef100_UPI00006D844A, UniRef:UniRef50_Q9I1B1, UniRef:UniRef90_Q9I1B1, VFDB:VFC0086, VFDB:VFG041040
PA_31	tssF	P	contig_2	381041	381553	+	SAMPLE31_01962	type VI secretion system baseplate subunit TssF	KEGG:K11896, SO:0001217, UniRef:UniRef50_UPI00188BA269, UniRef:UniRef90_UPI00188BA269
PA_31	tssF	P	contig_2	381544	382833	+	SAMPLE31_01963	type VI secretion system baseplate subunit TssF	GO:0033103, KEGG:K11896, SO:0001217, UniRef:UniRef50_UPI001CA47C6A, UniRef:UniRef90_UPI00106C2CAE
PA_31	tssG	P	contig_2	383380	383811	+	SAMPLE31_01964	type VI secretion system baseplate subunit TssG	KEGG:K11895, SO:0001217, UniRef:UniRef50_A0A2V0QHC2, UniRef:UniRef90_UPI001CA4F45B
PA_31	plcN	P	contig_2	1703055	1704983	-	SAMPLE31_03654	phosphocholine-specific phospholipase C	EC:3.1.4.3, GO:0015628, GO:0016042, GO:0016298, GO:0034480, KEGG:K01114, SO:0001217, UniRef:UniRef50_P15713, UniRef:UniRef90_P15713
PA_31	rhlB	P	contig_2	1876792	1878057	-	SAMPLE31_03884	rhamnosyltransferase chain B	SO:0001217, UniRef:UniRef50_A0A9P1VZG6, UniRef:UniRef90_A0A9P1VZG6, VFDB:VFC0258, VFDB:VFG000155
PA_31	lasB	P	contig_2	2132087	2133136	-	SAMPLE31_04190	M4 family elastase LasB	SO:0001217, UniRef:UniRef50_A0A3G8GDN6, UniRef:UniRef90_UPI00093EEC80
PA_31	exoS	P	contig_2	2265591	2266952	-	SAMPLE31_04352	T3SS effector bifunctional cytotoxin exoenzyme S	BlastRules:WP_003113791, GO:0005096, GO:0005576, GO:0016779, GO:0090729, GO:0106274, RefSeq:WP_003113791.1, SO:0001217, UniParc:UPI00000D4767, UniRef:UniRef100_G3XDA1, UniRef:UniRef50_G3XDA1, UniRef:UniRef90_G3XDA1
PA_31	exoS	P	contig_2	2267109	2267489	+	SAMPLE31_04353	chaperone for exoS	SO:0001217, UniRef:UniRef50_Q93Q18, UniRef:UniRef90_A0A077JM80, VFDB:VFC0086, VFDB:VFG042140
PA_31	rhlB	P	contig_2	2284106	2285056	+	SAMPLE31_04376	ATP-dependent RNA helicase RhlB	SO:0001217, UniRef:UniRef50_A0A1G3E7U9
PA_31	tssH	P	contig_2	3356851	3358536	-	SAMPLE31_05784	type VI secretion system ATPase TssH	GO:0016887, GO:0033103, GO:0033104, KEGG:K11907, SO:0001217, UniRef:UniRef50_A0A847VN73, UniRef:UniRef90_UPI0007399E93
PA_31	tssG	P	contig_2	3359549	3360595	-	SAMPLE31_05787	type VI secretion system hcp secretion island protein HsiH1	GO:0033103, KEGG:K11895, RefSeq:WP_003104969.1, SO:0001217, UniParc:UPI00000C4F2A, UniRef:UniRef100_Q9I743, UniRef:UniRef50_Q9I743, UniRef:UniRef90_Q9I743, VFDB:VFC0086, VFDB:VFG002075
PA_31	tssF	P	contig_2	3360559	3361404	-	SAMPLE31_05788	type VI secretion system baseplate subunit TssF	GO:0033103, KEGG:K11896, SO:0001217, UniRef:UniRef50_UPI0023B0E09C, UniRef:UniRef90_UPI00106C5227
PA_31	tssF	P	contig_2	3361401	3362417	-	SAMPLE31_05789	type VI secretion system baseplate subunit TssF	GO:0033103, KEGG:K11896, SO:0001217, UniRef:UniRef50_A0A8S0H8M4, UniRef:UniRef90_UPI000C1FBD8E
PA_31	tssE	P	contig_2	3362414	3362923	-	SAMPLE31_05790	type VI secretion system hcp secretion island protein HsiF1, a gp25-like protein, but not exhibit lysozyme activity	GO:0005737, GO:0033103, KEGG:K11897, RefSeq:WP_003104971.1, SO:0001217, UniParc:UPI00000C4F28, UniRef:UniRef100_Q9I745, UniRef:UniRef50_Q9I745, UniRef:UniRef90_Q9I745, VFDB:VFC0086, VFDB:VFG002073
PA_31	tssB	P	contig_2	3366005	3366325	-	SAMPLE31_05795	type VI secretion system contractile sheath small subunit	GO:0033103, SO:0001217, UniParc:UPI000414DF3A, UniRef:UniRef100_A0A3M5E3I5, UniRef:UniRef50_A0A2T8SWB9, UniRef:UniRef90_A0A3M5E3I5
PA_31	oprF	P	contig_1	638857	639582	+	SAMPLE31_00838	outer membrane porin OprF	SO:0001217, UniRef:UniRef50_G8H6N3, UniRef:UniRef90_UPI0031B68104
PA_31	pvdA	P	contig_2	402004	403335	-	SAMPLE31_01986	L-ornithine N(5)-monooxygenase PvdA	BlastRules:WP_003114509, EC:1.14.13.195, GO:0002049, GO:0005737, GO:0005886, GO:0006879, GO:0031172, KEGG:K10531, RefSeq:WP_023086214.1, SO:0001217, UniParc:UPI0003B96F56, UniRef:UniRef100_UPI0003B96F56, UniRef:UniRef50_Q51548, UniRef:UniRef90_Q51548
PA_31	pvdS	P	contig_2	485250	485873	+	SAMPLE31_02058	pyoverdine signaling pathway sigma factor PvdS	BlastRules:WP_003113068, EC:2.7.7.6, GO:0003677, GO:0006352, GO:0016987, SO:0001217, UniRef:UniRef50_G3XCV1, UniRef:UniRef90_G3XCV1
PA_31	oprD	P	contig_2	1057559	1058836	+	SAMPLE31_02783	OprD family porin	EC:3.4.21.-, KEGG:K18093, RefSeq:WP_003099122.1, SO:0001217, UniParc:UPI00000C57ED, UniRef:UniRef100_A0A0C7CSP9, UniRef:UniRef50_A0A446B2Q9, UniRef:UniRef90_A0A077JRZ4
PA_31	wzx	P	contig_2	1517901	1519136	-	SAMPLE31_03404	O-antigen flipase Wzx	BlastRules:WP_003119725, RefSeq:WP_071536272.1, SO:0001217, UniParc:UPI00000B6050, UniRef:UniRef100_Q8KN84, UniRef:UniRef50_G3XD19, UniRef:UniRef90_G3XD19
PA_31	amrZ	P	contig_2	1779735	1780061	+	SAMPLE31_03755	transcriptional regulator AmrZ	BlastRules:WP_003091802, GO:0000976, GO:0001217, GO:0003677, GO:0032885, GO:0032993, GO:0043107, GO:0043565, GO:0044780, GO:0045892, GO:1900232, GO:1900233, GO:1902201, GO:2000147, RefSeq:WP_003091802.1, SO:0001217, UniParc:UPI00000D4234, UniRef:UniRef100_G3XCY4, UniRef:UniRef50_G3XCY4, UniRef:UniRef90_G3XCY4
PA_31	hasA	P	contig_2	1802289	1802906	-	SAMPLE31_03789	heme acquisition protein HasA	BlastRules:WP_003115011, KEGG:K12545, RefSeq:WP_003091842.1, SO:0001217, UniParc:UPI00006D868D, UniRef:UniRef100_A0A069Q9Z5, UniRef:UniRef50_G3XD33, UniRef:UniRef90_G3XD33
PA_31	rpoS	P	contig_2	2020645	2021355	-	SAMPLE31_04059	RNA polymerase sigma factor RpoS	GO:0003677, GO:0003700, GO:0005737, GO:0006352, GO:0006355, GO:0016987, GO:0050921, GO:1900034, GO:1900233, GO:1900377, GO:1900407, GO:1901000, GO:2000145, RefSeq:WP_009876910.1, SO:0001217, UniParc:UPI000039611C, UniRef:UniRef100_P45684, UniRef:UniRef50_P13445, UniRef:UniRef90_P45684
PA_31	oprD	F	contig_2	2583696	2584730	+	SAMPLE31_04756	(pseudo) Outer membrane porin, OprD family	SO:0001217, UniRef:UniRef50_A0A3M5DX78, UniRef:UniRef90_A0A3M5DX78
PA_31	oprD	P	contig_2	2584736	2584951	+	SAMPLE31_04757	OprD family outer membrane porin	SO:0001217, UniRef:UniRef50_UPI00374886A8, UniRef:UniRef90_UPI00374886A8
PA_31	oprD	P	contig_2	2637568	2638425	+	SAMPLE31_04825	OprD family outer membrane porin	SO:0001217, UniRef:UniRef50_UPI001F2D87B6, UniRef:UniRef90_UPI0010446BB3
PA_31	pchE	P	contig_2	2698923	2701784	-	SAMPLE31_04891	pyochelin non-ribosomal peptide synthetase PchE	SO:0001217, UniRef:UniRef50_A0A5E5R760, UniRef:UniRef90_UPI0005778EE5
PA_31	oprD	P	contig_2	4309280	4309540	+	SAMPLE31_06987	OprD family outer membrane porin	SO:0001217, UniRef:UniRef50_F3FH53
PA_31	fur	P	contig_2	4450244	4450648	+	SAMPLE31_07170	ferric iron uptake transcriptional regulator	COG:COG0735, COG:P, GO:0000976, GO:0001217, GO:0003700, GO:0005829, GO:0006355, GO:0008198, GO:0008270, GO:0019290, GO:0032993, GO:0045892, GO:1900705, RefSeq:WP_003095216.1, SO:0001217, UniParc:UPI000012AD84, UniRef:UniRef100_Q03456, UniRef:UniRef50_P0A9A9, UniRef:UniRef90_Q03456
PA_31	phuR	P	contig_2	4510898	4513066	-	SAMPLE31_07254	Heme/hemoglobin uptake outer membrane receptor PhuR	KEGG:K16087, SO:0001217, UniRef:UniRef50_Q9HV88, UniRef:UniRef90_Q9HV88
PA_31	oprD	P	contig_2	5117885	5118307	-	SAMPLE31_08024	OprD family porin	SO:0001217, UniRef:UniRef50_A0A6I6Y991
PA_31	gacS	P	contig_2	5348548	5350779	-	SAMPLE31_08306	two-component system sensor histidine kinase GacS	SO:0001217, UniRef:UniRef50_Q9F8D7, UniRef:UniRef90_UPI0010486EDE
PA_31	oprD	P	contig_2	5541205	5542161	+	SAMPLE31_08572	OprD family outer membrane porin	SO:0001217, UniRef:UniRef50_A0A1S1GBX5, UniRef:UniRef90_UPI00106B3346
PA_32	pqsH	F	contig_3	76911	77738	+	SAMPLE32_00150	(pseudo) 2-heptyl-3-hydroxy-4(1H)-quinolone synthase	EC:1.14.13.182, GO:0004497, GO:0009372, GO:0044550, GO:0071949, GO:0102164, KEGG:K17940, SO:0001217, UniRef:UniRef50_Q02N79, UniRef:UniRef90_Q02N79
PA_32	pslL	P	contig_3	588702	589916	-	SAMPLE32_00662	PslL	SO:0001217, UniRef:UniRef50_Q9I1M8, UniRef:UniRef90_Q9I1M8
PA_32	pslJ	P	contig_3	589918	591351	-	SAMPLE32_00663	PslJ	SO:0001217, UniRef:UniRef50_Q9I1M9
PA_32	pslH	P	contig_3	592442	593650	-	SAMPLE32_00666	PslH	KEGG:K21001, SO:0001217, UniRef:UniRef50_Q9I1N1, UniRef:UniRef90_Q9I1N1
PA_32	pslF	P	contig_3	594973	596040	-	SAMPLE32_00669	PslF	SO:0001217, UniRef:UniRef50_Q9I1N3, UniRef:UniRef90_Q9I1N3
PA_32	pslD	P	contig_3	598161	598955	-	SAMPLE32_00672	PslD	SO:0001217, UniParc:UPI000231FBFC, UniRef:UniRef100_Q9I1N5, UniRef:UniRef50_Q9I1N5, UniRef:UniRef90_Q9I1N5
PA_32	lasI	P	contig_3	1713231	1713836	-	SAMPLE32_01955	acyl-homoserine-lactone synthase LasI	BlastRules:WP_003083017, EC:2.3.1.184, GO:0007165, GO:0009372, GO:0061579, KEGG:K13060, RefSeq:WP_003083017.1, SO:0001217, UniParc:UPI000012E230, UniRef:UniRef100_P33883, UniRef:UniRef50_P33883, UniRef:UniRef90_P33883
PA_32	phnB	P	contig_3	2226575	2227177	-	SAMPLE32_02543	Anthranilate synthase component 2, pyocyanine specific	EC:4.1.3.27, GO:0000162, GO:0002047, GO:0004048, GO:0004049, RefSeq:WP_003086250.1, SO:0001217, UniParc:UPI0000396587, UniRef:UniRef100_A0A8G1VB95, UniRef:UniRef50_P09786, UniRef:UniRef90_P09786
PA_32	pqsE	F	contig_3	2228864	2229178	-	SAMPLE32_02546	(pseudo) 2-aminobenzoylacetyl-CoA thioesterase PqsE	EC:3.1.2.32, KEGG:K20257, SO:0001217, UniRef:UniRef50_UPI0008593BE0, UniRef:UniRef90_UPI0008593BE0
PA_32	mucD	P	contig_3	2524084	2525508	-	SAMPLE32_02903	serine protease MucD	BlastRules:WP_003114183, RefSeq:WP_003140933.1, SO:0001217, UniParc:UPI00000B064F, UniRef:UniRef100_Q9ALS1, UniRef:UniRef50_Q48EU9, UniRef:UniRef90_G3XD20
PA_32	mucC	F	contig_3	2525685	2525981	-	SAMPLE32_02904	(pseudo) Positive regulator for alginate biosynthesis MucC	KEGG:K03803, SO:0001217, UniRef:UniRef50_G3XCY1, UniRef:UniRef90_G3XCY1
PA_32	mucB	P	contig_3	2525999	2526949	-	SAMPLE32_02905	sigma factor AlgU regulator MucB	BlastRules:WP_003101960, GO:0030288, GO:0032885, GO:0042121, GO:0045152, KEGG:K03598, RefSeq:WP_003140937.1, SO:0001217, UniParc:UPI00003964CC, UniRef:UniRef100_A0A0H2Z6T8, UniRef:UniRef50_P38108, UniRef:UniRef90_P38108
PA_32	mucA	P	contig_3	2526958	2527542	-	SAMPLE32_02906	anti-sigma factor MucA	BlastRules:WP_003101958, GO:0005886, GO:0016989, GO:0032885, GO:0042121, KEGG:K03597, RefSeq:WP_003101958.1, SO:0001217, UniParc:UPI000012F8D3, UniRef:UniRef100_P38107, UniRef:UniRef50_P38107, UniRef:UniRef90_P38107
PA_32	algU	P	contig_3	2527574	2528155	-	SAMPLE32_02907	alginate biosynthesis protein AlgZ/FimS	GO:0000345, GO:0000976, GO:0001216, GO:0003677, GO:0003700, GO:0006352, GO:0006355, GO:0016987, GO:0032885, GO:0032993, GO:0036460, GO:0042121, GO:0045893, GO:0071236, GO:1900036, GO:1900189, GO:1900233, GO:1902201, GO:1902884, RefSeq:WP_003085543.1, SO:0001217, UniParc:UPI000013484A, UniRef:UniRef100_Q06198, UniRef:UniRef50_P0AGB6, UniRef:UniRef90_Q06198, VFDB:VFC0271, VFDB:VFG000121
PA_32	algR	P	contig_3	3908980	3909255	-	SAMPLE32_04426	Two-component response regulator AlgR	SO:0001217, UniRef:UniRef50_A0A0P9VDA9
PA_32	algR	P	contig_3	3909270	3909725	-	SAMPLE32_04427	Alginate biosynthesis regulatory protein AlgR	SO:0001217, UniRef:UniRef50_A0A0P9VDB6
PA_32	algF	P	contig_5	1448910	1449218	-	SAMPLE32_06842	Alginate biosynthesis protein AlgF	SO:0001217, UniRef:UniRef50_A0A448BGS1, UniRef:UniRef90_A0A448BGS1
PA_32	algE	P	contig_5	1456812	1458284	-	SAMPLE32_06851	outer membrane porin AlgE	BlastRules:WP_003092105, GO:0009279, GO:0042121, KEGG:K16081, RefSeq:WP_003138101.1, SO:0001217, UniParc:UPI00003960E6, UniRef:UniRef100_A0A0H2ZEK1, UniRef:UniRef50_P18895, UniRef:UniRef90_P18895
PA_32	algD	P	contig_5	1462595	1463905	-	SAMPLE32_06856	GDP-mannose 6-dehydrogenase	BlastRules:WP_003110461, EC:1.1.1.132, GO:0006970, GO:0036460, GO:0042121, GO:0044010, GO:0047919, GO:0051287, KEGG:K00066, RefSeq:WP_003110461.1, SO:0001217, UniParc:UPI000012584C, UniRef:UniRef100_P11759, UniRef:UniRef50_P11759, UniRef:UniRef90_P11759
PA_32	rhlR	P	contig_5	1519548	1520252	+	SAMPLE32_06913	transcriptional regulator RhlR	KEGG:K18099, RefSeq:WP_003092005.1, SO:0001217, UniParc:UPI0001DCFC50, UniRef:UniRef100_UPI0001DCFC50, UniRef:UniRef50_B6E4Z5, UniRef:UniRef90_B6E4Z5, VFDB:VFC0271, VFDB:VFG000152
PA_32	rhlI	P	contig_5	1520431	1521036	+	SAMPLE32_06914	acyl-homoserine-lactone synthase	BlastRules:WP_003113896, EC:2.3.1.184, GO:0007165, GO:0061579, GO:0120218, RefSeq:WP_003138177.1, SO:0001217, UniParc:UPI00003960C5, UniRef:UniRef100_D2EDP6, UniRef:UniRef50_P54291, UniRef:UniRef90_P54291
PA_32	amrZ	P	contig_5	1616061	1616387	-	SAMPLE32_07024	transcriptional regulator AmrZ	BlastRules:WP_003091802, GO:0000976, GO:0001217, GO:0003677, GO:0032885, GO:0032993, GO:0043107, GO:0043565, GO:0044780, GO:0045892, GO:1900232, GO:1900233, GO:1902201, GO:2000147, RefSeq:WP_003091802.1, SO:0001217, UniParc:UPI00000D4234, UniRef:UniRef100_G3XCY4, UniRef:UniRef50_G3XCY4, UniRef:UniRef90_G3XCY4
PA_32	pelA	P	contig_5	2004514	2006475	+	SAMPLE32_07453	PelA protein	KEGG:K21006, SO:0001217, UniRef:UniRef50_A0A3S4RDU6, UniRef:UniRef90_A0A3S4RDU6
PA_32	pelB	P	contig_5	2007160	2010033	+	SAMPLE32_07454	PelB	KEGG:K21007, SO:0001217, UniRef:UniRef50_Q9HZE5, UniRef:UniRef90_Q9HZE5
PA_32	pelC	F	contig_5	2010270	2010590	+	SAMPLE32_07455	(pseudo) PelC	SO:0001217, UniRef:UniRef50_Q9HZE6, UniRef:UniRef90_Q9HZE6
PA_32	pelD	P	contig_5	2010596	2011963	+	SAMPLE32_07456	PelD	KEGG:K21009, RefSeq:WP_003138550.1, SO:0001217, UniParc:UPI0000395F9C, UniRef:UniRef100_A0A0H2ZD98, UniRef:UniRef50_Q9HZE7, UniRef:UniRef90_Q9HZE7
PA_32	pelF	P	contig_5	2012926	2014449	+	SAMPLE32_07458	GT4 family glycosyltransferase PelF	GO:0016757, RefSeq:WP_003103472.1, SO:0001217, UniParc:UPI0000395F9A, UniRef:UniRef100_A0A0C7CZB3, UniRef:UniRef50_Q9HZE9, UniRef:UniRef90_Q9HZE9
PA_32	pelG	P	contig_5	2014762	2015820	+	SAMPLE32_07460	exopolysaccharide Pel transporter PelG	KEGG:K21012, SO:0001217, UniRef:UniRef50_K2DI44, UniRef:UniRef90_UPI00106CC111
PA_32	fliK	P	contig_3	1671708	1672760	+	SAMPLE32_01902	flagellar hook-length control protein FliK	SO:0001217, UniRef:UniRef50_A0A3M5DUK0, UniRef:UniRef90_UPI0010692CD0
PA_32	fliR	P	contig_3	1696767	1697543	-	SAMPLE32_01936	flagellar biosynthetic protein FliR	GO:0006605, GO:0016020, GO:0044780, KEGG:K02421, RefSeq:WP_003083054.1, SO:0001217, UniParc:UPI0000396723, UniRef:UniRef100_A0A0D6I559, UniRef:UniRef50_Q9I3Q3, UniRef:UniRef90_Q9I3Q3, VFDB:VFC0204, VFDB:VFG001261
PA_32	fliQ	P	contig_3	1697543	1697812	-	SAMPLE32_01937	flagellar biosynthetic protein FliQ	GO:0016020, GO:0044780, KEGG:K02420, RefSeq:WP_003083053.1, SO:0001217, UniParc:UPI00000C5385, UniRef:UniRef100_Q9I3Q4, UniRef:UniRef50_A0A3N5DV42, UniRef:UniRef90_Q9I3Q4, VFDB:VFC0204, VFDB:VFG001260
PA_32	fliP	P	contig_3	1697857	1698624	-	SAMPLE32_01938	flagellar biosynthetic protein FliP	GO:0005886, GO:0009306, GO:0009425, GO:0016020, GO:0044781, KEGG:K02419, RefSeq:WP_003083052.1, SO:0001217, UniParc:UPI000012A9E1, UniRef:UniRef100_Q51468, UniRef:UniRef50_Q51468, UniRef:UniRef90_Q51468, VFDB:VFC0204, VFDB:VFG001259
PA_32	fliO	P	contig_3	1698621	1699073	-	SAMPLE32_01939	flagellar protein FliO	GO:0005886, GO:0006935, GO:0009425, GO:0016020, GO:0044781, GO:0097588, RefSeq:WP_003083051.1, SO:0001217, UniParc:UPI000012A9DB, UniRef:UniRef100_Q51467, UniRef:UniRef50_Q51467, UniRef:UniRef90_Q51467, VFDB:VFC0204, VFDB:VFG001258
PA_32	fliN	P	contig_3	1699075	1699416	-	SAMPLE32_01940	Flagellar motor switch protein FliN	SO:0001217, UniRef:UniRef50_A0A657BCQ6
PA_32	fliM	P	contig_3	1699574	1700545	-	SAMPLE32_01941	flagellar motor switch protein FliM	COG:COG1868, COG:N, GO:0001539, GO:0003774, GO:0005886, GO:0009288, GO:0009425, GO:0050918, GO:0071978, RefSeq:WP_003083045.1, SO:0001217, UniParc:UPI000012A9D0, UniRef:UniRef100_Q51465, UniRef:UniRef50_Q51465, UniRef:UniRef90_Q51465, VFDB:VFC0204, VFDB:VFG001256
PA_32	fliL	P	contig_3	1700553	1701074	-	SAMPLE32_01942	flagellar basal body protein FliL	GO:0071973, KEGG:K02415, RefSeq:WP_003083042.1, SO:0001217, UniParc:UPI00000C5384, UniRef:UniRef100_Q9I3Q5, UniRef:UniRef50_A0A9X7YSX5, UniRef:UniRef90_Q9I3Q5, VFDB:VFC0204, VFDB:VFG014486
PA_32	fliK	P	contig_3	1701316	1701726	-	SAMPLE32_01943	flagellar hook-length control protein FliK	KEGG:K02414, SO:0001217, UniRef:UniRef50_UPI000515BC67, UniRef:UniRef90_UPI00106CBA06
PA_32	fliK	P	contig_3	1701711	1702598	-	SAMPLE32_01944	flagellar hook-length control protein FliK	SO:0001217, UniRef:UniRef50_UPI001068F46F, UniRef:UniRef90_UPI001068F46F
PA_32	fliJ	P	contig_3	2069998	2070441	-	SAMPLE32_02353	flagellar protein FliJ	GO:0003774, GO:0009288, GO:0071973, RefSeq:WP_003082220.1, SO:0001217, UniParc:UPI00000C524C, UniRef:UniRef100_Q9I4N0, UniRef:UniRef50_A0A969XEC7, UniRef:UniRef90_Q9I4N0, VFDB:VFC0204, VFDB:VFG001255
PA_32	fliG	P	contig_3	2072607	2073623	-	SAMPLE32_02355	flagellar motor switch protein G	GO:0003774, GO:0005886, GO:0006935, GO:0009288, GO:0009425, GO:0071973, RefSeq:WP_003082212.1, SO:0001217, UniParc:UPI000012A9B0, UniRef:UniRef100_Q51464, UniRef:UniRef50_Q51464, UniRef:UniRef90_Q51464, VFDB:VFC0204, VFDB:VFG001252
PA_32	fliF	P	contig_3	2073629	2075314	-	SAMPLE32_02356	flagellar M-ring protein FliF	GO:0001539, GO:0003774, GO:0005198, GO:0005886, GO:0009431, GO:0071973, SO:0001217, UniRef:UniRef50_Q51463, UniRef:UniRef90_Q51463, VFDB:VFC0204, VFDB:VFG001251
PA_32	fleR	P	contig_3	2076021	2077442	-	SAMPLE32_02359	sigma-54-dependent response regulator transcription factor FleR	BlastRules:WP_003082202, GO:0000160, GO:0005524, GO:0006355, GO:0016887, GO:0043565, GO:0045785, GO:1900191, GO:2000155, KEGG:K10943, RefSeq:WP_003082202.1, SO:0001217, UniParc:UPI00000C5249, UniRef:UniRef100_Q9I4N3, UniRef:UniRef50_Q9I4N3, UniRef:UniRef90_Q9I4N3
PA_32	fleS	P	contig_3	2077447	2078655	-	SAMPLE32_02360	sensor histidine kinase FleS	BlastRules:WP_003086450, EC:2.7.13.3, GO:0000155, GO:0000160, GO:0005524, KEGG:K10942, RefSeq:WP_003109120.1, SO:0001217, UniParc:UPI00000B4AEC, UniRef:UniRef100_Q51453, UniRef:UniRef50_Q9I4N4, UniRef:UniRef90_Q9I4N4
PA_32	fleQ	P	contig_3	2078768	2080240	-	SAMPLE32_02361	transcriptional regulator FleQ	BlastRules:WP_003086448, BlastRules:WP_003382141, BlastRules:WP_010955093, GO:0000976, GO:0000987, GO:0001216, GO:0001217, GO:0005524, GO:0006351, GO:0006355, GO:0010811, GO:0016887, GO:0032993, GO:0035438, GO:1901202, GO:1902021, GO:2000155, KEGG:K10941, RefSeq:WP_003086448.1, SO:0001217, UniParc:UPI00000D421B, UniRef:UniRef100_G3XCV0, UniRef:UniRef50_G3XCV0, UniRef:UniRef90_G3XCV0
PA_32	fliD	P	contig_3	2081339	2082763	-	SAMPLE32_02364	flagellar capping protein FliD	GO:0005576, GO:0007155, GO:0009421, GO:0009424, GO:0071973, KEGG:K02407, RefSeq:WP_003140595.1, SO:0001217, UniParc:UPI000045D0AB, UniRef:UniRef100_A0A0H2Z834, UniRef:UniRef50_Q9K3C5, UniRef:UniRef90_Q9K3C5, VFDB:VFC0204, VFDB:VFG001247
PA_32	fliC	P	contig_3	2083298	2084764	-	SAMPLE32_02366	B-type flagellin	BlastRules:WP_003112503, GO:0005198, GO:0005576, GO:0009288, GO:0071973, KEGG:K02406, RefSeq:WP_003082185.1, SO:0001217, UniParc:UPI000045D0A9, UniRef:UniRef100_A0A643EFV0, UniRef:UniRef50_P72151, UniRef:UniRef90_P72151
PA_32	flgL	P	contig_3	2092254	2093573	-	SAMPLE32_02373	flagellar hook-associated protein 3 FlgL	GO:0001539, GO:0005198, GO:0009424, KEGG:K02397, RefSeq:WP_003111492.1, SO:0001217, UniParc:UPI00003965D6, UniRef:UniRef100_A0A0H2Z7W6, UniRef:UniRef50_S6AUB0, UniRef:UniRef90_Q9I4P2, VFDB:VFC0204, VFDB:VFG001245
PA_32	flgK	P	contig_3	2093599	2095650	-	SAMPLE32_02374	flagellar hook-associated protein 1 FlgK	GO:0005198, GO:0009424, GO:0044780, RefSeq:WP_003140599.1, SO:0001217, UniParc:UPI00003965D5, UniRef:UniRef100_A0A0H2Z7T8, UniRef:UniRef50_F8H3K6, UniRef:UniRef90_Q9I4P3, VFDB:VFC0204, VFDB:VFG001244
PA_32	flgJ	P	contig_3	2095669	2096871	-	SAMPLE32_02375	flagellar rod assembly protein/muramidase FlgJ	EC:3.2.1.-, GO:0004040, GO:0016798, GO:0042597, GO:0044780, GO:0071555, GO:0071973, RefSeq:WP_003116316.1, SO:0001217, UniParc:UPI00003965D4, UniRef:UniRef100_A0A2U2XSL4, UniRef:UniRef50_Q9I4P4, UniRef:UniRef90_Q9I4P4, VFDB:VFC0204, VFDB:VFG001243
PA_32	flgI	P	contig_3	2096882	2097991	-	SAMPLE32_02376	flagellar P-ring protein precursor FlgI	GO:0005198, GO:0009428, GO:0030288, GO:0071973, KEGG:K02394, RefSeq:WP_003082169.1, SO:0001217, UniParc:UPI000012A932, UniRef:UniRef100_Q9I4P5, UniRef:UniRef50_Q9KQ14, UniRef:UniRef90_Q9I4P5, VFDB:VFC0204, VFDB:VFG001242
PA_32	flgH	P	contig_3	2098003	2098698	-	SAMPLE32_02377	flagellar L-ring protein precursor FlgH	GO:0003774, GO:0009279, GO:0009427, GO:0071973, KEGG:K02393, RefSeq:WP_003086407.1, SO:0001217, UniParc:UPI00003965D0, UniRef:UniRef100_Q02IQ0, UniRef:UniRef50_Q52081, UniRef:UniRef90_Q9I4P6, VFDB:VFC0204, VFDB:VFG001241
PA_32	flgG	P	contig_3	2098744	2099529	-	SAMPLE32_02378	flagellar basal-body rod protein FlgG	COG:COG4786, COG:N, GO:0009426, GO:0071973, RefSeq:WP_003082164.1, SO:0001217, UniParc:UPI00000C523F, UniRef:UniRef100_Q9I4P7, UniRef:UniRef50_Q9I4P7, UniRef:UniRef90_Q9I4P7, VFDB:VFC0204, VFDB:VFG001240
PA_32	flgF	P	contig_3	2099576	2100325	-	SAMPLE32_02379	flagellar basal-body rod protein FlgF	RefSeq:WP_003082159.1, SO:0001217, UniParc:UPI00000C523E, UniRef:UniRef100_Q9I4P8, UniRef:UniRef50_Q9I4P8, UniRef:UniRef90_Q9I4P8, VFDB:VFC0204, VFDB:VFG001239
PA_32	flgE	P	contig_3	2100540	2101730	-	SAMPLE32_02380	flagellar hook protein FlgE	SO:0001217, UniRef:UniRef50_Q9I4P9, UniRef:UniRef90_Q9I4P9
PA_32	flgD	P	contig_3	2101954	2102667	-	SAMPLE32_02381	flagellar basal-body rod modification protein FlgD	RefSeq:WP_003111390.1, SO:0001217, UniParc:UPI00003965CE, UniRef:UniRef100_A0A0H2Z7T3, UniRef:UniRef50_Q9I4Q0, UniRef:UniRef90_Q9I4Q0, VFDB:VFC0204, VFDB:VFG001237
PA_32	flgC	P	contig_3	2102680	2103120	-	SAMPLE32_02382	flagellar basal-body rod protein FlgC	GO:0030694, GO:0071973, RefSeq:WP_003082150.1, SO:0001217, UniParc:UPI00000C523B, UniRef:UniRef100_Q9I4Q1, UniRef:UniRef50_A0A9E5AA33, UniRef:UniRef90_Q9I4Q1, VFDB:VFC0204, VFDB:VFG001236
PA_32	flgB	P	contig_3	2103126	2103533	-	SAMPLE32_02383	flagellar basal body rod protein FlgB	GO:0030694, GO:0071973, RefSeq:WP_003082144.1, SO:0001217, UniParc:UPI00000C523A, UniRef:UniRef100_Q9I4Q2, UniRef:UniRef50_R4YL82, UniRef:UniRef90_Q9I4Q2, VFDB:VFC0204, VFDB:VFG014148
PA_32	pilA	P	contig_3	2935034	2935222	-	SAMPLE32_03331	Type IV pilus assembly protein PilA	SO:0001217, UniRef:UniRef50_A0A7X0EQB3
PA_32	pilB	P	contig_3	2935451	2937097	+	SAMPLE32_03332	type IV-A pilus assembly ATPase PilB	GO:0005524, GO:0005737, GO:0005886, GO:0009297, GO:0015031, GO:0016887, GO:0043107, GO:0043683, GO:0046872, GO:0048870, SO:0001217, UniRef:UniRef50_P22608, UniRef:UniRef90_P22608
PA_32	pilC	P	contig_3	2937157	2938374	+	SAMPLE32_03333	Type 4 fimbrial biogenesis protein pilC	RefSeq:WP_016254080.1, SO:0001217, UniParc:UPI0002F800ED, UniRef:UniRef100_A0A0H2ZGY4, UniRef:UniRef50_P22609, UniRef:UniRef90_A0A0H2ZGY4
PA_32	pilL	P	contig_3	2978573	2979145	+	SAMPLE32_03387	PilL N-terminal domain-containing protein	SO:0001217, UniRef:UniRef50_A0A0Q0D4E2, UniRef:UniRef90_UPI001ABCA6FF
PA_32	pilN	P	contig_3	2979829	2981403	+	SAMPLE32_03389	PilN family type IVB pilus formation outer membrane protein	GO:0009297, GO:0009306, GO:0019867, SO:0001217, UniRef:UniRef50_A0A0F6UH41, UniRef:UniRef90_A0A0F6UH41
PA_32	pilP	P	contig_3	2982719	2983252	+	SAMPLE32_03391	Pilus assembly facilitator protein PilP	RefSeq:WP_003141432.1, SO:0001217, UniParc:UPI00001B2568, UniRef:UniRef100_Q7WXX7, UniRef:UniRef50_A0A0A1YEB0, UniRef:UniRef90_G8CP69
PA_32	pilX	P	contig_3	2985939	2986469	+	SAMPLE32_03396	Pilus assembly protein PilX	RefSeq:WP_003141434.1, SO:0001217, UniParc:UPI00001B2565, UniRef:UniRef100_Q7WXY0, UniRef:UniRef50_A0A0A1YGK0, UniRef:UniRef90_A0A0F6UHF6
PA_32	pilU	P	contig_3	2986466	2987407	+	SAMPLE32_03397	PilU	RefSeq:WP_003141435.1, SO:0001217, UniParc:UPI00001B2564, UniRef:UniRef100_Q7WXY1, UniRef:UniRef50_A0A0G5K695, UniRef:UniRef90_Q6X3P7
[truncated: 234 more rows]

## Sheet: Supplementary_Table_S6
Supplementary Table S6. Matrix of pairwise SNP distances derived from the core-genome alignment
[truncated: 13 more rows]
